# Supplementary material for: Transcriptome and Proteome Analysis in LUHMES Cells Overexpressing Alpha-Synuclein
Source: Front Neurol. 2022 Apr 11;13:787059. doi: 10.3389/fneur.2022.787059 (PMC9037753; doi:10.3389/fneur.2022.787059)
Supplement: Supplementary file 1 [file Table_1.XLSX]

## Sheet: whole transcriptome
# background genes	# genes	category	chart color	description	FDR value	genes	network.SUID	nodes.SUID	p-value	PMID	term name	transferred FDR value	year
3930	281	GO Biological Process		developmental process	8.2E-4	GRN|ASNS|RAB26|MMP11|XBP1|PCK2|AURKA|EDF1|PFN1|CCND1|IGFBP2|BCL9|UNG|SCRT2|VGF|MKNK2|IGSF21|DGCR14|GADD45G|SERPINF1|AP3B1|KIDINS220|SEMA6A|AKIRIN2|CDK4|DOCK10|ITPKA|TTLL7|IFT172|ARL3|CASQ2|CUX2|AARS|MEOX2|SMARCD3|PKD1|SLC9A3R1|C19orf10|TANC1|HSF4|EFHD1|MUL1|IFT57|IL11|ADD1|SCARB2|STC2|IQCG|PITX1|NRXN2|GAL|ACAT1|MFGE8|LRIG1|N4BP3|MUT|GNA12|GLUD1|ABLIM1|PTS|QDPR|TJP1|FBXW7|ZIC1|UBP1|CEBPG|DISP1|PDL…	38764	38912|39283|38786|39105|39475|38902|39041|39351|39121|38843|39414|39250|39214|39094|38923|38899|39152|39127|38878|39355|38833|39417|39019|38949|39404|38944|39399|39113|38910|39114|38876|39050|38814|39185|39166|38895|38800|39073|38897|39173|39002|39020|39463|39428|39339|39451|39102|39305|39155|39161|39410|39402|38846|39456|38784|38845|39149|39415|39184|39048|38815|38961|39296|39266|39076|39330|393…	6.99E-7		GO:0032502	0.7321247824598769	0
3497	255	GO Biological Process		negative regulation of cellular process	8.2E-4	GRN|TRIB2|FOXJ2|ASNS|PPP1R15A|MMP11|XBP1|BDKRB1|AURKA|TRIB3|CORO1A|OBFC1|PFN1|JADE1|CCND1|SLC7A14|IGFBP2|ENO1|RHOQ|GSTM2|UNG|HIST1H4F|SCRT2|PHPT1|HSPB1|RASL11B|SESN2|LRP3|PPP1R1B|SERPINF1|SEMA6A|AKIRIN2|CDK4|MARCH7|HLA-F|IFT172|CCND2|CASQ2|CUX2|AARS|MEOX2|PKD1|RHBDF1|SLC9A3R1|E2F3|C19orf10|ARID3A|CLASP1|HSF4|CBLB|MUL1|IFT57|IL11|ADD1|PITX1|GAL|JDP2|CBX4|PSMB6|TNFRSF10B|LAMTOR1|CCRN4L|TJP1|FBXW7|U…	38764	38912|39174|39116|39283|39029|39105|39475|38853|39041|39445|38948|39245|39121|38875|38843|39348|39414|39044|38804|39462|39214|39263|39094|39032|38774|38960|39027|38953|39035|39355|39019|38949|39404|39340|39003|38910|39361|38876|39050|38814|39185|38895|39384|38800|38978|39073|38869|38811|39173|39170|39020|39463|39428|39339|39155|39410|39008|38900|38827|39202|39282|39314|38961|39296|39076|39329|394…	7.49E-7		GO:0048523	0.7321247824598769	0
3619	262	GO Biological Process		anatomical structure development	8.2E-4	GRN|ASNS|RAB26|MMP11|XBP1|PCK2|AURKA|EDF1|PFN1|CCND1|BCL9|UNG|SCRT2|VGF|MKNK2|IGSF21|DGCR14|GADD45G|SERPINF1|AP3B1|KIDINS220|SEMA6A|AKIRIN2|CDK4|DOCK10|ITPKA|TTLL7|IFT172|ARL3|CASQ2|CUX2|AARS|MEOX2|SMARCD3|PKD1|SLC9A3R1|C19orf10|TANC1|HSF4|EFHD1|MUL1|IFT57|IL11|ADD1|SCARB2|STC2|IQCG|PITX1|NRXN2|GAL|ACAT1|MFGE8|LRIG1|N4BP3|MUT|GNA12|GLUD1|ABLIM1|PTS|QDPR|TJP1|FBXW7|ZIC1|UBP1|CEBPG|DISP1|PDLIM3|FZD…	38764	38912|39283|38786|39105|39475|38902|39041|39351|39121|38843|39250|39214|39094|38923|38899|39152|39127|38878|39355|38833|39417|39019|38949|39404|38944|39399|39113|38910|39114|38876|39050|38814|39185|39166|38895|38800|39073|38897|39173|39002|39020|39463|39428|39339|39451|39102|39305|39155|39161|39410|39402|38846|39456|38784|38845|39149|39415|39184|39048|38815|38961|39296|39266|39076|39330|39362|389…	8.46E-7		GO:0048856	0.7321247824598769	0
225	34	GO Biological Process		regulation of vasculature development	8.2E-4	GRN|FOXJ2|XBP1|HSPB1|SERPINF1|SEMA6A|MEOX2|C19orf10|TJP1|FBXW7|KIT|IL12A|PRKCB|PDPK1|WARS|DNMT1|AGT|DLL1|THBS2|EFNA1|FAM129B|FOXO4|TMEM2|SPRY2|FOXC1|FGF9|ADM2|GPER1|CLDN5|RAPGEF3|PRKCA|NTRK1|ADM|PGF	38764	38912|39116|39475|38774|39355|39019|39185|39073|38961|39296|39028|38908|39038|39188|38903|38835|39007|39067|38985|39322|38994|38904|39424|39320|38982|39280|38990|39281|38844|39136|38918|38894|39110|38906	7.58E-7		GO:1901342	0.7321247824598769	0
971	93	GO Biological Process		positive regulation of developmental process	7.4E-4	GRN|XBP1|AURKA|CCND1|HSPB1|LRP3|SERPINF1|AP3B1|KIDINS220|SEMA6A|ITPKA|CUX2|SMARCD3|C19orf10|CLASP1|HSF4|MUL1|ADD1|SCARB2|GAL|CCRN4L|AKAP6|TJP1|FZD1|KIT|NBL1|SOX8|FADD|IL12A|PRKCB|CEBPB|CLCF1|LRRN1|METRNL|POU3F2|IRX3|FLRT2|NME1|LPHN1|MEF2C|PDPK1|SYT17|TFRC|BRINP2|ARHGEF2|AGT|DLL1|THBS2|PLXNA2|KDM5B|AHI1|BNIP3|SMAP1|BEND6|PTEN|FAM129B|PIM1|SRC|BMP2|ISG15|FOXC1|FGF9|SIN3A|COBL|ADM2|CXCL12|TSPO|GPER1…	38764	38912|39475|39041|38843|38774|38953|39355|38833|39417|39019|39399|39050|39166|39073|38811|39173|39020|39339|39451|39410|39314|39294|38961|38920|39028|39217|38969|39312|38908|39038|38807|39269|39226|39430|39261|38781|38993|39066|39104|38862|39188|39425|38965|39228|38790|39007|39067|38985|39441|39464|39246|39243|39006|39240|38802|38994|39270|39068|39162|39156|38982|39280|39336|39118|38990|39231|394…	5.89E-7		GO:0051094	0.7427008406134641	0
3299	244	GO Biological Process		signaling	6.9E-4	CACNG3|SYPL1|GRN|ASNS|PPP1R15A|RAB26|XBP1|BDKRB1|EFS|AURKA|TRIB3|CORO1A|PFN1|CCND1|NRBP1|IGFBP2|BCL9|RHOQ|ARAP3|GSTM2|HSPB1|RASL11B|CDC42EP1|VGF|MKNK2|SESN2|PPP1R1B|RHPN2|BRD8|KIDINS220|SEMA6A|CDK4|DOCK10|HLA-F|ITPKA|IFT172|ARL3|WDR12|CASQ2|PKD1|SLC9A3R1|C19orf10|CNN2|ARID3A|CBLB|MUL1|IFT57|IL11|ADD1|STC2|NRXN2|NPTX2|GAL|INHBE|PSMB6|OTOF|GNA12|TNFRSF10B|AKAP6|TJP1|FBXW7|SST|FZD1|KIT|NBL1|SOX8|ARH…	38764	38842|39309|38912|39283|39029|38786|39475|38853|38808|39041|39445|38948|39121|38843|39272|39414|39250|38804|39335|39462|38774|38960|39390|38923|38899|39027|39035|39000|38933|39417|39019|39404|38944|39003|39399|38910|39114|39357|38876|38895|38800|39073|38995|38869|39170|39020|39463|39428|39339|39102|39161|39479|39410|39207|38827|39380|39149|39202|39294|38961|39296|39481|38920|39028|39217|38969|392…	5.16E-7		GO:0023052	0.7499084018487991	0
3372	249	GO Biological Process		regulation of molecular function	6.0E-4	CACNG3|GRN|TRIB2|FOXJ2|PPP1R15A|XBP1|EIF5|AURKA|TRIB3|EDF1|PFN1|JADE1|CCND1|SLC7A14|ENO1|BCL9|ARAP3|GSTM2|SCRT2|PHPT1|HSPB1|VGF|GADD45G|SESN2|PPP1R1B|SERPINF1|BRD8|KIDINS220|SEMA6A|AKIRIN2|CDK4|DOCK10|CCND2|CASQ2|CUX2|MEOX2|SMARCD3|PKD1|SLC9A3R1|E2F3|ARID3A|HSF4|CBLB|MUL1|IFT57|IL11|ADD1|TBC1D19|SCARB2|STC2|PITX1|NRXN2|NPTX2|GAL|INHBE|JDP2|CBX4|FXYD7|MUT|TNFRSF10B|AKAP6|FBXW7|ZIC1|UBP1|CEBPG|SST|…	38764	38842|38912|39174|39116|39029|39475|38931|39041|39445|39351|39121|38875|38843|39348|39044|39250|39335|39462|39094|39032|38774|38923|38878|39027|39035|39355|38933|39417|39019|38949|39404|38944|39361|38876|39050|39185|39166|38895|38800|38978|38869|39173|39170|39020|39463|39428|39339|39397|39451|39102|39155|39161|39479|39410|39207|39008|38900|39056|38845|39202|39294|39296|39266|39076|39330|39481|389…	4.09E-7		GO:0065009	0.7643075310779274	0
5077	358	GO Molecular Function		protein binding	6.09E-5	BAIAP2L1|CACNG3|SYPL1|GRN|TRIB2|FOXJ2|ASNS|PPP1R15A|DHPS|XBP1|GSTZ1|EIF5|EFS|AURKA|TRIB3|CORO1A|EHD4|PON2|EDF1|PFN1|CCND1|ULBP1|NRBP1|IGFBP2|ENO1|BCL9|STBD1|RHOQ|PPP1R3C|GSTM2|ZC3HAV1|SNRPA|HIST1H4F|PHPT1|HSPB1|RASL11B|CDC42EP1|VGF|MKNK2|PPP1R1B|AP3B1|KIDINS220|SEMA6A|AKIRIN2|CDK4|FHOD1|DOCK10|MARCH7|HLA-F|ITPKA|TTLL7|ARL3|CCND2|CASQ2|SMARCD3|PKD1|RHBDF1|SLC9A3R1|E2F3|CNN2|ARID3A|TAF1B|CLASP1|HSF…	38764	38809|38842|39309|38912|39174|39116|39283|39029|38794|39475|39371|38931|38808|39041|39445|38948|39213|38966|39351|39121|38843|38879|39272|39414|39044|39250|39090|38804|38787|39462|39182|39260|39263|39032|38774|38960|39390|38923|38899|39035|38833|39417|39019|38949|39404|39049|38944|39340|39003|39399|39113|39114|39361|38876|39166|38895|39384|38800|38978|38995|38869|39334|38811|39173|39170|39020|394…	1.17E-8		GO:0005515	1.0	0
1748	148	GO Biological Process		nervous system development	4.6E-4	GRN|XBP1|AURKA|PFN1|SCRT2|IGSF21|DGCR14|SERPINF1|KIDINS220|SEMA6A|DOCK10|ITPKA|TTLL7|IFT172|ARL3|CUX2|AARS|SMARCD3|PKD1|SLC9A3R1|EFHD1|MUL1|IFT57|SCARB2|PITX1|NRXN2|GAL|ACAT1|LRIG1|N4BP3|GLUD1|PTS|ZIC1|FZD1|KIT|NBL1|SOX8|SCRG1|JAM3|AKNA|ABR|CEBPB|DDIT4|CLCF1|LRCH4|MAL|CDK5R1|POU3F2|CNTN2|IRX3|FLRT2|GLDN|NME1|RERE|PRDM8|DOC2A|MEF2C|JARID2|WLS|SYT17|ZSWIM5|BRINP2|DCTN1|ARHGEF2|AGT|DLL1|ENAH|CENPF|P…	38764	38912|39475|39041|39121|39094|39152|39127|39355|39417|39019|38944|39399|39113|38910|39114|39050|38814|39166|38895|38800|39002|39020|39463|39451|39155|39161|39410|39402|39456|38784|39415|39048|39266|38920|39028|39217|38969|38926|39124|39333|39286|38807|39098|39269|39298|38983|38973|39261|38820|38781|38993|38839|39066|39349|38889|38997|38862|39257|39308|39425|38870|39228|38967|38790|39007|39067|387…	2.33E-7		GO:0007399	0.7916818946203881	0
438	54	GO Biological Process		tube morphogenesis	4.6E-4	XBP1|PFN1|IFT172|MEOX2|PKD1|C19orf10|IFT57|MFGE8|FBXW7|UBP1|FZD1|SOX8|JAM3|SCG2|KLHL3|IRX3|FMNL3|MEF2C|SOX18|ANXA2|WARS|RSPO3|DLL1|KDM5B|AHI1|EFNA1|BTRC|LMO4|PTEN|SGPL1|SRC|EDA|TMEM2|SPRY2|BMP2|SAT1|FOXC1|FGF9|PRCP|COBL|ADM2|EPHB1|BCL2|RAPGEF3|GPX1|PRKCA|TGFBI|PLCD1|ADM|PGF|LDLR|TEAD2|MTHFD1L|SPRY1	38764	39475|39121|38910|39185|38895|39073|39463|38846|39296|39076|38920|38969|39124|39064|38915|38781|39466|38862|38922|38927|38903|38779|39067|39464|39246|39322|39292|39311|38802|38930|39068|38795|39424|39320|39162|39134|38982|39280|39151|39118|38990|38801|39034|39136|38890|38918|39328|38937|39110|38906|38989|39471|39023|38980	2.1E-7		GO:0035239	0.7916818946203881	0
4348	308	GO Biological Process		positive regulation of biological process	4.6E-4	BAIAP2L1|CACNG3|GRN|TRIB2|FOXJ2|ASNS|PPP1R15A|DHPS|XBP1|BDKRB1|AURKA|TRIB3|CORO1A|EHD4|EDF1|OBFC1|PFN1|JADE1|CCND1|IGFBP2|ENO1|BCL9|RHOQ|GSTM2|ZC3HAV1|PHPT1|HSPB1|CDC42EP1|GADD45G|SESN2|LRP3|SERPINF1|BRD8|AP3B1|KIDINS220|SEMA6A|AKIRIN2|CDK4|FHOD1|MARCH7|HLA-F|ITPKA|IFT172|CCND2|CASQ2|CUX2|MEOX2|SMARCD3|PKD1|SLC9A3R1|E2F3|C19orf10|ARID3A|TAF1B|CLASP1|HSF4|MUL1|IFT57|IL11|ADD1|SCARB2|ANKRD32|PITX1|…	38764	38809|38842|38912|39174|39116|39283|39029|38794|39475|38853|39041|39445|38948|39213|39351|39245|39121|38875|38843|39414|39044|39250|38804|39462|39182|39032|38774|39390|38878|39027|38953|39355|38933|38833|39417|39019|38949|39404|39049|39340|39003|39399|38910|39361|38876|39050|39185|39166|38895|38800|38978|39073|38869|39334|38811|39173|39020|39463|39428|39339|39451|39254|39155|39410|39207|39154|390…	2.77E-7		GO:0048518	0.7916818946203881	0
2205	178	GO Biological Process		regulation of multicellular organismal process	4.6E-4	CACNG3|GRN|TRIB2|FOXJ2|XBP1|AURKA|PFN1|CCND1|ENO1|GSTM2|ZC3HAV1|HIST1H4F|SCRT2|HSPB1|GADD45G|LRP3|SERPINF1|AP3B1|KIDINS220|SEMA6A|AKIRIN2|CDK4|MARCH7|HLA-F|ITPKA|CASQ2|CUX2|MEOX2|SMARCD3|SLC9A3R1|C19orf10|CLASP1|MUL1|ADD1|SCARB2|STC2|NPTX2|GAL|FXYD7|PSMB6|CCRN4L|AKAP6|TJP1|FBXW7|CEBPG|FZD1|KIT|NBL1|SOX8|INHBB|PRICKLE2|ANXA5|FADD|PRELID1|IL12A|ABR|KREMEN2|PRKCB|CEBPB|HOMER2|PRKCE|KCNJ4|CLCF1|LRRN1…	38764	38842|38912|39174|39116|39475|39041|39121|38843|39044|39462|39182|39263|39094|38774|38878|38953|39355|38833|39417|39019|38949|39404|39340|39003|39399|38876|39050|39185|39166|38800|39073|38811|39020|39339|39451|39102|39479|39410|39056|38827|39314|39294|38961|39296|39330|38920|39028|39217|38969|39406|39039|38778|39312|38882|38908|39286|38864|39038|38807|38866|38946|39014|39269|39226|38973|39306|392…	2.1E-7		GO:0051239	0.7916818946203881	0
1081	103	GO Biological Process		regulation of cell population proliferation	4.4E-4	GRN|FOXJ2|DHPS|XBP1|CORO1A|CCND1|IGFBP2|SERPINF1|AKIRIN2|CDK4|MARCH7|IFT172|CCND2|SMARCD3|SLC9A3R1|E2F3|C19orf10|HSF4|IFT57|IL11|GAL|FBXW7|SST|KIT|SOX8|PTPRN|FADD|IL12A|SCG2|CEBPB|CLCF1|PARP10|POU3F2|SHMT2|NME1|MEF2C|JARID2|DUSP15|SOX18|PDPK1|ATF3|BTG3|ANXA2|WARS|DHCR7|DNMT1|TFRC|KIFAP3|ARHGEF2|CD47|AGT|DLL1|ADORA1|KDM5B|IER5|C1orf56|IRAK1|BLOC1S2|PTEN|FAM129B|PIM1|SRC|FABP3|FOXO4|SPRY2|KLF9|BMP2…	38764	38912|39116|38794|39475|38948|38843|39414|39355|38949|39404|39340|38910|39361|39166|38800|38978|39073|39173|39463|39428|39410|39296|39481|39028|38969|38972|39312|38908|39064|38807|39269|39450|39261|39225|39066|38862|39257|39099|38922|39188|39164|39016|38927|38903|39212|38835|38965|38947|38790|39147|39007|39067|39171|39464|39215|39009|39142|39072|38802|38994|39270|39068|39200|38904|39320|39373|391…	1.67E-7		GO:0042127	0.7962615867943981	0
1467	130	GO Biological Process		regulation of multicellular organismal development	4.4E-4	GRN|FOXJ2|XBP1|PFN1|CCND1|HIST1H4F|SCRT2|HSPB1|SERPINF1|AP3B1|KIDINS220|SEMA6A|MARCH7|ITPKA|CUX2|MEOX2|SMARCD3|C19orf10|CLASP1|MUL1|ADD1|SCARB2|GAL|PSMB6|CCRN4L|AKAP6|TJP1|FBXW7|FZD1|KIT|NBL1|SOX8|PRICKLE2|FADD|PRELID1|IL12A|PRKCB|CEBPB|CLCF1|LRRN1|CDK5R1|PLA2G16|POU3F2|CNTN2|IRX3|FLRT2|NME1|SNCA|LPHN1|MEF2C|JARID2|PDPK1|WARS|SYT17|RSPO3|DNMT1|ZSWIM5|TFRC|BRINP2|ARHGEF2|AGT|DLL1|THBS2|CENPF|PLXNA…	38764	38912|39116|39475|39121|38843|39263|39094|38774|39355|38833|39417|39019|39340|39399|39050|39185|39166|39073|38811|39020|39339|39451|39410|38827|39314|39294|38961|39296|38920|39028|39217|38969|39039|39312|38882|38908|39038|38807|39269|39226|38973|39306|39261|38820|38781|38993|39066|38837|39104|38862|39257|39188|38903|39425|38779|38835|38870|38965|39228|38790|39007|39067|38985|38797|39441|39464|391…	1.51E-7		GO:2000026	0.7962615867943981	0
3373	253	GO Biological Process		multicellular organism development	2.8E-4	GRN|ASNS|RAB26|MMP11|XBP1|PCK2|AURKA|EDF1|PFN1|CCND1|BCL9|UNG|SCRT2|VGF|MKNK2|IGSF21|DGCR14|GADD45G|SERPINF1|AP3B1|KIDINS220|SEMA6A|AKIRIN2|CDK4|DOCK10|ITPKA|TTLL7|IFT172|ARL3|CUX2|AARS|MEOX2|SMARCD3|PKD1|SLC9A3R1|C19orf10|HSF4|EFHD1|MUL1|IFT57|IL11|ADD1|SCARB2|STC2|PITX1|NRXN2|GAL|ACAT1|MFGE8|LRIG1|N4BP3|MUT|GNA12|GLUD1|ABLIM1|PTS|QDPR|FBXW7|ZIC1|UBP1|CEBPG|DISP1|PDLIM3|FZD1|KIT|NBL1|SOX8|INHBB|…	38764	38912|39283|38786|39105|39475|38902|39041|39351|39121|38843|39250|39214|39094|38923|38899|39152|39127|38878|39355|38833|39417|39019|38949|39404|38944|39399|39113|38910|39114|39050|38814|39185|39166|38895|38800|39073|39173|39002|39020|39463|39428|39339|39451|39102|39155|39161|39410|39402|38846|39456|38784|38845|39149|39415|39184|39048|38815|39296|39266|39076|39330|39362|38934|38920|39028|39217|389…	8.11E-8		GO:0007275	0.8428278558073892	0
575	68	GO Biological Process		tube development	2.0E-4	XBP1|PFN1|AP3B1|IFT172|MEOX2|PKD1|C19orf10|IFT57|ACAT1|MFGE8|FBXW7|UBP1|FZD1|KIT|SOX8|JAM3|SCG2|KLHL3|TYMS|IRX3|FMNL3|MEF2C|SOX18|ANXA2|WARS|DHCR7|SREBF1|RSPO3|DLL1|PLXNA2|KDM5B|AHI1|EFNA1|PHGDH|BTRC|LMO4|LHX3|PTEN|SGPL1|SRC|EDA|TMEM2|SPRY2|HES3|BMP2|SAT1|FOXC1|FGF9|PRCP|COBL|ADM2|EPHB1|BCL2|WDR19|CDKN1A|RAPGEF3|PAX6|GPX1|PRKCA|SERPINE2|TGFBI|PLCD1|ADM|PGF|LDLR|TEAD2|MTHFD1L|SPRY1	38764	39475|39121|38833|38910|39185|38895|39073|39463|39402|38846|39296|39076|38920|39028|38969|39124|39064|38915|39338|38781|39466|38862|38922|38927|38903|39212|39085|38779|39067|39441|39464|39246|39322|39458|39292|39311|39413|38802|38930|39068|38795|39424|39320|39165|39162|39134|38982|39280|39151|39118|38990|38801|39034|39405|39249|39136|39359|38890|38918|39271|39328|38937|39110|38906|38989|39471|390…	2.29E-8		GO:0035295	0.8774932814217358	0
4027	294	GO Biological Process		positive regulation of cellular process	2.0E-4	BAIAP2L1|CACNG3|GRN|TRIB2|FOXJ2|ASNS|PPP1R15A|DHPS|XBP1|BDKRB1|AURKA|TRIB3|CORO1A|EHD4|EDF1|OBFC1|PFN1|JADE1|CCND1|IGFBP2|ENO1|BCL9|RHOQ|GSTM2|ZC3HAV1|PHPT1|HSPB1|CDC42EP1|GADD45G|SESN2|LRP3|SERPINF1|BRD8|AP3B1|KIDINS220|SEMA6A|AKIRIN2|CDK4|FHOD1|MARCH7|HLA-F|ITPKA|IFT172|CCND2|CASQ2|CUX2|MEOX2|SMARCD3|PKD1|SLC9A3R1|E2F3|C19orf10|ARID3A|CLASP1|HSF4|MUL1|IFT57|IL11|ADD1|SCARB2|ANKRD32|PITX1|GAL|IN…	38764	38809|38842|38912|39174|39116|39283|39029|38794|39475|38853|39041|39445|38948|39213|39351|39245|39121|38875|38843|39414|39044|39250|38804|39462|39182|39032|38774|39390|38878|39027|38953|39355|38933|38833|39417|39019|38949|39404|39049|39340|39003|39399|38910|39361|38876|39050|39185|39166|38895|38800|38978|39073|38869|38811|39173|39020|39463|39428|39339|39451|39254|39155|39410|39207|39154|39008|388…	3.89E-8		GO:0048522	0.8774932814217358	0
2964	230	GO Biological Process		system development	2.0E-4	GRN|ASNS|RAB26|XBP1|PCK2|AURKA|PFN1|CCND1|BCL9|UNG|SCRT2|VGF|MKNK2|IGSF21|DGCR14|SERPINF1|AP3B1|KIDINS220|SEMA6A|CDK4|DOCK10|ITPKA|TTLL7|IFT172|ARL3|CUX2|AARS|MEOX2|SMARCD3|PKD1|SLC9A3R1|C19orf10|HSF4|EFHD1|MUL1|IFT57|IL11|ADD1|SCARB2|STC2|PITX1|NRXN2|GAL|ACAT1|MFGE8|LRIG1|N4BP3|GLUD1|ABLIM1|PTS|QDPR|FBXW7|ZIC1|UBP1|CEBPG|DISP1|PDLIM3|FZD1|KIT|NBL1|SOX8|INHBB|PTPRN|SNRK|SCRG1|JAM3|TAF10|FADD|AKNA…	38764	38912|39283|38786|39475|38902|39041|39121|38843|39250|39214|39094|38923|38899|39152|39127|39355|38833|39417|39019|39404|38944|39399|39113|38910|39114|39050|38814|39185|39166|38895|38800|39073|39173|39002|39020|39463|39428|39339|39451|39102|39155|39161|39410|39402|38846|39456|38784|39415|39184|39048|38815|39296|39266|39076|39330|39362|38934|38920|39028|39217|38969|39406|38972|39145|38926|39124|392…	3.26E-8		GO:0048731	0.8774932814217358	0
1862	162	GO Biological Process		regulation of developmental process	1.5E-4	GRN|TRIB2|FOXJ2|MMP11|XBP1|AURKA|TRIB3|CORO1A|PFN1|CCND1|RHOQ|HIST1H4F|SCRT2|HSPB1|CDC42EP1|LRP3|SERPINF1|AP3B1|KIDINS220|SEMA6A|CDK4|MARCH7|ITPKA|CUX2|MEOX2|SMARCD3|SLC9A3R1|C19orf10|CLASP1|HSF4|MUL1|ADD1|SCARB2|STC2|GAL|JDP2|PSMB6|GNA12|CCRN4L|AKAP6|TJP1|FBXW7|FZD1|KIT|NBL1|SOX8|ARHGAP15|PRICKLE2|FADD|PRELID1|IL12A|ABR|PRKCB|CEBPB|CLCF1|LRRN1|METRNL|CDK5R1|PLA2G16|POU3F2|CNTN2|IRX3|FLRT2|FMNL3|…	38764	38912|39174|39116|39105|39475|39041|39445|38948|39121|38843|38804|39263|39094|38774|39390|38953|39355|38833|39417|39019|39404|39340|39399|39050|39185|39166|38800|39073|38811|39173|39020|39339|39451|39102|39410|39008|38827|39149|39314|39294|38961|39296|38920|39028|39217|38969|39285|39039|39312|38882|38908|39286|39038|38807|39269|39226|39430|38973|39306|39261|38820|38781|38993|39466|39066|38837|391…	8.82E-9		GO:0050793	0.9071320462223664	0
133	19	GO Biological Process		positive regulation of binding	0.0494	TRIB3|EDF1|PKD1|ADD1|CEBPG|LARP6|NME1|H1F0|ANXA2|MFNG|FAM129B|BMP2|FOXC1|CLDN5|PAX6|STMN1|NMD3|EBF2|B2M	38764	39445|39351|38895|39339|39330|39295|39066|38971|38927|38776|38994|39162|38982|38844|39359|38991|38865|38780|39353	3.9E-4		GO:0051099	0.30988243340122135	0
366	38	GO Biological Process		supramolecular fiber organization	0.0466	BAIAP2L1|MMP11|EFS|CORO1A|RHOQ|FHOD1|IFT172|CASQ2|CLASP1|ADD1|PDLIM3|ITGB5|ZYX|SNCA|ANXA2|MYOM1|DCTN1|ARHGEF2|ACTA1|ENAH|BLOC1S2|SORBS1|SRC|FOXC1|SHROOM2|BAIAP2L2|SYNPO2L|COBL|PAFAH1B1|HOOK2|SH3KBP1|BCL2|KLHL24|FAT1|STMN1|FHDC1|B2M|TPPP3	38764	38809|39105|38808|38948|38804|39049|38910|38876|38811|39339|38934|39279|39474|38837|38927|39186|38967|38790|38962|38789|39072|38791|39068|38982|39075|38830|39199|39118|39235|39477|38886|39034|38818|38851|38991|39426|39353|39484	3.6E-4		GO:0097435	0.31589399486380426	0
313	34	GO Biological Process		regulation of ion transmembrane transport	0.0451	CACNG3|BDKRB1|CORO1A|GSTM2|SLC31A2|CASQ2|SLC9A3R1|GAL|FXYD7|AKAP6|KCNF1|GEM|PRKCE|KCNJ4|KCNK12|CLCNKA|SNCA|MEF2C|PDPK1|AGT|CACNA1E|KCNG1|PTEN|DPP6|G6PD|GPER1|DLG4|KLHL24|RGS4|AKAP7|ANO6|KCNIP2|CNKSR3|KCNJ6	38764	38842|38853|38948|39462|39382|38876|38800|39410|39056|39294|39259|39385|38946|39014|39392|38981|38837|38862|39188|39007|39218|39181|38802|39130|39203|39281|39253|38818|39396|38855|38956|38964|39251|38850	3.5E-4		GO:0034765	0.3192648334800006	0
682	61	GO Biological Process		positive regulation of protein phosphorylation	0.0435	XBP1|EHD4|CCND1|GADD45G|KIDINS220|CCND2|PKD1|C19orf10|MUL1|IL11|INHBE|TNFRSF10B|LAMTOR1|FBXW7|FZD1|KIT|INHBB|IL12A|PRKCE|CLCF1|MID1|CDK5R1|SNCA|MEF2C|DUSP15|PDPK1|ANXA2|TFRC|ARHGEF2|AGT|ADORA1|FAM129A|PEA15|EFNA1|DUSP5|IRAK1|BCAR3|PTEN|PIM1|SRC|ZAK|CKS2|SPRY2|BMP2|FGF9|PRKCD|GPER1|BCL2|DLG4|FAM150B|CDKN1A|RAPGEF3|NTF3|DUSP22|PRMT1|PRKCA|MAP2K4|NTRK1|PGF|YES1|RPS6KA5	38764	39475|39213|38843|38878|39417|39361|38895|39073|39020|39428|39207|39202|39282|39296|38920|39028|39406|38908|38946|39269|39470|38973|38837|38862|39099|39188|38927|38965|38790|39007|39171|39443|38901|39322|39346|39142|39051|38802|39270|39068|38939|39063|39320|39162|39280|39432|39281|39034|39253|39247|39249|39136|39323|38849|38898|38918|38917|38894|38906|39337|39043	3.3E-4		GO:0001934	0.32298627136888014	0
2086	152	GO Biological Process		negative regulation of macromolecule metabolic process	0.0435	TRIB2|PPP1R15A|XBP1|BDKRB1|AURKA|TRIB3|OBFC1|CCND1|ENO1|HIST1H4F|SCRT2|HSPB1|SESN2|LRP3|PPP1R1B|SERPINF1|SEMA6A|AKIRIN2|MARCH7|HLA-F|CUX2|RPL8|SLC9A3R1|E2F3|HSF4|CBLB|MUL1|STC2|PITX1|JDP2|CBX4|CCRN4L|FBXW7|UBP1|FZD1|SOX8|INHBB|CAMK2N2|RPS23|CREBRF|GAS1|PPP1R14A|CXXC5|IL12A|CEBPB|HOMER2|PRKCE|DDIT4|PABPC1|TYMS|CDK5R1|PARP10|POU3F2|PPP1R27|IRX3|DUSP18|NME1|SUV39H1|SNCA|RERE|MEF2C|JARID2|SOX18|SAMD1…	38764	39174|39029|39475|38853|39041|39445|39245|38843|39044|39263|39094|38774|39027|38953|39035|39355|39019|38949|39340|39003|39050|39358|38800|38978|39173|39170|39020|39102|39155|39008|38900|39314|39296|39076|38920|38969|39406|39318|39403|38861|39421|39395|39446|38908|38807|38866|38946|39098|38924|39338|38973|39450|39261|39485|38781|39103|39066|39416|38837|39349|38862|39257|38922|38998|39188|39164|389…	3.3E-4		GO:0010605	0.32298627136888014	0
430	43	GO Biological Process		regulation of secretion by cell	0.0425	RAB26|XBP1|PHPT1|HLA-F|RHBDF1|CLASP1|IL11|GAL|GLUD1|DISP1|INHBB|NDUFAF2|IL12A|ABR|PRKCB|PRKCE|RAB11FIP1|SNCA|DOC2A|MEF2C|PDPK1|WLS|SYT17|SREBF1|MYOM1|AGT|ADORA1|KDM5B|CACNA1E|SNCG|NCS1|RIMS3|STXBP1|SRC|ENSP00000363441|TMEM27|CXCL12|RAB27A|GPER1|RAPGEF3|PRKCA|MCTP1|UQCC2	38764	38786|39475|39032|39003|39384|38811|39428|39410|39415|39362|39406|39317|38908|39286|39038|38946|39313|38837|38997|38862|39188|39308|39425|39085|39186|39007|39171|39464|39218|38928|39084|39293|38883|39068|38806|39206|39231|38943|39281|39136|38918|39133|39092	3.2E-4		GO:1903530	0.3253823354051712	0
2084	152	GO Biological Process		regulation of protein metabolic process	0.0424	GRN|TRIB2|PPP1R15A|RAB26|XBP1|EIF5|BDKRB1|AURKA|TRIB3|EHD4|CCND1|ENO1|HSPB1|MKNK2|GADD45G|SESN2|PPP1R1B|SERPINF1|KIDINS220|SEMA6A|AKIRIN2|CDK4|MARCH7|CCND2|AARS|PKD1|RHBDF1|SLC9A3R1|C19orf10|CBLB|MUL1|IFT57|IL11|INHBE|JDP2|GNA12|TNFRSF10B|LAMTOR1|FBXW7|FZD1|KIT|INHBB|CAMK2N2|NKD2|CREBRF|GAS1|LARP6|PPP1R14A|FADD|PRELID1|IL12A|PRKCE|DDIT4|APITD1|CLCF1|MAL|MID1|PABPC1|WHSC1L1|TYMS|CDK5R1|RCHY1|PARP1…	38764	38912|39174|39029|38786|39475|38931|38853|39041|39445|39213|38843|39044|38774|38899|38878|39027|39035|39355|39417|39019|38949|39404|39340|39361|38814|38895|39384|38800|39073|39170|39020|39463|39428|39207|39008|39149|39202|39282|39296|38920|39028|39406|39318|38887|38861|39421|39295|39395|39312|38882|38908|38946|39098|39234|39269|38983|39470|38924|39140|39338|38973|39135|39450|38820|39201|39485|392…	3.2E-4		GO:0051246	0.32562503542284477	0
68	15	WikiPathways		Glioblastoma signaling pathways	0.0421	CCND1|CDK4|CCND2|PRKCB|PDPK1|PTEN|SRC|FOXO4|SPRY2|PRKCD|CDKN1A|FOXO3|PRKCA|MAP2K4|PIK3R1	38764	38843|39404|39361|39038|39188|38802|39068|38904|39320|39432|39249|39221|38918|38917|38821	2.41E-5		WP2261	0.3263565848386724	0
50	11	GO Biological Process		nephron tubule development	0.04	PKD1|ACAT1|SOX8|KLHL3|IRX3|MEF2C|DLL1|AHI1|BMP2|BCL2|PGF	38764	38895|39402|38969|38915|38781|38862|39067|39246|39162|39034|38906	3.0E-4		GO:0072080	0.33162825435253857	0
1364	107	GO Biological Process		positive regulation of macromolecule biosynthetic process	0.0372	FOXJ2|PPP1R15A|XBP1|EDF1|OBFC1|JADE1|BCL9|RHOQ|SESN2|BRD8|AKIRIN2|CDK4|FHOD1|MEOX2|SMARCD3|PKD1|E2F3|C19orf10|ARID3A|HSF4|IL11|PITX1|GAL|ZIC1|CEBPG|FZD1|SOX8|PTPRN|ZDHHC19|CREBRF|LARP6|FADD|AKNA|PRKCB|CEBPB|PABPC1|GLTSCR1L|WHSC1L1|CDK5R1|POU3F2|RPS27L|RERE|MEF2C|SOX18|ATF3|H1F0|WAC|SREBF1|HNRNPAB|ARHGEF2|HEATR1|AGT|DLL1|LHX9|FAM129A|IER5|AHI1|SFR1|BTRC|BCAR3|BLOC1S2|LMO4|SORBS1|LHX3|PCIF1|POU3F1|…	38764	39116|39029|39475|39351|39245|38875|39250|38804|39027|38933|38949|39404|39049|39185|39166|38895|38978|39073|38869|39173|39428|39155|39410|39266|39330|38920|38969|38972|39418|38861|39295|39312|39333|39038|38807|38924|39227|39140|38973|39261|39201|39349|38862|38922|39164|38971|39205|39085|39091|38790|39290|39007|39067|39461|39443|39215|39246|39177|39292|39051|39072|39311|38791|39413|39101|38783|389…	2.7E-4		GO:0010557	0.33910493052502066	0
662	60	GO Biological Process		epithelium development	0.0372	XBP1|PCK2|EDF1|PFN1|CCND1|AP3B1|IFT172|MEOX2|PKD1|SLC9A3R1|IFT57|ACAT1|TJP1|FZD1|SOX8|TAF10|CEBPB|KLHL3|TYMS|IRX3|MEF2C|SOX18|PDPK1|RSPO3|DLL1|PLXNA2|KDM5B|AHI1|PHGDH|BTRC|LMO4|POU3F1|SRC|EDA|SPRY2|HES3|BMP2|AKR1C2|FOXC1|MSX1|PKP4|COBL|PAFAH1B1|CD151|BCL2|WDR19|CDKN1A|RAPGEF3|PAX6|FAT1|GPX1|SERPINE2|PALLD|PROM1|NTRK1|ADM|PGF|TEAD2|MTHFD1L|SPRY1	38764	39475|38902|39351|39121|38843|38833|38910|39185|38895|38800|39463|39402|38961|38920|38969|39219|38807|38915|39338|38781|38862|38922|39188|38779|39067|39441|39464|39246|39458|39292|39311|38783|39068|38795|39320|39165|39162|38954|38982|38823|39047|39118|39235|39157|39034|39405|39249|39136|39359|38851|38890|39271|39277|39095|38894|39110|38906|39471|39023|38980	2.7E-4		GO:0060429	0.33910493052502066	0
646	59	GO Biological Process		regulation of cell motility	0.0352	GRN|XBP1|BDKRB1|CORO1A|PFN1|SCRT2|PHPT1|HSPB1|SERPINF1|SEMA6A|DOCK10|MEOX2|SLC9A3R1|CLASP1|GNA12|TJP1|FBXW7|SST|KIT|NBL1|JAM3|FADD|IL12A|ABR|PRKCE|FLRT2|MEF2C|PDPK1|ARHGEF2|AGT|PLXNA2|ADORA1|EFNA1|LMO4|PTEN|SRC|FOXO4|SPRY2|BMP2|FGF9|SRGAP3|PRCP|CXCL12|GPER1|CD151|BCL2|GSTP1|UNC5D|CLDN5|FOXO3|NTF3|DUSP22|PAX6|PRKCA|ANO6|SERPINE2|MCTP1|PIK3R1|PGF	38764	38912|39475|38853|38948|39121|39094|39032|38774|39355|39019|38944|39185|38800|38811|39149|38961|39296|39481|39028|39217|39124|39312|38908|39286|38946|38993|38862|39188|38790|39007|39441|39171|39322|39311|38802|39068|38904|39320|39162|39280|39120|39151|39231|39281|39157|39034|39378|38888|38844|39221|39323|38849|39359|38918|38956|39271|39133|38821|38906	2.5E-4		GO:2000145	0.3447984293292507	0
674	61	GO Biological Process		regulation of locomotion	0.0349	GRN|XBP1|BDKRB1|CORO1A|PFN1|SCRT2|PHPT1|HSPB1|SERPINF1|SEMA6A|DOCK10|MEOX2|SLC9A3R1|CLASP1|GNA12|TJP1|FBXW7|SST|KIT|NBL1|JAM3|FADD|IL12A|ABR|SCG2|PRKCE|FLRT2|MEF2C|PDPK1|ZSWIM5|ARHGEF2|AGT|PLXNA2|ADORA1|EFNA1|LMO4|PTEN|SRC|FOXO4|SPRY2|BMP2|FGF9|SRGAP3|PRCP|CXCL12|GPER1|CD151|BCL2|GSTP1|UNC5D|CLDN5|FOXO3|NTF3|DUSP22|PAX6|PRKCA|ANO6|SERPINE2|MCTP1|PIK3R1|PGF	38764	38912|39475|38853|38948|39121|39094|39032|38774|39355|39019|38944|39185|38800|38811|39149|38961|39296|39481|39028|39217|39124|39312|38908|39286|39064|38946|38993|38862|39188|38870|38790|39007|39441|39171|39322|39311|38802|39068|38904|39320|39162|39280|39120|39151|39231|39281|39157|39034|39378|38888|38844|39221|39323|38849|39359|38918|38956|39271|39133|38821|38906	2.5E-4		GO:0040012	0.3456802559098965	0
96	16	GO Biological Process		regulation of striated muscle tissue development	0.0343	AKAP6|MEF2C|JARID2|DLL1|CENPF|PTEN|FAM129B|PIM1|BMP2|FGF9|G6PD|EPHB1|BCL2|RGS4|VGLL4|UQCC2	38764	39294|38862|39257|39067|38797|38802|38994|39270|39162|39280|39203|38801|39034|39396|39454|39092	2.4E-4		GO:0016202	0.34746688062210757	0
532	51	GO Biological Process		positive regulation of cell death	0.0337	GRN|XBP1|GADD45G|CDK4|SLC9A3R1|E2F3|MUL1|IFT57|GAL|PHLDA1|TNFRSF10B|FBXW7|INHBB|FADD|PRELID1|IL12A|ABR|DDIT4|MAL|CDK5R1|NQO1|RPS27L|SNCA|MEF2C|TP53BP2|ATF3|ARHGEF2|AGT|ADORA1|PEA15|BNIP3|KHDC1|PTEN|SRC|ZAK|BMP2|BNIP3L|MSX1|PRKCD|TSPO|GPER1|BCL2|CDKN1A|FOXO3|ANO6|MAP2K4|SFRP4|NTRK1|ADM|PDCD2|DDIT3	38764	38912|39475|38878|39404|38800|38978|39020|39463|39410|39154|39202|39296|39406|39312|38882|38908|39286|39098|38983|38973|39010|39201|38837|38862|38880|39164|38790|39007|39171|38901|39243|39216|38802|39068|38939|39162|38963|38823|39432|39439|39281|39034|39249|39221|38956|38917|38858|38894|39110|39344|39310	2.3E-4		GO:0010942	0.34928503562806645	0
890	76	GO Biological Process		plasma membrane bounded cell projection organization	0.0337	AURKA|CORO1A|EHD4|CFAP61|FOPNL|KIDINS220|SEMA6A|DOCK10|ITPKA|IFT172|ARL3|SLC9A3R1|TANC1|CLASP1|EFHD1|IFT57|IQCG|EMP3|ABLIM1|KIT|NBL1|JAM3|CDK5R1|CNTN2|FLRT2|GLDN|RERE|ICK|KIFAP3|DCTN1|ENAH|PLXNA2|LHX9|AHI1|EFNA1|PHGDH|BLOC1S2|LGI1|LHX3|PTEN|STXBP1|FAM129B|SRC|EXT1|DNAH17|COBL|CXCL12|TSPO|PAFAH1B1|SH3KBP1|EPHB1|DYNC2H1|BCL2|DLG4|WDR19|NCAM2|UNC5D|ABLIM2|NTF3|PAX6|PRMT1|PRKCA|ANO6|STMN1|GALNT11|ABL…	38764	39041|38948|39213|39141|39197|39417|39019|38944|39399|38910|39114|38800|38897|38811|39002|39463|39305|38828|39184|39028|39217|39124|38973|38820|38993|38839|39349|38868|38947|38967|38789|39441|39461|39246|39322|39458|39072|39025|39413|38802|38883|38994|39068|39423|38860|39118|39231|39439|39235|38886|38801|38988|39034|39253|39405|39093|38888|39163|39323|39359|38898|38918|38956|38991|39391|39460|392…	2.4E-4		GO:0120036	0.34928503562806645	0
714	64	GO Biological Process		regulation of nervous system development	0.0325	GRN|SCRT2|SERPINF1|KIDINS220|SEMA6A|ITPKA|CUX2|SMARCD3|MUL1|SCARB2|FZD1|KIT|NBL1|SOX8|CLCF1|LRRN1|CDK5R1|POU3F2|CNTN2|IRX3|FLRT2|NME1|SNCA|LPHN1|MEF2C|SYT17|ZSWIM5|BRINP2|ARHGEF2|AGT|DLL1|THBS2|PLXNA2|UST|EFNA1|BEND6|PTEN|NCS1|CASZ1|HES3|BMP2|SIN3A|COBL|CXCL12|TSPO|GPER1|PAFAH1B1|EPHB1|BCL2|DLG4|IFRD1|FAM150B|UNC5D|FOXO3|NTF3|LRRN3|MDGA1|PAX6|SERPINE2|NTRK1|CDK5RAP3|B2M|LDLR|ENC1	38764	38912|39094|39355|39417|39019|39399|39050|39166|39020|39451|38920|39028|39217|38969|39269|39226|38973|39261|38820|38781|38993|39066|38837|39104|38862|39425|38870|39228|38790|39007|39067|38985|39441|39196|39322|39240|38802|39084|39398|39165|39162|39336|39118|39231|39439|39281|39235|38801|39034|39253|39087|39247|38888|39221|39323|38816|39304|39359|39271|38894|39123|39353|38989|39024	2.2E-4		GO:0051960	0.35302053035905356	0
422	43	GO Biological Process		positive regulation of cell development	0.0324	GRN|AURKA|SERPINF1|KIDINS220|SEMA6A|ITPKA|CUX2|SMARCD3|MUL1|ADD1|SCARB2|AKAP6|FZD1|KIT|NBL1|SOX8|CLCF1|IRX3|NME1|MEF2C|SYT17|BRINP2|ARHGEF2|AGT|PLXNA2|BEND6|PTEN|FAM129B|BMP2|SIN3A|COBL|CXCL12|TSPO|GPER1|PAFAH1B1|BCL2|DLG4|FAM150B|CLDN5|PAX6|SERPINE2|NTRK1|ENC1	38764	38912|39041|39355|39417|39019|39399|39050|39166|39020|39339|39451|39294|38920|39028|39217|38969|39269|38781|39066|38862|39425|39228|38790|39007|39441|39240|38802|38994|39162|39336|39118|39231|39439|39281|39235|39034|39253|39247|38844|39359|39271|38894|39024	2.2E-4		GO:0010720	0.35333802247428275	0
873	75	GO Biological Process		positive regulation of protein modification process	0.0322	PPP1R15A|XBP1|TRIB3|EHD4|CCND1|GADD45G|KIDINS220|MARCH7|CCND2|PKD1|C19orf10|MUL1|IL11|INHBE|JDP2|TNFRSF10B|LAMTOR1|FBXW7|FZD1|KIT|INHBB|IL12A|PRKCE|APITD1|CLCF1|MID1|WHSC1L1|CDK5R1|RCHY1|SNCA|MEF2C|JARID2|DUSP15|PDPK1|ANXA2|SREBF1|DNMT1|TFRC|ARHGEF2|AGT|ADORA1|FAM129A|PEA15|EFNA1|DUSP5|IRAK1|BTRC|BCAR3|PTEN|PIM1|SRC|ZAK|CKS2|SPRY2|BMP2|FGF9|PRKCD|GPER1|BCL2|DLG4|FAM150B|CDKN1A|RAPGEF3|GNL3|NTF3|D…	38764	39029|39475|39445|39213|38843|38878|39417|39340|39361|38895|39073|39020|39428|39207|39008|39202|39282|39296|38920|39028|39406|38908|38946|39234|39269|39470|39140|38973|39135|38837|38862|39257|39099|39188|38927|39085|38835|38965|38790|39007|39171|39443|38901|39322|39346|39142|39292|39051|38802|39270|39068|38939|39063|39320|39162|39280|39432|39281|39034|39253|39247|39249|39136|38975|39323|38849|388…	2.2E-4		GO:0031401	0.3539759570812833	0
713	64	GO Biological Process		positive regulation of cell differentiation	0.0321	GRN|XBP1|AURKA|LRP3|SERPINF1|AP3B1|KIDINS220|SEMA6A|ITPKA|CUX2|SMARCD3|HSF4|MUL1|ADD1|SCARB2|CCRN4L|AKAP6|FZD1|KIT|NBL1|SOX8|FADD|IL12A|CEBPB|CLCF1|METRNL|IRX3|NME1|MEF2C|SYT17|BRINP2|ARHGEF2|AGT|PLXNA2|AHI1|SMAP1|BEND6|PTEN|FAM129B|PIM1|BMP2|ISG15|FOXC1|SIN3A|COBL|CXCL12|TSPO|GPER1|PAFAH1B1|BCL2|DLG4|FAM150B|CLDN5|FOXO3|PAX6|PRMT1|PRKCA|SFRP4|SERPINE2|PROM1|NTRK1|ADM|LMO3|ENC1	38764	38912|39475|39041|38953|39355|38833|39417|39019|39399|39050|39166|39173|39020|39339|39451|39314|39294|38920|39028|39217|38969|39312|38908|38807|39269|39430|38781|39066|38862|39425|39228|38790|39007|39441|39246|39006|39240|38802|38994|39270|39162|39156|38982|39336|39118|39231|39439|39281|39235|39034|39253|39247|38844|39221|39359|38898|38918|38858|39271|39095|38894|39110|38859|39024	2.2E-4		GO:0045597	0.35429641180265364	0
126	19	GO Biological Process		negative regulation of MAPK cascade	0.0316	XBP1|SEMA6A|SLC9A3R1|DUSP18|ATF3|AGT|EFNA1|DUSP5|PTEN|SPRY2|PRKCD|GPER1|PAFAH1B1|GSTP1|RGS4|CDK5RAP3|LMO3|CNKSR3|SPRY1	38764	39475|39019|38800|39103|39164|39007|39322|39346|38802|39320|39432|39281|39235|39378|39396|39123|38859|39251|38980	2.1E-4		GO:0043409	0.3559138093818942	0
393	41	GO Biological Process		actin cytoskeleton organization	0.0298	BAIAP2L1|EFS|CORO1A|PFN1|RHOQ|FHOD1|ITPKA|CASQ2|SLC9A3R1|CNN2|ADD1|THSD7B|TJP1|PDLIM3|KIT|ITGB5|ABR|ZYX|FMNL3|PDPK1|MYOM1|ARHGEF2|ACTA1|ENAH|SORBS1|SRC|SHROOM2|BAIAP2L2|INF2|SYNPO2L|DAAM1|COBL|PAFAH1B1|SH3KBP1|BCL2|ABLIM2|FAT1|ABLIM3|PALLD|FHDC1|PIP5K1C	38764	38809|38808|38948|39121|38804|39049|39399|38876|38800|38995|39339|38825|38961|38934|39028|39279|39286|39474|39466|39188|39186|38790|38962|38789|38791|39068|39075|38830|38856|39199|39401|39118|39235|38886|39034|39163|38851|39460|39277|39426|39053	2.0E-4		GO:0030036	0.36195615958123295	0
724	65	GO Biological Process		regulation of cell development	0.0295	GRN|AURKA|SCRT2|SERPINF1|KIDINS220|SEMA6A|ITPKA|CUX2|SMARCD3|MUL1|ADD1|SCARB2|AKAP6|FBXW7|FZD1|KIT|NBL1|SOX8|CLCF1|CDK5R1|POU3F2|CNTN2|IRX3|FLRT2|NME1|MEF2C|SYT17|ZSWIM5|BRINP2|ARHGEF2|AGT|DLL1|PLXNA2|UST|EFNA1|BEND6|PTEN|NCS1|FAM129B|CASZ1|HES3|BMP2|G6PD|SIN3A|COBL|CXCL12|TSPO|GPER1|PAFAH1B1|BCL2|DLG4|IFRD1|FAM150B|UNC5D|CLDN5|FOXO3|RGS4|NTF3|PAX6|SERPINE2|NTRK1|CDK5RAP3|B2M|LDLR|ENC1	38764	38912|39041|39094|39355|39417|39019|39399|39050|39166|39020|39339|39451|39294|39296|38920|39028|39217|38969|39269|38973|39261|38820|38781|38993|39066|38862|39425|38870|39228|38790|39007|39067|39441|39196|39322|39240|38802|39084|38994|39398|39165|39162|39203|39336|39118|39231|39439|39281|39235|39034|39253|39087|39247|38888|38844|39221|39396|39323|39359|39271|38894|39123|39353|38989|39024	1.9E-4		GO:0060284	0.3629985911712313	0
228	28	GO Biological Process		regulation of cation transmembrane transport	0.0295	CACNG3|BDKRB1|CORO1A|GSTM2|SLC31A2|CASQ2|SLC9A3R1|GAL|FXYD7|AKAP6|GEM|PRKCE|SNCA|MEF2C|PDPK1|AGT|KCNG1|PTEN|DPP6|G6PD|GPER1|DLG4|KLHL24|RGS4|AKAP7|ANO6|KCNIP2|CNKSR3	38764	38842|38853|38948|39462|39382|38876|38800|39410|39056|39294|39385|38946|38837|38862|39188|39007|39181|38802|39130|39203|39281|39253|38818|39396|38855|38956|38964|39251	1.9E-4		GO:1904062	0.3629985911712313	0
595	56	GO Biological Process		response to hormone	0.0291	ASNS|XBP1|PCK2|TRIB3|CCND1|IGFBP2|RHOQ|VGF|SESN2|SERPINF1|CDK4|STC2|GAL|ACAT1|QDPR|SST|KIT|INHBB|PTPRN|PRKCE|DDIT4|TYMS|MEF2C|PDPK1|ANXA2|SREBF1|LONP1|AGT|ACTA1|SFR1|BCAR3|SORBS1|PTEN|SLC2A8|SRC|FABP3|FOXO4|KLF9|AKR1C2|STAT4|PRKCD|CXCL12|TSPO|GPER1|BCL2|GSTP1|CDKN1A|FOXO3|RANGAP1|EPM2AIP1|SFRP4|PIK3R1|ADM|SESN3|PGF|CPEB1	38764	39283|39475|38902|39445|38843|39414|38804|38923|39027|39355|39404|39102|39410|39402|38815|39481|39028|39406|38972|38946|39098|39338|38862|39188|38927|39085|38874|39007|38962|39177|39051|38791|38802|38782|39068|39200|38904|39373|38954|39367|39432|39231|39439|39281|39034|39378|39249|39221|39172|38938|38858|38821|39110|39158|38906|39400	1.8E-4		GO:0009725	0.3644051128096803	0
499	49	GO Biological Process		positive regulation of programmed cell death	0.0291	GRN|XBP1|GADD45G|CDK4|SLC9A3R1|E2F3|MUL1|IFT57|GAL|PHLDA1|TNFRSF10B|FBXW7|INHBB|FADD|PRELID1|IL12A|ABR|MAL|CDK5R1|NQO1|RPS27L|SNCA|MEF2C|TP53BP2|ATF3|ARHGEF2|AGT|PEA15|BNIP3|KHDC1|PTEN|SRC|ZAK|BMP2|BNIP3L|MSX1|PRKCD|TSPO|GPER1|BCL2|CDKN1A|FOXO3|ANO6|MAP2K4|SFRP4|NTRK1|ADM|PDCD2|DDIT3	38764	38912|39475|38878|39404|38800|38978|39020|39463|39410|39154|39202|39296|39406|39312|38882|38908|39286|38983|38973|39010|39201|38837|38862|38880|39164|38790|39007|38901|39243|39216|38802|39068|38939|39162|38963|38823|39432|39439|39281|39034|39249|39221|38956|38917|38858|38894|39110|39344|39310	1.9E-4		GO:0043068	0.3644051128096803	0
301	34	GO Biological Process		response to peptide hormone	0.0291	XBP1|PCK2|TRIB3|RHOQ|VGF|SESN2|CDK4|STC2|GAL|QDPR|INHBB|PTPRN|PDPK1|SREBF1|AGT|BCAR3|SORBS1|PTEN|SLC2A8|SRC|FABP3|FOXO4|STAT4|PRKCD|CXCL12|GPER1|GSTP1|FOXO3|RANGAP1|EPM2AIP1|PIK3R1|ADM|SESN3|CPEB1	38764	39475|38902|39445|38804|38923|39027|39404|39102|39410|38815|39406|38972|39188|39085|39007|39051|38791|38802|38782|39068|39200|38904|39367|39432|39231|39281|39378|39221|39172|38938|38821|39110|39158|39400	1.8E-4		GO:0043434	0.3644051128096803	0
74	14	GO Biological Process		fat cell differentiation	0.0291	CCND1|IL11|SOX8|INHBB|CEBPB|METRNL|SREBF1|BNIP3|FABP3|ATF5|TMEM120B|GPX1|EBF2|ALDH6A1	38764	38843|39428|38969|39406|38807|39430|39085|39243|39200|39236|39132|38890|38780|39429	1.9E-4		GO:0045444	0.3644051128096803	0
2893	203	GO Biological Process		regulation of response to stimulus	0.0291	BAIAP2L1|CACNG3|GRN|TRIB2|PPP1R15A|XBP1|AURKA|TRIB3|JADE1|ULBP1|IGFBP2|ENO1|RHOQ|ARAP3|GSTM2|ZC3HAV1|SCRT2|PHPT1|HSPB1|RASL11B|GADD45G|SESN2|SERPINF1|KIDINS220|SEMA6A|CDK4|MARCH7|HLA-F|IFT172|CASQ2|CUX2|RHBDF1|SLC9A3R1|C19orf10|CLASP1|EFHD1|CBLB|MUL1|IL11|ANKRD32|NPTX2|INHBE|PSMB6|GNA12|TNFRSF10B|LAMTOR1|AKAP6|FBXW7|ZIC1|CEBPG|NUP205|TMBIM4|FZD1|KIT|NBL1|ARHGAP15|INHBB|MASP1|NDUFAF2|NKD2|CREBRF|R…	38764	38809|38842|38912|39174|39029|39475|39041|39445|38875|38879|39414|39044|38804|39335|39462|39182|39094|39032|38774|38960|38878|39027|39355|39417|39019|39404|39340|39003|38910|38876|39050|39384|38800|39073|38811|39002|39170|39020|39428|39254|39479|39207|38827|39149|39202|39282|39294|39296|39266|39330|38819|39329|38920|39028|39217|39285|39406|39239|39317|38887|38861|39468|39421|39124|39219|39447|393…	1.8E-4		GO:0048583	0.3644051128096803	0
940	80	GO Biological Process		positive regulation of cellular component organization	0.0287	BAIAP2L1|GRN|PPP1R15A|XBP1|AURKA|PFN1|RHOQ|CDC42EP1|SERPINF1|KIDINS220|FHOD1|ITPKA|CUX2|CLASP1|MUL1|ADD1|SCARB2|ANKRD32|JDP2|FBXW7|FZD1|KIT|RAD21|PRKCE|WHSC1L1|LRRN1|CDK5R1|FLRT2|NME1|SNCA|LPHN1|JARID2|TP53BP2|ANXA2|WARS|SYT17|SREBF1|DNMT1|TFRC|DCTN1|CD47|AGT|DLL1|THBS2|PLXNA2|AHI1|BNIP3|SRC|TMEM27|PAN3|BAIAP2L2|MSX1|PRKCD|SYNPO2L|SIN3A|COBL|CXCL12|GPER1|PAFAH1B1|CD151|EPHB1|BCL2|DLG4|FAM150B|CLD…	38764	38809|38912|39029|39475|39041|39121|38804|39390|39355|39417|39049|39399|39050|38811|39020|39339|39451|39254|39008|39296|38920|39028|39347|38946|39140|39226|38973|38993|39066|38837|39104|39257|38880|38927|38903|39425|39085|38835|38965|38967|39147|39007|39067|38985|39441|39246|39243|39068|39206|39289|38830|38823|39432|39199|39336|39118|39231|39281|39235|39157|38801|39034|39253|39247|38844|39136|389…	1.8E-4		GO:0051130	0.3658311024929917	0
593	56	GO Biological Process		positive regulation of cell population proliferation	0.0284	GRN|FOXJ2|DHPS|XBP1|CORO1A|CCND1|IGFBP2|AKIRIN2|CDK4|MARCH7|CCND2|SMARCD3|E2F3|C19orf10|HSF4|IL11|KIT|SOX8|PTPRN|FADD|IL12A|SCG2|CLCF1|POU3F2|SHMT2|NME1|MEF2C|PDPK1|ATF3|ANXA2|DNMT1|TFRC|CD47|AGT|DLL1|KDM5B|IRAK1|BLOC1S2|PTEN|PIM1|BMP2|AKR1C2|FGF9|CXCL12|TSPO|GPER1|BCL2|CDKN1A|CLDN5|NTF3|PAX6|PRMT1|PRKCA|ADM|PDCD2|PGF	38764	38912|39116|38794|39475|38948|38843|39414|38949|39404|39340|39361|39166|38978|39073|39173|39428|39028|38969|38972|39312|38908|39064|39269|39261|39225|39066|38862|39188|39164|38927|38835|38965|39147|39007|39067|39464|39142|39072|38802|39270|39162|38954|39280|39231|39439|39281|39034|39249|38844|39323|39359|38898|38918|39110|39344|38906	1.7E-4		GO:0008284	0.3669136985474328	0
2248	164	GO Biological Process		regulation of signal transduction	0.0284	BAIAP2L1|CACNG3|TRIB2|PPP1R15A|XBP1|AURKA|TRIB3|JADE1|IGFBP2|ENO1|RHOQ|ARAP3|GSTM2|ZC3HAV1|SCRT2|PHPT1|HSPB1|RASL11B|GADD45G|SESN2|KIDINS220|SEMA6A|CDK4|MARCH7|IFT172|CASQ2|CUX2|RHBDF1|SLC9A3R1|C19orf10|CBLB|MUL1|IL11|NPTX2|INHBE|PSMB6|GNA12|TNFRSF10B|LAMTOR1|AKAP6|FBXW7|ZIC1|TMBIM4|FZD1|KIT|NBL1|ARHGAP15|INHBB|NKD2|CREBRF|RGS20|GAS1|TAF10|FADD|PRELID1|CXXC5|IL12A|ABR|SCG2|KREMEN2|PRKCB|HOMER2|PR…	38764	38809|38842|39174|39029|39475|39041|39445|38875|39414|39044|38804|39335|39462|39182|39094|39032|38774|38960|38878|39027|39417|39019|39404|39340|38910|38876|39050|39384|38800|39073|39170|39020|39428|39479|39207|38827|39149|39202|39282|39294|39296|39266|39329|38920|39028|39217|39285|39406|38887|38861|39468|39421|39219|39312|38882|39446|38908|39286|39064|38864|39038|38866|38946|39098|39269|38983|394…	1.7E-4		GO:0009966	0.3669136985474328	0
1863	140	GO Biological Process		regulation of cellular component organization	0.0284	BAIAP2L1|GRN|PPP1R15A|XBP1|BDKRB1|AURKA|CORO1A|EHD4|OBFC1|PFN1|JADE1|ENO1|RHOQ|PHPT1|CDC42EP1|SESN2|SERPINF1|KIDINS220|SEMA6A|FHOD1|ITPKA|CUX2|PKD1|CLASP1|MUL1|ADD1|SCARB2|ANKRD32|JDP2|LAMTOR1|AKAP6|TJP1|FBXW7|FZD1|KIT|RAD21|JAM3|PRELID1|PRKCE|MID1|WHSC1L1|LRRN1|CDK5R1|ENO3|PARP10|POU3F2|CNTN2|FLRT2|NME1|SPTY2D1|SNCA|LPHN1|MEF2C|JARID2|TP53BP2|H1F0|ANXA2|WARS|SYT17|SREBF1|DNMT1|ZSWIM5|TFRC|DCTN1|…	38764	38809|38912|39029|39475|38853|39041|38948|39213|39245|39121|38875|39044|38804|39032|39390|39027|39355|39417|39019|39049|39399|39050|38895|38811|39020|39339|39451|39254|39008|39282|39294|38961|39296|38920|39028|39347|39124|38882|38946|39470|39140|39226|38973|39331|39450|39261|38820|38993|39066|39411|38837|39104|38862|39257|38880|38971|38927|38903|39425|39085|38835|38870|38965|38967|38790|39147|390…	1.7E-4		GO:0051128	0.3669136985474328	0
64	13	GO Biological Process		nephron epithelium development	0.0284	PKD1|ACAT1|SOX8|KLHL3|IRX3|MEF2C|DLL1|AHI1|BMP2|FOXC1|BCL2|PROM1|PGF	38764	38895|39402|38969|38915|38781|38862|39067|39246|39162|38982|39034|39095|38906	1.7E-4		GO:0072009	0.3669136985474328	0
620	58	GO Biological Process		animal organ morphogenesis	0.0281	AP3B1|SEMA6A|IFT172|SMARCD3|PKD1|SLC9A3R1|IFT57|LRIG1|ABLIM1|ZIC1|FZD1|NBL1|SOX8|ABR|CEBPB|KLHL3|IRX3|FLRT2|MEF2C|SOX18|MYOM1|ACTA1|DLL1|KDM5B|LHX9|AHI1|EFNA1|BTRC|BCAR3|LHX3|PTEN|SGPL1|PBX3|SRC|EDA|SPRY2|BMP2|FOXC1|SHROOM2|FGF9|MSX1|SYNPO2L|PAFAH1B1|EPHB1|BCL2|WDR19|CLDN5|FOXO3|GAMT|PAX6|FAT1|SFRP4|PROM1|ADM|PGF|TEAD2|MTHFD1L|SPRY1	38764	38833|39019|38910|39166|38895|38800|39463|39456|39184|39266|38920|39217|38969|39286|38807|38915|38781|38993|38862|38922|39186|38962|39067|39464|39461|39246|39322|39292|39051|39413|38802|38930|38785|39068|38795|39320|39162|38982|39075|39280|38823|39199|39235|38801|39034|39405|38844|39221|39126|39359|38851|38858|39095|39110|38906|39471|39023|38980	1.6E-4		GO:0009887	0.36800779141209666	0
1086	90	GO Biological Process		tissue development	0.0281	XBP1|PCK2|EDF1|PFN1|CCND1|BCL9|AP3B1|SEMA6A|CDK4|IFT172|MEOX2|PKD1|SLC9A3R1|IFT57|STC2|PITX1|ACAT1|TJP1|FZD1|SOX8|ITGB5|TAF10|AKNA|CEBPB|KLHL3|TYMS|ENO3|POU3F2|IRX3|MEF2C|SOX18|PDPK1|ATF3|WLS|MYOM1|RSPO3|HNRNPAB|AGT|ACTA1|DLL1|PLXNA2|KDM5B|AHI1|EFNA1|S100A4|PHGDH|DUSP5|BTRC|LMO4|PTEN|POU3F1|SRC|EDA|NINJ1|SPRY2|HES3|EXT1|BMP2|AKR1C2|FOXC1|FGF9|MSX1|PKP4|COBL|PAFAH1B1|CD151|BCL2|WDR19|IFRD1|SELM|CD…	38764	39475|38902|39351|39121|38843|39250|38833|39019|39404|38910|39185|38895|38800|39463|39102|39155|39402|38961|38920|38969|39279|39219|39333|38807|38915|39338|39331|39261|38781|38862|38922|39188|39164|39308|39186|38779|39091|39007|38962|39067|39441|39464|39246|39322|38958|39458|39346|39292|39311|38802|38783|39068|38795|38911|39320|39165|39423|39162|38954|38982|39280|38823|39047|39118|39235|39157|390…	1.6E-4		GO:0009888	0.36800779141209666	0
733	66	GO Biological Process		response to organonitrogen compound	0.0281	ASNS|XBP1|PCK2|TRIB3|CCND1|RHOQ|GSTM2|VGF|SESN2|PPP1R1B|CDK4|CASQ2|SLC9A3R1|STC2|GAL|LAMTOR1|AKAP6|QDPR|SST|INHBB|PTPRN|FADD|CEBPB|HOMER2|PRKCE|TYMS|SHMT2|NME1|SNCA|MEF2C|PDPK1|SREBF1|DNMT1|ARHGEF2|AGT|ACTA1|PEA15|BCAR3|SORBS1|PTEN|SLC2A8|SRC|FABP3|FOXO4|STAT4|TMUB1|PRKCD|SIN3A|CXCL12|TSPO|GPER1|GSTP1|CDKN1A|FOXO3|SH3BP4|RAPGEF3|RGS4|RANGAP1|AKAP7|EPM2AIP1|HERPUD1|PIK3R1|ADM|SESN3|LDLR|CPEB1	38764	39283|39475|38902|39445|38843|38804|39462|38923|39027|39035|39404|38876|38800|39102|39410|39282|39294|38815|39481|39406|38972|39312|38807|38866|38946|39338|39225|39066|38837|38862|39188|39085|38835|38790|39007|38962|38901|39051|38791|38802|38782|39068|39200|38904|39367|38919|39432|39336|39231|39439|39281|39378|39249|39221|39061|39136|39396|39172|38855|38938|38892|38821|39110|39158|38989|39400	1.6E-4		GO:0010243	0.36800779141209666	0
38	10	GO Biological Process		regulation of vascular associated smooth muscle cell proliferation	0.0281	FOXJ2|XBP1|MEF2C|DNMT1|AGT|PTEN|FGF9|GPER1|GSTP1|CDKN1A	38764	39116|39475|38862|38835|39007|38802|39280|39281|39378|39249	1.6E-4		GO:1904705	0.36800779141209666	0
495	49	GO Biological Process		regulation of MAPK cascade	0.0278	TRIB2|XBP1|TRIB3|GADD45G|KIDINS220|SEMA6A|SLC9A3R1|C19orf10|MUL1|IL11|LAMTOR1|FBXW7|KIT|PRKCE|MID1|DUSP18|MEF2C|DUSP15|ATF3|AGT|ADORA1|PEA15|EFNA1|DUSP5|IRAK1|BCAR3|PTEN|SRC|ZAK|SPRY2|BMP2|FGF9|PRKCD|GPER1|PAFAH1B1|EPHB1|GSTP1|FAM150B|RGS4|NTF3|DUSP22|PRMT1|PRKCA|MAP2K4|NTRK1|CDK5RAP3|LMO3|CNKSR3|SPRY1	38764	39174|39475|39445|38878|39417|39019|38800|39073|39020|39428|39282|39296|39028|38946|39470|39103|38862|39099|39164|39007|39171|38901|39322|39346|39142|39051|38802|39068|38939|39320|39162|39280|39432|39281|39235|38801|39378|39247|39396|39323|38849|38898|38918|38917|38894|39123|38859|39251|38980	1.6E-4		GO:0043408	0.3691136278949519	0
1431	113	GO Biological Process		positive regulation of cellular biosynthetic process	0.025	FOXJ2|PPP1R15A|XBP1|EDF1|OBFC1|JADE1|ENO1|BCL9|RHOQ|SESN2|BRD8|AKIRIN2|CDK4|FHOD1|MEOX2|SMARCD3|PKD1|E2F3|C19orf10|ARID3A|HSF4|IL11|PITX1|GAL|ZIC1|CEBPG|FZD1|SOX8|PTPRN|ZDHHC19|CREBRF|LARP6|FADD|AKNA|PRKCB|CEBPB|PABPC1|GLTSCR1L|WHSC1L1|POU3F2|RPS27L|SNCA|RERE|MEF2C|SOX18|ATF3|H1F0|WAC|SREBF1|HNRNPAB|ARHGEF2|HEATR1|AGT|DLL1|LHX9|FAM129A|IER5|AHI1|SFR1|BTRC|BCAR3|BLOC1S2|LMO4|SORBS1|LHX3|PCIF1|POU3…	38764	39116|39029|39475|39351|39245|38875|39044|39250|38804|39027|38933|38949|39404|39049|39185|39166|38895|38978|39073|38869|39173|39428|39155|39410|39266|39330|38920|38969|38972|39418|38861|39295|39312|39333|39038|38807|38924|39227|39140|39261|39201|38837|39349|38862|38922|39164|38971|39205|39085|39091|38790|39290|39007|39067|39461|39443|39215|39246|39177|39292|39051|39072|39311|38791|39413|39101|387…	1.4E-4		GO:0031328	0.38005089989292784	0
110	18	GO Biological Process		regeneration	0.0228	AURKA|CCND1|BCL9|CDK4|JAM3|CEBPB|TYMS|ENO3|NINJ1|CXCL12|TSPO|BCL2|GSTP1|IFRD1|CDKN1A|GPX1|ADM|PGF	38764	39041|38843|39250|39404|39124|38807|39338|39331|38911|39231|39439|39034|39378|39087|39249|38890|39110|38906	1.2E-4		GO:0031099	0.38954117976755653	0
1532	120	GO Biological Process		cell surface receptor signaling pathway	0.0213	XBP1|EFS|CORO1A|PFN1|CCND1|BCL9|RHOQ|HSPB1|MKNK2|BRD8|KIDINS220|SEMA6A|HLA-F|IFT172|ARL3|WDR12|PKD1|SLC9A3R1|CNN2|CBLB|IFT57|IL11|INHBE|PSMB6|TNFRSF10B|FBXW7|SST|FZD1|KIT|INHBB|PTPRN|PRICKLE2|ITGB5|NKD2|GEM|FADD|IL12A|KREMEN2|PRKCB|HOMER2|PRKCE|ISG20|DDIT4|CLCF1|MID1|CDK5R1|ZYX|FLRT2|LPHN1|MEF2C|DUSP15|PDPK1|ANXA2|WLS|SREBF1|RSPO3|CD47|AGT|DLL1|PLXNA2|ADORA1|AHI1|EFNA1|IRAK1|BTRC|BCAR3|BLOC1S2|FR…	38764	39475|38808|38948|39121|38843|39250|38804|38774|38899|38933|39417|39019|39003|38910|39114|39357|38895|38800|38995|39170|39463|39428|39207|38827|39202|39296|39481|38920|39028|39406|38972|39039|39279|38887|39385|39312|38908|38864|39038|38866|38946|39031|39098|39269|39470|38973|39474|38993|39104|38862|39099|39188|38927|39308|39085|38779|39147|39007|39067|39441|39171|39246|39322|39142|39292|39051|390…	1.1E-4		GO:0007166	0.3965524633480635	0
695	64	GO Biological Process		central nervous system development	0.0213	GRN|IFT172|AARS|PKD1|PITX1|ACAT1|GLUD1|PTS|ZIC1|FZD1|SOX8|AKNA|ABR|DDIT4|MAL|CDK5R1|POU3F2|CNTN2|NME1|RERE|PRDM8|JARID2|WLS|DCTN1|DLL1|CENPF|PLXNA2|AHI1|BNIP3|PHGDH|LMO4|LHX3|PTEN|POU3F1|PBX3|SRC|XRN2|HES3|EXT1|BMP2|FOXC1|SHROOM2|FGF9|MSX1|G6PD|SIN3A|CXCL12|NAV2|PAFAH1B1|EPHB1|DYNC2H1|BCL2|GSTP1|UNC5D|FOXO3|ATF5|RGS4|MDGA1|PAX6|SYNJ1|STMN1|SERPINE2|CDK5RAP3|NPAS1	38764	38912|38910|38814|38895|39155|39402|39415|39048|39266|38920|38969|39333|39286|39098|38983|38973|39261|38820|39066|39349|38889|39257|39308|38967|39067|38797|39441|39246|39243|39458|39311|39413|38802|38783|38785|39068|39129|39165|39423|39162|38982|39075|39280|38823|39203|39336|39231|39252|39235|38801|38988|39034|39378|38888|39221|39236|39396|39304|39359|38913|38991|39271|39123|39210	1.1E-4		GO:0007417	0.3965524633480635	0
1454	115	GO Biological Process		positive regulation of biosynthetic process	0.0213	FOXJ2|PPP1R15A|XBP1|EDF1|OBFC1|JADE1|ENO1|BCL9|RHOQ|SESN2|BRD8|AKIRIN2|CDK4|FHOD1|MEOX2|SMARCD3|PKD1|E2F3|C19orf10|ARID3A|HSF4|IL11|PITX1|GAL|ZIC1|CEBPG|FZD1|SOX8|PTPRN|ZDHHC19|CREBRF|LARP6|FADD|AKNA|PRKCB|CEBPB|PABPC1|GLTSCR1L|WHSC1L1|CDK5R1|POU3F2|RPS27L|SNCA|RERE|MEF2C|SOX18|ATF3|H1F0|WAC|SREBF1|HNRNPAB|ARHGEF2|HEATR1|AGT|DLL1|LHX9|FAM129A|IER5|AHI1|SFR1|BTRC|BCAR3|BLOC1S2|LMO4|SORBS1|LHX3|PCI…	38764	39116|39029|39475|39351|39245|38875|39044|39250|38804|39027|38933|38949|39404|39049|39185|39166|38895|38978|39073|38869|39173|39428|39155|39410|39266|39330|38920|38969|38972|39418|38861|39295|39312|39333|39038|38807|38924|39227|39140|38973|39261|39201|38837|39349|38862|38922|39164|38971|39205|39085|39091|38790|39290|39007|39067|39461|39443|39215|39246|39177|39292|39051|39072|39311|38791|39413|391…	1.1E-4		GO:0009891	0.3965524633480635	0
597	57	GO Biological Process		circulatory system development	0.0213	XBP1|IFT172|MEOX2|SMARCD3|PKD1|C19orf10|IFT57|MFGE8|FBXW7|UBP1|PDLIM3|FZD1|JAM3|SCG2|FLRT2|FMNL3|MEF2C|SOX18|ANXA2|WARS|DHCR7|MYOM1|RSPO3|AGT|DLL1|AHI1|EFNA1|LMO4|PTEN|SGPL1|TMEM2|BMP2|SAT1|FOXC1|FGF9|MSX1|PRCP|SYNPO2L|ADM2|EPHB1|DYNC2H1|CDKN1A|CLDN5|RAPGEF3|PAX6|GPX1|PRKCA|MAP2K4|TGFBI|GALNT11|PLCD1|ADM|DDIT3|PGF|LDLR|TEAD2|SPRY1	38764	39475|38910|39185|39166|38895|39073|39463|38846|39296|39076|38934|38920|39124|39064|38993|39466|38862|38922|38927|38903|39212|39186|38779|39007|39067|39246|39322|39311|38802|38930|39424|39162|39134|38982|39280|38823|39151|39199|38990|38801|38988|39249|38844|39136|39359|38890|38918|38917|39328|39391|38937|39110|39310|38906|38989|39471|38980	1.1E-4		GO:0072359	0.3965524633480635	0
1238	101	GO Biological Process		positive regulation of protein metabolic process	0.0207	GRN|TRIB2|PPP1R15A|XBP1|AURKA|TRIB3|EHD4|CCND1|ENO1|GADD45G|KIDINS220|AKIRIN2|CDK4|MARCH7|CCND2|PKD1|C19orf10|MUL1|IFT57|IL11|INHBE|JDP2|TNFRSF10B|LAMTOR1|FBXW7|FZD1|KIT|INHBB|NKD2|CREBRF|LARP6|FADD|PRELID1|IL12A|PRKCE|APITD1|CLCF1|MAL|MID1|PABPC1|WHSC1L1|CDK5R1|RCHY1|CNTN2|RPS27L|SNCA|MEF2C|JARID2|DUSP15|PDPK1|ANXA2|SREBF1|DNMT1|TFRC|ARHGEF2|AGT|ADORA1|FAM129A|PEA15|EFNA1|DUSP5|IRAK1|BTRC|BCAR3|…	38764	38912|39174|39029|39475|39041|39445|39213|38843|39044|38878|39417|38949|39404|39340|39361|38895|39073|39020|39463|39428|39207|39008|39202|39282|39296|38920|39028|39406|38887|38861|39295|39312|38882|38908|38946|39234|39269|38983|39470|38924|39140|38973|39135|38820|39201|38837|38862|39257|39099|39188|38927|39085|38835|38965|38790|39007|39171|39443|38901|39322|39346|39142|39292|39051|39216|38802|391…	1.1E-4		GO:0051247	0.3994962667565019	0
7458	464	GO Biological Process		regulation of cellular process	0.0206	BAIAP2L1|CACNG3|GRN|TRIB2|FOXJ2|ASNS|PPP1R15A|DHPS|RAB26|MMP11|XBP1|GSTZ1|EIF5|BDKRB1|EFS|AURKA|TRIB3|CORO1A|EHD4|EDF1|OBFC1|PFN1|JADE1|CCND1|SLC7A14|NRBP1|IGFBP2|ENO1|BCL9|RHOQ|PPP1R3C|ARAP3|GSTM2|ZC3HAV1|UNG|SNRPA|HIST1H4F|SCRT2|PHPT1|HSPB1|RASL11B|CDC42EP1|VGF|MKNK2|GADD45G|SESN2|LRP3|PPP1R1B|RHPN2|SERPINF1|BRD8|AP3B1|KIDINS220|SEMA6A|AKIRIN2|CDK4|FHOD1|DOCK10|MARCH7|SLC31A2|HLA-F|ITPKA|IFT172…	38764	38809|38842|38912|39174|39116|39283|39029|38794|38786|39105|39475|39371|38931|38853|38808|39041|39445|38948|39213|39351|39245|39121|38875|38843|39348|39272|39414|39044|39250|38804|38787|39335|39462|39182|39214|39260|39263|39094|39032|38774|38960|39390|38923|38899|38878|39027|38953|39035|39000|39355|38933|38833|39417|39019|38949|39404|39049|38944|39340|39382|39003|39399|38910|39114|39357|39361|388…	1.1E-4		GO:0050794	0.3999951835177461	0
1022	87	GO Biological Process		regulation of protein phosphorylation	0.0178	TRIB2|XBP1|BDKRB1|TRIB3|EHD4|CCND1|HSPB1|GADD45G|SESN2|PPP1R1B|KIDINS220|SEMA6A|CDK4|CCND2|PKD1|SLC9A3R1|C19orf10|CBLB|MUL1|IL11|INHBE|TNFRSF10B|LAMTOR1|FBXW7|FZD1|KIT|INHBB|CAMK2N2|IL12A|PRKCE|DDIT4|CLCF1|MID1|CDK5R1|DUSP18|SNCA|MEF2C|DUSP15|PDPK1|ATF3|ANXA2|WARS|TFRC|ARHGEF2|AGT|ADORA1|FAM129A|PEA15|EFNA1|DUSP5|IRAK1|BCAR3|PTEN|PIM1|SRC|ZAK|CKS2|SPRY2|BMP2|FGF9|PRKCD|MVP|GPER1|PAFAH1B1|EPHB1|CT…	38764	39174|39475|38853|39445|39213|38843|38774|38878|39027|39035|39417|39019|39404|39361|38895|38800|39073|39170|39020|39428|39207|39202|39282|39296|38920|39028|39406|39318|38908|38946|39098|39269|39470|38973|39103|38837|38862|39099|39188|39164|38927|38903|38965|38790|39007|39171|39443|38901|39322|39346|39142|39051|38802|39270|39068|38939|39063|39320|39162|39280|39432|38925|39281|39235|38801|38950|390…	8.96E-5		GO:0001932	0.41504653768053046	0
789	71	GO Biological Process		response to nitrogen compound	0.0178	ASNS|XBP1|PCK2|TRIB3|CCND1|RHOQ|GSTM2|VGF|SESN2|PPP1R1B|CDK4|CASQ2|SLC9A3R1|MUL1|STC2|GAL|LAMTOR1|AKAP6|QDPR|SST|INHBB|PTPRN|FADD|CEBPB|HOMER2|PRKCE|GSTM1|TYMS|CDK5R1|NQO1|SHMT2|NME1|SNCA|MEF2C|PDPK1|SREBF1|DNMT1|ARHGEF2|AGT|ACTA1|PEA15|BCAR3|SORBS1|PTEN|SLC2A8|SRC|FABP3|FOXO4|STAT4|TMUB1|PRKCD|SIN3A|CXCL12|TSPO|GPER1|GSTP1|COLEC12|CDKN1A|FOXO3|SH3BP4|RAPGEF3|RGS4|RANGAP1|AKAP7|EPM2AIP1|HERPUD1|P…	38764	39283|39475|38902|39445|38843|38804|39462|38923|39027|39035|39404|38876|38800|39020|39102|39410|39282|39294|38815|39481|39406|38972|39312|38807|38866|38946|39472|39338|38973|39010|39225|39066|38837|38862|39188|39085|38835|38790|39007|38962|38901|39051|38791|38802|38782|39068|39200|38904|39367|38919|39432|39336|39231|39439|39281|39378|39055|39249|39221|39061|39136|39396|39172|38855|38938|38892|388…	9.05E-5		GO:1901698	0.41504653768053046	0
390	42	GO Biological Process		negative regulation of intracellular signal transduction	0.0176	XBP1|TRIB3|ENO1|GSTM2|HSPB1|SESN2|SEMA6A|MARCH7|CASQ2|SLC9A3R1|MUL1|HOMER2|DDIT4|DUSP18|ATF3|ARHGEF2|AGT|EFNA1|DUSP5|PTEN|SRC|SPRY2|PRKCD|CXCL12|GPER1|PAFAH1B1|BCL2|GSTP1|SH3BP4|RGS4|VGLL4|GPX1|HERPUD1|STMN1|SERPINE2|CDK5RAP3|HOMER3|SESN3|LMO3|DDIT3|CNKSR3|SPRY1	38764	39475|39445|39044|39462|38774|39027|39019|39340|38876|38800|39020|38866|39098|39103|39164|38790|39007|39322|39346|38802|39068|39320|39432|39231|39281|39235|39034|39378|39061|39396|39454|38890|38892|38991|39271|39123|39262|39158|38859|39310|39251|38980	8.76E-5		GO:1902532	0.4162106869014702	0
729	67	GO Biological Process		negative regulation of cell death	0.0165	GRN|ASNS|XBP1|AURKA|CORO1A|ENO1|UNG|SCRT2|HSPB1|SERPINF1|MARCH7|HLA-F|CCND2|AARS|C19orf10|CBX4|TNFRSF10B|TMBIM4|FZD1|KIT|SOX8|ANXA5|FADD|PRELID1|SCG2|CEBPB|CLCF1|NQO1|SNCA|MEF2C|PDPK1|DNMT1|TFRC|KIFAP3|ARHGEF2|DLL1|ADORA1|AHI1|PEA15|EFNA1|BNIP3|IRAK1|LHX3|PTEN|STXBP1|FAM129B|PIM1|SRC|SPRY2|BNIP3L|FOXC1|MSX1|PRKCD|SIN3A|CXCL12|BCL2|GSTP1|CDKN1A|ATF5|NTF3|GPX1|PRKCA|HERPUD1|MAP2K4|PIK3R1|NTRK1|TEAD2	38764	38912|39283|39475|39041|38948|39044|39214|39094|38774|39355|39340|39003|39361|38814|39073|38900|39202|39329|38920|39028|38969|38778|39312|38882|39064|38807|39269|39010|38837|38862|39188|38835|38965|38947|38790|39067|39171|39246|38901|39322|39243|39142|39413|38802|38883|38994|39270|39068|39320|38963|38982|38823|39432|39336|39231|39034|39378|39249|39236|39323|38890|38918|38892|38917|38821|38894|394…	8.11E-5		GO:0060548	0.42285983967027063	0
1092	92	GO Biological Process		response to oxygen-containing compound	0.0162	ASNS|XBP1|BDKRB1|PCK2|TRIB3|CCND1|IGFBP2|RHOQ|VGF|SESN2|PPP1R1B|SERPINF1|AKIRIN2|CDK4|SLC9A3R1|DDX18|STC2|GAL|LAMTOR1|CCRN4L|AKAP6|QDPR|SST|INHBB|PTPRN|FADD|IL12A|ABR|PRKCB|CEBPB|HOMER2|PRKCE|DDIT4|TYMS|CDK5R1|NQO1|SHMT2|NME1|SNCA|MEF2C|PDPK1|SREBF1|DNMT1|BRINP2|ARHGEF2|AGT|BNIP3|IRAK1|BCAR3|SORBS1|PTEN|STXBP1|SLC2A8|PIM1|SRC|FABP3|FOXO4|KLF9|MTAP|AKR1C2|STAT4|G6PD|PRKCD|SIN3A|RGS19|CXCL12|TSPO|G…	38764	39283|39475|38853|38902|39445|38843|39414|38804|38923|39027|39035|39355|38949|39404|38800|39437|39102|39410|39282|39314|39294|38815|39481|39406|38972|39312|38908|39286|39038|38807|38866|38946|39098|39338|38973|39010|39225|39066|38837|38862|39188|39085|38835|39228|38790|39007|39243|39142|39051|38791|38802|38883|38782|39270|39068|39200|38904|39373|39444|38954|39367|39203|39432|39336|39465|39231|394…	7.85E-5		GO:1901700	0.4247502800465022	0
601	58	GO Biological Process		regulation of cell migration	0.0157	GRN|XBP1|BDKRB1|CORO1A|PFN1|SCRT2|HSPB1|SERPINF1|SEMA6A|DOCK10|MEOX2|SLC9A3R1|CLASP1|GNA12|TJP1|FBXW7|SST|KIT|NBL1|JAM3|FADD|IL12A|ABR|PRKCE|FLRT2|MEF2C|PDPK1|ARHGEF2|AGT|PLXNA2|ADORA1|EFNA1|LMO4|PTEN|SRC|FOXO4|SPRY2|BMP2|FGF9|SRGAP3|PRCP|CXCL12|GPER1|CD151|BCL2|GSTP1|UNC5D|CLDN5|FOXO3|NTF3|DUSP22|PAX6|PRKCA|ANO6|SERPINE2|MCTP1|PIK3R1|PGF	38764	38912|39475|38853|38948|39121|39094|38774|39355|39019|38944|39185|38800|38811|39149|38961|39296|39481|39028|39217|39124|39312|38908|39286|38946|38993|38862|39188|38790|39007|39441|39171|39322|39311|38802|39068|38904|39320|39162|39280|39120|39151|39231|39281|39157|39034|39378|38888|38844|39221|39323|38849|39359|38918|38956|39271|39133|38821|38906	7.45E-5		GO:0030334	0.4279802031824495	0
1150	96	GO Biological Process		regulation of phosphorylation	0.0157	TRIB2|XBP1|BDKRB1|TRIB3|EHD4|CCND1|HSPB1|GADD45G|SESN2|PPP1R1B|KIDINS220|SEMA6A|CDK4|CCND2|PKD1|SLC9A3R1|C19orf10|CBLB|MUL1|IL11|INHBE|TNFRSF10B|LAMTOR1|FBXW7|NUP205|FZD1|KIT|INHBB|CAMK2N2|PPP1R14A|SLC25A23|IL12A|PRKCE|DDIT4|CLCF1|MID1|CDK5R1|SHMT2|DUSP18|SNCA|MEF2C|DUSP15|PDPK1|ATF3|ANXA2|WARS|TFRC|ARHGEF2|PPP1R14C|AGT|ADORA1|FAM129A|PEA15|EFNA1|DUSP5|IRAK1|BCAR3|LMO4|PTEN|PIM1|SRC|ZAK|CKS2|SPRY…	38764	39174|39475|38853|39445|39213|38843|38774|38878|39027|39035|39417|39019|39404|39361|38895|38800|39073|39170|39020|39428|39207|39202|39282|39296|38819|38920|39028|39406|39318|39395|39447|38908|38946|39098|39269|39470|38973|39225|39103|38837|38862|39099|39188|39164|38927|38903|38965|38790|39469|39007|39171|39443|38901|39322|39346|39142|39051|39311|38802|39270|39068|38939|39063|39320|39162|39280|394…	7.44E-5		GO:0042325	0.4279802031824495	0
1984	150	GO Biological Process		regulation of cellular protein metabolic process	0.015	GRN|TRIB2|PPP1R15A|XBP1|EIF5|BDKRB1|AURKA|TRIB3|EHD4|CCND1|ENO1|HSPB1|MKNK2|GADD45G|SESN2|PPP1R1B|SERPINF1|KIDINS220|SEMA6A|AKIRIN2|CDK4|MARCH7|CCND2|AARS|PKD1|RHBDF1|SLC9A3R1|C19orf10|CBLB|MUL1|IFT57|IL11|INHBE|JDP2|GNA12|TNFRSF10B|LAMTOR1|FBXW7|FZD1|KIT|INHBB|CAMK2N2|NKD2|GAS1|LARP6|PPP1R14A|FADD|PRELID1|IL12A|PRKCE|DDIT4|APITD1|CLCF1|MAL|MID1|PABPC1|WHSC1L1|TYMS|CDK5R1|RCHY1|PARP10|CNTN2|RPS27…	38764	38912|39174|39029|39475|38931|38853|39041|39445|39213|38843|39044|38774|38899|38878|39027|39035|39355|39417|39019|38949|39404|39340|39361|38814|38895|39384|38800|39073|39170|39020|39463|39428|39207|39008|39149|39202|39282|39296|38920|39028|39406|39318|38887|39421|39295|39395|39312|38882|38908|38946|39098|39234|39269|38983|39470|38924|39140|39338|38973|39135|39450|38820|39201|39485|39225|39103|388…	7.05E-5		GO:0032268	0.4326792767253888	0
1177	98	GO Biological Process		negative regulation of response to stimulus	0.0149	GRN|PPP1R15A|XBP1|TRIB3|JADE1|IGFBP2|ENO1|GSTM2|SCRT2|PHPT1|HSPB1|RASL11B|SESN2|SERPINF1|SEMA6A|MARCH7|HLA-F|IFT172|CASQ2|SLC9A3R1|CLASP1|CBLB|MUL1|PSMB6|TNFRSF10B|FBXW7|FZD1|NBL1|MASP1|NDUFAF2|NKD2|CREBRF|RGS20|FADD|PRELID1|IL12A|ABR|SCG2|KREMEN2|PRKCB|HOMER2|DDIT4|METRNL|DUSP18|SNCA|PDPK1|ATF3|ANXA2|ARHGEF2|CD47|AGT|DLL1|ADORA1|RGS16|PEA15|EFNA1|DUSP5|BTRC|BEND6|PTEN|FAM129B|SRC|TLE4|SPRY2|BMP2…	38764	38912|39029|39475|39445|38875|39414|39044|39462|39094|39032|38774|38960|39027|39355|39019|39340|39003|38910|38876|38800|38811|39170|39020|38827|39202|39296|38920|39217|39239|39317|38887|38861|39468|39312|38882|38908|39286|39064|38864|39038|38866|39098|39430|39103|38837|39188|39164|38927|38790|39147|39007|39067|39171|39258|38901|39322|39346|39292|39240|38802|38994|39068|39106|39320|39162|39280|394…	6.8E-5		GO:0048585	0.4333684171534525	0
410	44	GO Biological Process		positive regulation of nervous system development	0.0143	GRN|SERPINF1|KIDINS220|SEMA6A|ITPKA|CUX2|SMARCD3|MUL1|SCARB2|FZD1|KIT|NBL1|SOX8|CLCF1|LRRN1|IRX3|FLRT2|NME1|LPHN1|MEF2C|SYT17|BRINP2|ARHGEF2|AGT|THBS2|PLXNA2|BEND6|PTEN|BMP2|SIN3A|COBL|CXCL12|TSPO|GPER1|PAFAH1B1|EPHB1|BCL2|DLG4|FAM150B|LRRN3|PAX6|SERPINE2|NTRK1|ENC1	38764	38912|39355|39417|39019|39399|39050|39166|39020|39451|38920|39028|39217|38969|39269|39226|38781|38993|39066|39104|38862|39425|39228|38790|39007|38985|39441|39240|38802|39162|39336|39118|39231|39439|39281|39235|38801|39034|39253|39247|38816|39359|39271|38894|39024	6.43E-5		GO:0051962	0.43760296290798517	0
651	62	GO Biological Process		negative regulation of apoptotic process	0.0134	GRN|ASNS|XBP1|AURKA|CORO1A|ENO1|UNG|SCRT2|HSPB1|MARCH7|CCND2|AARS|C19orf10|CBX4|TNFRSF10B|TMBIM4|SOX8|ANXA5|FADD|PRELID1|SCG2|CEBPB|CLCF1|NQO1|SNCA|MEF2C|PDPK1|DNMT1|TFRC|KIFAP3|ARHGEF2|DLL1|ADORA1|AHI1|PEA15|EFNA1|BNIP3|IRAK1|LHX3|PTEN|STXBP1|FAM129B|PIM1|SRC|SPRY2|BNIP3L|FOXC1|MSX1|PRKCD|SIN3A|CXCL12|BCL2|GSTP1|CDKN1A|ATF5|NTF3|GPX1|PRKCA|HERPUD1|MAP2K4|PIK3R1|NTRK1	38764	38912|39283|39475|39041|38948|39044|39214|39094|38774|39340|39361|38814|39073|38900|39202|39329|38969|38778|39312|38882|39064|38807|39269|39010|38837|38862|39188|38835|38965|38947|38790|39067|39171|39246|38901|39322|39243|39142|39413|38802|38883|38994|39270|39068|39320|38963|38982|38823|39432|39336|39231|39034|39378|39249|39236|39323|38890|38918|38892|38917|38821|38894	5.97E-5		GO:0043066	0.44430015769670866	0
1367	111	GO Biological Process		regulation of protein modification process	0.0127	TRIB2|PPP1R15A|XBP1|BDKRB1|TRIB3|EHD4|CCND1|HSPB1|GADD45G|SESN2|PPP1R1B|KIDINS220|SEMA6A|CDK4|MARCH7|CCND2|PKD1|SLC9A3R1|C19orf10|CBLB|MUL1|IL11|INHBE|JDP2|TNFRSF10B|LAMTOR1|FBXW7|FZD1|KIT|INHBB|CAMK2N2|PPP1R14A|IL12A|PRKCE|DDIT4|APITD1|CLCF1|MID1|WHSC1L1|CDK5R1|RCHY1|PARP10|PPP1R27|DUSP18|SNCA|MEF2C|JARID2|DUSP15|PDPK1|ATF3|ANXA2|WARS|SREBF1|DNMT1|TFRC|ARHGEF2|PPP1R14C|AGT|ADORA1|FAM129A|PEA15|E…	38764	39174|39029|39475|38853|39445|39213|38843|38774|38878|39027|39035|39417|39019|39404|39340|39361|38895|38800|39073|39170|39020|39428|39207|39008|39202|39282|39296|38920|39028|39406|39318|39395|38908|38946|39098|39234|39269|39470|39140|38973|39135|39450|39485|39103|38837|38862|39257|39099|39188|39164|38927|38903|39085|38835|38965|38790|39469|39007|39171|39443|38901|39322|39346|39142|38854|39292|390…	5.61E-5		GO:0031399	0.44982778805115503	0
662	63	GO Biological Process		negative regulation of programmed cell death	0.0122	GRN|ASNS|XBP1|AURKA|CORO1A|ENO1|UNG|SCRT2|HSPB1|MARCH7|CCND2|AARS|C19orf10|CBX4|TNFRSF10B|TMBIM4|KIT|SOX8|ANXA5|FADD|PRELID1|SCG2|CEBPB|CLCF1|NQO1|SNCA|MEF2C|PDPK1|DNMT1|TFRC|KIFAP3|ARHGEF2|DLL1|ADORA1|AHI1|PEA15|EFNA1|BNIP3|IRAK1|LHX3|PTEN|STXBP1|FAM129B|PIM1|SRC|SPRY2|BNIP3L|FOXC1|MSX1|PRKCD|SIN3A|CXCL12|BCL2|GSTP1|CDKN1A|ATF5|NTF3|GPX1|PRKCA|HERPUD1|MAP2K4|PIK3R1|NTRK1	38764	38912|39283|39475|39041|38948|39044|39214|39094|38774|39340|39361|38814|39073|38900|39202|39329|39028|38969|38778|39312|38882|39064|38807|39269|39010|38837|38862|39188|38835|38965|38947|38790|39067|39171|39246|38901|39322|39243|39142|39413|38802|38883|38994|39270|39068|39320|38963|38982|38823|39432|39336|39231|39034|39378|39249|39236|39323|38890|38918|38892|38917|38821|38894	5.3E-5		GO:0043069	0.45396593907851546	0
1213	101	GO Biological Process		positive regulation of multicellular organismal process	0.0121	GRN|XBP1|AURKA|PFN1|CCND1|ENO1|ZC3HAV1|HSPB1|GADD45G|LRP3|SERPINF1|AP3B1|KIDINS220|SEMA6A|AKIRIN2|HLA-F|ITPKA|CUX2|SMARCD3|C19orf10|CLASP1|MUL1|SCARB2|GAL|AKAP6|TJP1|CEBPG|FZD1|KIT|NBL1|SOX8|INHBB|FADD|IL12A|PRKCB|CEBPB|PRKCE|CLCF1|LRRN1|POU3F2|IRX3|FLRT2|NME1|LPHN1|MEF2C|PDPK1|ANXA2|POLR3H|SYT17|TFRC|BRINP2|ARHGEF2|AGT|DLL1|THBS2|PLXNA2|KDM5B|CD58|IRAK1|SMAP1|BEND6|PTEN|FAM129B|PIM1|SRC|BMP2|ISG…	38764	38912|39475|39041|39121|38843|39044|39182|38774|38878|38953|39355|38833|39417|39019|38949|39003|39399|39050|39166|39073|38811|39020|39451|39410|39294|38961|39330|38920|39028|39217|38969|39406|39312|38908|39038|38807|38946|39269|39226|39261|38781|38993|39066|39104|38862|39188|38927|39354|39425|38965|39228|38790|39007|39067|38985|39441|39464|39175|39142|39006|39240|38802|38994|39270|39068|39162|391…	5.18E-5		GO:0051240	0.45481389538674133	0
2064	156	GO Biological Process		response to organic substance	0.0117	ASNS|XBP1|BDKRB1|PCK2|TRIB3|CORO1A|EHD4|CCND1|IGFBP2|RHOQ|GSTM2|HSPB1|VGF|SESN2|PPP1R1B|SERPINF1|KIDINS220|SEMA6A|AKIRIN2|CDK4|HLA-F|CASQ2|CUX2|SLC9A3R1|C19orf10|CNN2|DDX18|MUL1|IL11|ADD1|STC2|GAL|ACAT1|PSMB6|LAMTOR1|CCRN4L|AKAP6|QDPR|SST|KIT|INHBB|PTPRN|ITGB5|ANXA5|CREBRF|GAS1|FADD|IL12A|ABR|PRKCB|CEBPB|HOMER2|PRKCE|ISG20|DDIT4|CLCF1|MID1|TYMS|CDK5R1|RAB43|NQO1|ZYX|POU3F2|FLRT2|SHMT2|NME1|SNCA|M…	38764	39283|39475|38853|38902|39445|38948|39213|38843|39414|38804|39462|38774|38923|39027|39035|39355|39417|39019|38949|39404|39003|38876|39050|38800|39073|38995|39437|39020|39428|39339|39102|39410|39402|38827|39282|39314|39294|38815|39481|39028|39406|38972|39279|38778|38861|39421|39312|38908|39286|39038|38807|38866|38946|39031|39098|39269|39470|39338|38973|39001|39010|39474|39261|38993|39225|39066|388…	4.89E-5		GO:0010033	0.4582772840239754	0
186	26	GO Biological Process		response to insulin	0.0117	XBP1|PCK2|TRIB3|RHOQ|VGF|SESN2|CDK4|GAL|INHBB|PTPRN|PDPK1|SREBF1|BCAR3|SORBS1|PTEN|SLC2A8|SRC|FABP3|FOXO4|GSTP1|FOXO3|EPM2AIP1|PIK3R1|ADM|SESN3|CPEB1	38764	39475|38902|39445|38804|38923|39027|39404|39410|39406|38972|39188|39085|39051|38791|38802|38782|39068|39200|38904|39378|39221|38938|38821|39110|39158|39400	4.95E-5		GO:0032868	0.4582772840239754	0
267	33	GO Biological Process		blood vessel morphogenesis	0.0117	XBP1|MEOX2|C19orf10|MFGE8|FBXW7|UBP1|JAM3|SCG2|FMNL3|SOX18|ANXA2|WARS|RSPO3|DLL1|EFNA1|PTEN|SGPL1|TMEM2|SAT1|FOXC1|FGF9|PRCP|ADM2|EPHB1|RAPGEF3|GPX1|PRKCA|TGFBI|PLCD1|ADM|PGF|LDLR|TEAD2	38764	39475|39185|39073|38846|39296|39076|39124|39064|39466|38922|38927|38903|38779|39067|39322|38802|38930|39424|39134|38982|39280|39151|38990|38801|39136|38890|38918|39328|38937|39110|38906|38989|39471	4.79E-5		GO:0048514	0.4582772840239754	0
603	59	GO Biological Process		anatomical structure formation involved in morphogenesis	0.0117	XBP1|PFN1|IFT172|CASQ2|MEOX2|SMARCD3|C19orf10|TANC1|IFT57|MFGE8|UBP1|FZD1|SOX8|ITGB5|JAM3|SCG2|CDK5R1|IRX3|FMNL3|MEF2C|SOX18|ANXA2|WLS|WARS|MYOM1|RSPO3|MFNG|ACTA1|DLL1|PLXNA2|AHI1|EFNA1|DUSP5|LMO4|PTEN|EDA|TMEM2|SAT1|FOXC1|FGF9|MSX1|PRCP|SYNPO2L|COBL|ADM2|PAFAH1B1|EPHB1|RAPGEF3|PAX6|GPX1|PRKCA|CCNB1IP1|TGFBI|PROM1|PLCD1|ADM|PGF|TEAD2|MTHFD1L	38764	39475|39121|38910|38876|39185|39166|39073|38897|39463|38846|39076|38920|38969|39279|39124|39064|38973|38781|39466|38862|38922|38927|39308|38903|39186|38779|38776|38962|39067|39441|39246|39322|39346|39311|38802|38795|39424|39134|38982|39280|38823|39151|39199|39118|38990|39235|38801|39136|39359|38890|38918|38942|39328|39095|38937|39110|38906|39471|39023	4.52E-5		GO:0048646	0.4582772840239754	0
7837	487	GO Biological Process		regulation of biological process	0.0117	BAIAP2L1|CACNG3|GRN|TRIB2|FOXJ2|ASNS|PPP1R15A|DHPS|RAB26|MMP11|XBP1|GSTZ1|EIF5|BDKRB1|EFS|AURKA|TRIB3|CORO1A|EHD4|EDF1|OBFC1|PFN1|JADE1|CCND1|ULBP1|SLC7A14|NRBP1|IGFBP2|ENO1|BCL9|RHOQ|PPP1R3C|ARAP3|GSTM2|ZC3HAV1|UNG|SNRPA|HIST1H4F|SCRT2|PHPT1|HSPB1|RASL11B|CDC42EP1|VGF|MKNK2|GADD45G|SESN2|LRP3|PPP1R1B|RHPN2|SERPINF1|BRD8|AP3B1|KIDINS220|SEMA6A|AKIRIN2|CDK4|FHOD1|DOCK10|MARCH7|SLC31A2|HLA-F|ITPKA|…	38764	38809|38842|38912|39174|39116|39283|39029|38794|38786|39105|39475|39371|38931|38853|38808|39041|39445|38948|39213|39351|39245|39121|38875|38843|38879|39348|39272|39414|39044|39250|38804|38787|39335|39462|39182|39214|39260|39263|39094|39032|38774|38960|39390|38923|38899|38878|39027|38953|39035|39000|39355|38933|38833|39417|39019|38949|39404|39049|38944|39340|39382|39003|39399|38910|39114|39357|393…	4.58E-5		GO:0050789	0.4582772840239754	0
5250	345	GO Biological Process		response to stimulus	0.0117	BAIAP2L1|GRN|ASNS|HBQ1|PPP1R15A|RAB26|XBP1|GSTZ1|BDKRB1|EFS|PCK2|AURKA|TRIB3|CORO1A|EHD4|PON2|OBFC1|PFN1|CCND1|ULBP1|NRBP1|IGFBP2|ENO1|BCL9|OSCP1|STBD1|RHOQ|ARAP3|GSTM2|ZC3HAV1|UNG|HIST1H4F|HSPB1|RASL11B|CDC42EP1|VGF|MKNK2|SESN2|PPP1R1B|RHPN2|SERPINF1|BRD8|AP3B1|MACROD1|KIDINS220|SEMA6A|AKIRIN2|CDK4|DOCK10|HLA-F|ITPKA|IFT172|ARL3|WDR12|CASQ2|CUX2|PKD1|SLC9A3R1|C19orf10|CNN2|DDX18|ARID3A|TANC1|HSF…	38764	38809|38912|39283|39248|39029|38786|39475|39371|38853|38808|38902|39041|39445|38948|39213|38966|39245|39121|38843|38879|39272|39414|39044|39250|39026|39090|38804|39335|39462|39182|39214|39263|38774|38960|39390|38923|38899|39027|39035|39000|39355|38933|38833|39307|39417|39019|38949|39404|38944|39003|39399|38910|39114|39357|38876|39050|38895|38800|39073|38995|39437|38869|38897|39173|39170|39020|394…	4.53E-5		GO:0050896	0.4582772840239754	0
672	64	GO Biological Process		negative regulation of developmental process	0.0117	TRIB2|FOXJ2|MMP11|XBP1|TRIB3|CCND1|HIST1H4F|LRP3|SERPINF1|SEMA6A|MEOX2|CLASP1|MUL1|STC2|JDP2|CCRN4L|FBXW7|SOX8|IL12A|ABR|CDK5R1|CNTN2|IRX3|NME1|JARID2|ANXA2|DNMT1|TFRC|ARHGEF2|AGT|DLL1|THBS2|EFNA1|BNIP3|PTEN|FAM129B|FOXO4|SPRY2|BMP2|FOXC1|FGF9|MSX1|G6PD|TSPO|GPER1|PAFAH1B1|EPHB1|BCL2|IFRD1|CDKN1A|CLDN5|FOXO3|RAPGEF3|RGS4|RUNX1T1|PAX6|VGLL4|PRMT1|PIK3R1|ZNF706|DDIT3|B2M|LDLR|SPRY1	38764	39174|39116|39105|39475|39445|38843|39263|38953|39355|39019|39185|38811|39020|39102|39008|39314|39296|38969|38908|39286|38973|38820|38781|39066|39257|38927|38835|38965|38790|39007|39067|38985|39322|39243|38802|38994|38904|39320|39162|38982|39280|38823|39203|39439|39281|39235|38801|39034|39087|39249|38844|39221|39136|39396|39238|39359|39454|38898|38821|39209|39310|39353|38989|38980	4.52E-5		GO:0051093	0.4582772840239754	0
206	28	GO Biological Process		angiogenesis	0.0112	XBP1|MEOX2|C19orf10|MFGE8|UBP1|JAM3|SCG2|FMNL3|SOX18|ANXA2|WARS|RSPO3|DLL1|EFNA1|PTEN|TMEM2|SAT1|FOXC1|FGF9|PRCP|ADM2|EPHB1|RAPGEF3|GPX1|PRKCA|TGFBI|PLCD1|PGF	38764	39475|39185|39073|38846|39076|39124|39064|39466|38922|38927|38903|38779|39067|39322|38802|39424|39134|38982|39280|39151|38990|38801|39136|38890|38918|39328|38937|38906	4.03E-5		GO:0001525	0.4627769559144613	0
313	37	GO Biological Process		negative regulation of protein phosphorylation	0.0112	TRIB2|XBP1|BDKRB1|TRIB3|HSPB1|PPP1R1B|SEMA6A|SLC9A3R1|CBLB|CAMK2N2|DDIT4|DUSP18|SNCA|PDPK1|ATF3|WARS|AGT|FAM129A|EFNA1|DUSP5|PTEN|SPRY2|PRKCD|MVP|GPER1|PAFAH1B1|CTDSP2|GSTP1|CDKN1A|RGS4|NTF3|DUSP22|PAX6|CDK5RAP3|LMO3|CNKSR3|SPRY1	38764	39174|39475|38853|39445|38774|39035|39019|38800|39170|39318|39098|39103|38837|39188|39164|38903|39007|39443|39322|39346|38802|39320|39432|38925|39281|39235|38950|39378|39249|39396|39323|38849|39359|39123|38859|39251|38980	4.03E-5		GO:0001933	0.4627769559144613	0
1296	107	GO Biological Process		regulation of phosphate metabolic process	0.0112	TRIB2|PPP1R15A|XBP1|GSTZ1|BDKRB1|TRIB3|EHD4|CCND1|SLC7A14|ENO1|HSPB1|GADD45G|SESN2|PPP1R1B|KIDINS220|SEMA6A|CDK4|CCND2|PKD1|SLC9A3R1|C19orf10|CBLB|MUL1|IL11|INHBE|TNFRSF10B|LAMTOR1|FBXW7|NUP205|FZD1|KIT|INHBB|CAMK2N2|PPP1R14A|SLC25A23|IL12A|PRKCE|DDIT4|CLCF1|MID1|CDK5R1|PPP1R27|SHMT2|DUSP18|SNCA|MEF2C|DUSP15|PDPK1|ATF3|ANXA2|WARS|TFRC|ARHGEF2|PPP1R14C|CNST|AGT|ADORA1|FAM129A|PEA15|EFNA1|DUSP5|IRA…	38764	39174|39029|39475|39371|38853|39445|39213|38843|39348|39044|38774|38878|39027|39035|39417|39019|39404|39361|38895|38800|39073|39170|39020|39428|39207|39202|39282|39296|38819|38920|39028|39406|39318|39395|39447|38908|38946|39098|39269|39470|38973|39485|39225|39103|38837|38862|39099|39188|39164|38927|38903|38965|38790|39469|39183|39007|39171|39443|38901|39322|39346|39142|39051|39311|38802|39101|392…	4.16E-5		GO:0019220	0.4627769559144613	0
752	70	GO Biological Process		neuron differentiation	0.0112	XBP1|AURKA|KIDINS220|SEMA6A|DOCK10|IFT172|ARL3|SLC9A3R1|EFHD1|FZD1|NBL1|SOX8|JAM3|CEBPB|DDIT4|CDK5R1|POU3F2|CNTN2|IRX3|FLRT2|GLDN|RERE|MEF2C|DLL1|ENAH|PLXNA2|LHX9|AHI1|EFNA1|PHGDH|BLOC1S2|LMO4|LGI1|LHX3|PTEN|STXBP1|FAM129B|PBX3|SRC|XRN2|EXT1|NGRN|SIN3A|COBL|CXCL12|TSPO|PAFAH1B1|SH3KBP1|EPHB1|DYNC2H1|BCL2|DLG4|NCAM2|UNC5D|ATF5|NTF3|MDGA1|PAX6|PRMT1|PRKCA|STMN1|KCNIP2|PALLD|PROM1|PIK3R1|NTRK1|MANF|…	38764	39475|39041|39417|39019|38944|38910|39114|38800|39002|38920|39217|38969|39124|38807|39098|38973|39261|38820|38781|38993|38839|39349|38862|39067|38789|39441|39461|39246|39322|39458|39072|39311|39025|39413|38802|38883|38994|38785|39068|39129|39423|39256|39336|39118|39231|39439|39235|38886|38801|38988|39034|39253|39093|38888|39236|39323|39304|39359|38898|38918|38991|38964|39277|39095|38821|38894|388…	3.86E-5		GO:0030182	0.4627769559144613	0
426	46	GO Biological Process		negative regulation of phosphate metabolic process	0.0112	TRIB2|PPP1R15A|XBP1|BDKRB1|TRIB3|SLC7A14|HSPB1|PPP1R1B|SEMA6A|SLC9A3R1|CBLB|CAMK2N2|PPP1R14A|DDIT4|PPP1R27|DUSP18|SNCA|PDPK1|ATF3|WARS|PPP1R14C|CNST|AGT|FAM129A|EFNA1|DUSP5|PTEN|PCIF1|SPRY2|FAM122A|PRKCD|MVP|KIAA0430|GPER1|PAFAH1B1|CTDSP2|GSTP1|CDKN1A|RGS4|NTF3|DUSP22|PAX6|CDK5RAP3|LMO3|CNKSR3|SPRY1	38764	39174|39029|39475|38853|39445|39348|38774|39035|39019|38800|39170|39318|39395|39098|39485|39103|38837|39188|39164|38903|39469|39183|39007|39443|39322|39346|38802|39101|39320|39065|39432|38925|39386|39281|39235|38950|39378|39249|39396|39323|38849|39359|39123|38859|39251|38980	3.84E-5		GO:0045936	0.4627769559144613	0
2327	173	GO Biological Process		positive regulation of nitrogen compound metabolic process	0.0112	GRN|TRIB2|FOXJ2|PPP1R15A|XBP1|AURKA|TRIB3|EHD4|EDF1|JADE1|CCND1|ENO1|BCL9|RHOQ|ZC3HAV1|GADD45G|SESN2|BRD8|KIDINS220|AKIRIN2|CDK4|FHOD1|MARCH7|CCND2|MEOX2|SMARCD3|PKD1|E2F3|C19orf10|ARID3A|HSF4|MUL1|IFT57|IL11|ANKRD32|PITX1|GAL|INHBE|JDP2|TNFRSF10B|LAMTOR1|FBXW7|ZIC1|CEBPG|FZD1|KIT|SOX8|INHBB|PTPRN|ZDHHC19|NKD2|CREBRF|LARP6|FADD|PRELID1|IL12A|AKNA|PRKCB|CEBPB|PRKCE|APITD1|CLCF1|MAL|MID1|PABPC1|GLT…	38764	38912|39174|39116|39029|39475|39041|39445|39213|39351|38875|38843|39044|39250|38804|39182|38878|39027|38933|39417|38949|39404|39049|39340|39361|39185|39166|38895|38978|39073|38869|39173|39020|39463|39428|39254|39155|39410|39207|39008|39202|39282|39296|39266|39330|38920|39028|38969|39406|38972|39418|38887|38861|39295|39312|38882|38908|39333|39038|38807|38946|39234|39269|38983|39470|38924|39227|391…	3.93E-5		GO:0051173	0.4627769559144613	0
332	39	GO Biological Process		blood vessel development	0.0088	XBP1|MEOX2|PKD1|C19orf10|MFGE8|FBXW7|UBP1|JAM3|SCG2|FMNL3|MEF2C|SOX18|ANXA2|WARS|DHCR7|RSPO3|DLL1|EFNA1|PTEN|SGPL1|TMEM2|SAT1|FOXC1|FGF9|PRCP|ADM2|EPHB1|DYNC2H1|RAPGEF3|PAX6|GPX1|PRKCA|TGFBI|PLCD1|ADM|DDIT3|PGF|LDLR|TEAD2	38764	39475|39185|38895|39073|38846|39296|39076|39124|39064|39466|38862|38922|38927|38903|39212|38779|39067|39322|38802|38930|39424|39134|38982|39280|39151|38990|38801|38988|39136|39359|38890|38918|39328|38937|39110|39310|38906|38989|39471	2.85E-5		GO:0001568	0.4876229444736897	0
1002	88	GO Biological Process		response to endogenous stimulus	0.0088	ASNS|XBP1|PCK2|TRIB3|CORO1A|CCND1|IGFBP2|RHOQ|GSTM2|VGF|SESN2|SERPINF1|KIDINS220|CDK4|CASQ2|SLC9A3R1|STC2|GAL|ACAT1|LAMTOR1|AKAP6|QDPR|SST|KIT|INHBB|PTPRN|ITGB5|CEBPB|PRKCE|DDIT4|TYMS|SMC1A|ZYX|FLRT2|SHMT2|SNCA|MEF2C|DUSP15|PDPK1|ANXA2|SREBF1|DNMT1|LONP1|ARHGEF2|AGT|ACTA1|KDM5B|SFR1|BCAR3|SORBS1|PTEN|SLC2A8|SRC|FABP3|FOXO4|KLF9|BMP2|AKR1C2|FOXC1|FGF9|MSX1|STAT4|PRKCD|SIN3A|CXCL12|TSPO|GPER1|BCL2|…	38764	39283|39475|38902|39445|38948|38843|39414|38804|39462|38923|39027|39355|39417|39404|38876|38800|39102|39410|39402|39282|39294|38815|39481|39028|39406|38972|39279|38807|38946|39098|39338|39128|39474|38993|39225|38837|38862|39099|39188|38927|39085|38835|38874|38790|39007|38962|39464|39177|39051|38791|38802|38782|39068|39200|38904|39373|39162|38954|38982|39280|38823|39367|39432|39336|39231|39439|392…	2.86E-5		GO:0009719	0.4876229444736897	0
1635	130	GO Biological Process		positive regulation of gene expression	0.0088	FOXJ2|PPP1R15A|XBP1|EDF1|ENO1|BCL9|RHOQ|ZC3HAV1|HSPB1|SESN2|LRP3|BRD8|AKIRIN2|CDK4|FHOD1|HLA-F|CUX2|MEOX2|SMARCD3|PKD1|E2F3|C19orf10|ARID3A|TAF1B|HSF4|IL11|PITX1|GAL|CCRN4L|ZIC1|CEBPG|FZD1|KIT|SOX8|PTPRN|ZDHHC19|NKD2|CREBRF|LARP6|FADD|IL12A|AKNA|CEBPB|PABPC1|GLTSCR1L|WHSC1L1|POU3F2|CNTN2|RPS27L|SF3B1|MEF2C|SOX18|ATF3|H1F0|WAC|POLR3H|WARS|SREBF1|MYOM1|HNRNPAB|DNMT1|TFRC|ARHGEF2|HEATR1|AGT|ACTA1|DL…	38764	39116|39029|39475|39351|39044|39250|38804|39182|38774|39027|38953|38933|38949|39404|39049|39003|39050|39185|39166|38895|38978|39073|38869|39334|39173|39428|39155|39410|39314|39266|39330|38920|39028|38969|38972|39418|38887|38861|39295|39312|38908|39333|38807|38924|39227|39140|39261|38820|39201|39436|38862|38922|39164|38971|39205|39354|38903|39085|39186|39091|38835|38965|38790|39290|39007|38962|390…	2.91E-5		GO:0010628	0.4876229444736897	0
1177	100	GO Biological Process		positive regulation of cellular protein metabolic process	0.0085	GRN|TRIB2|PPP1R15A|XBP1|AURKA|TRIB3|EHD4|CCND1|ENO1|GADD45G|KIDINS220|AKIRIN2|CDK4|MARCH7|CCND2|PKD1|C19orf10|MUL1|IFT57|IL11|INHBE|JDP2|TNFRSF10B|LAMTOR1|FBXW7|FZD1|KIT|INHBB|NKD2|LARP6|FADD|PRELID1|IL12A|PRKCE|APITD1|CLCF1|MAL|MID1|PABPC1|WHSC1L1|CDK5R1|RCHY1|CNTN2|RPS27L|SNCA|MEF2C|JARID2|DUSP15|PDPK1|ANXA2|SREBF1|DNMT1|TFRC|ARHGEF2|AGT|ADORA1|FAM129A|PEA15|EFNA1|DUSP5|IRAK1|BTRC|BCAR3|KHDC1|P…	38764	38912|39174|39029|39475|39041|39445|39213|38843|39044|38878|39417|38949|39404|39340|39361|38895|39073|39020|39463|39428|39207|39008|39202|39282|39296|38920|39028|39406|38887|39295|39312|38882|38908|38946|39234|39269|38983|39470|38924|39140|38973|39135|38820|39201|38837|38862|39257|39099|39188|38927|39085|38835|38965|38790|39007|39171|39443|38901|39322|39346|39142|39292|39051|39216|38802|39101|392…	2.71E-5		GO:0032270	0.49119646258144045	0
1614	129	GO Biological Process		cellular response to organic substance	0.008	ASNS|XBP1|PCK2|TRIB3|CORO1A|EHD4|CCND1|IGFBP2|RHOQ|GSTM2|HSPB1|SESN2|SERPINF1|KIDINS220|SEMA6A|CDK4|HLA-F|CASQ2|CUX2|SLC9A3R1|C19orf10|CNN2|DDX18|MUL1|IL11|ADD1|STC2|PSMB6|LAMTOR1|AKAP6|SST|KIT|INHBB|PTPRN|ITGB5|CREBRF|GAS1|IL12A|PRKCB|CEBPB|PRKCE|ISG20|DDIT4|CLCF1|MID1|RAB43|ZYX|POU3F2|FLRT2|SHMT2|NME1|SNCA|MEF2C|JARID2|DUSP15|PDPK1|ATF3|ANXA2|SREBF1|DNMT1|TFRC|BRINP2|DCTN1|ARHGEF2|CD47|AGT|ACTA…	38764	39283|39475|38902|39445|38948|39213|38843|39414|38804|39462|38774|39027|39355|39417|39019|39404|39003|38876|39050|38800|39073|38995|39437|39020|39428|39339|39102|38827|39282|39294|39481|39028|39406|38972|39279|38861|39421|38908|39038|38807|38946|39031|39098|39269|39470|39001|39474|39261|38993|39225|39066|38837|38862|39257|39099|39188|39164|38927|39085|38835|38965|39228|38967|38790|39147|39007|389…	2.5E-5		GO:0071310	0.4974423815288078	0
2529	187	GO Biological Process		regulation of cell communication	0.0079	BAIAP2L1|CACNG3|TRIB2|PPP1R15A|RAB26|XBP1|AURKA|TRIB3|JADE1|IGFBP2|ENO1|RHOQ|ARAP3|GSTM2|ZC3HAV1|SCRT2|PHPT1|HSPB1|RASL11B|VGF|GADD45G|SESN2|KIDINS220|SEMA6A|CDK4|MARCH7|ITPKA|IFT172|CASQ2|CUX2|RHBDF1|SLC9A3R1|C19orf10|CBLB|MUL1|IL11|NPTX2|GAL|INHBE|PSMB6|GNA12|TNFRSF10B|GLUD1|LAMTOR1|AKAP6|FBXW7|ZIC1|TMBIM4|FZD1|KIT|NBL1|ARHGAP15|INHBB|NDUFAF2|NKD2|CREBRF|RGS20|GAS1|TAF10|FADD|PRELID1|CXXC5|IL12…	38764	38809|38842|39174|39029|38786|39475|39041|39445|38875|39414|39044|38804|39335|39462|39182|39094|39032|38774|38960|38923|38878|39027|39417|39019|39404|39340|39399|38910|38876|39050|39384|38800|39073|39170|39020|39428|39479|39410|39207|38827|39149|39202|39415|39282|39294|39296|39266|39329|38920|39028|39217|39285|39406|39317|38887|38861|39468|39421|39219|39312|38882|39446|38908|39286|39064|38864|390…	2.26E-5		GO:0010646	0.4987383245263333	0
1216	103	GO Biological Process		regulation of cell death	0.0079	GRN|ASNS|XBP1|AURKA|CORO1A|ENO1|UNG|SCRT2|HSPB1|GADD45G|SERPINF1|CDK4|MARCH7|HLA-F|CCND2|AARS|SLC9A3R1|E2F3|C19orf10|MUL1|IFT57|GAL|PHLDA1|CBX4|TNFRSF10B|FBXW7|TMBIM4|FZD1|KIT|SOX8|INHBB|ANXA5|GAS1|FADD|USP42|PRELID1|IL12A|ABR|SCG2|CEBPB|DDIT4|CLCF1|MAL|CDK5R1|NQO1|RPS27L|NME1|SNCA|MEF2C|TP53BP2|PDPK1|ATF3|DNMT1|TFRC|KIFAP3|ARHGEF2|AGT|DLL1|ADORA1|AHI1|PEA15|EFNA1|BNIP3|IRAK1|KHDC1|LHX3|PTEN|STXB…	38764	38912|39283|39475|39041|38948|39044|39214|39094|38774|38878|39355|39404|39340|39003|39361|38814|38800|38978|39073|39020|39463|39410|39154|38900|39202|39296|39329|38920|39028|38969|39406|38778|39421|39312|39278|38882|38908|39286|39064|38807|39098|39269|38983|38973|39010|39201|39066|38837|38862|38880|39188|39164|38835|38965|38947|38790|39007|39067|39171|39246|38901|39322|39243|39142|39216|39413|388…	2.26E-5		GO:0010941	0.4987383245263333	0
269	34	GO Biological Process		regulation of metal ion transport	0.0079	BDKRB1|CORO1A|GSTM2|SLC31A2|CASQ2|SLC9A3R1|STC2|GAL|FXYD7|AKAP6|GEM|HOMER2|PRKCE|SNCA|PDPK1|AGT|ADORA1|KCNG1|PTEN|DPP6|G6PD|CXCL12|TSPO|GPER1|BCL2|KLHL24|RGS4|AKAP7|ANO6|SERPINE2|KCNIP2|HOMER3|B2M|CNKSR3	38764	38853|38948|39462|39382|38876|38800|39102|39410|39056|39294|39385|38866|38946|38837|39188|39007|39171|39181|38802|39130|39203|39231|39439|39281|39034|38818|39396|38855|38956|39271|38964|39262|39353|39251	2.45E-5		GO:0010959	0.4987383245263333	0
1114	96	GO Biological Process		regulation of apoptotic process	0.0079	GRN|ASNS|XBP1|AURKA|CORO1A|ENO1|UNG|SCRT2|HSPB1|GADD45G|CDK4|MARCH7|CCND2|AARS|SLC9A3R1|E2F3|C19orf10|MUL1|IFT57|GAL|PHLDA1|CBX4|TNFRSF10B|FBXW7|TMBIM4|SOX8|INHBB|ANXA5|GAS1|FADD|USP42|PRELID1|IL12A|ABR|SCG2|CEBPB|CLCF1|MAL|CDK5R1|NQO1|RPS27L|NME1|SNCA|MEF2C|TP53BP2|PDPK1|ATF3|DNMT1|TFRC|KIFAP3|ARHGEF2|AGT|DLL1|ADORA1|AHI1|PEA15|EFNA1|BNIP3|IRAK1|KHDC1|LHX3|PTEN|STXBP1|FAM129B|PIM1|SRC|ZAK|SPRY2|…	38764	38912|39283|39475|39041|38948|39044|39214|39094|38774|38878|39404|39340|39361|38814|38800|38978|39073|39020|39463|39410|39154|38900|39202|39296|39329|38969|39406|38778|39421|39312|39278|38882|38908|39286|39064|38807|39269|38983|38973|39010|39201|39066|38837|38862|38880|39188|39164|38835|38965|38947|38790|39007|39067|39171|39246|38901|39322|39243|39142|39216|39413|38802|38883|38994|39270|39068|389…	2.4E-5		GO:0042981	0.4987383245263333	0
1128	97	GO Biological Process		regulation of programmed cell death	0.0079	GRN|ASNS|XBP1|AURKA|CORO1A|ENO1|UNG|SCRT2|HSPB1|GADD45G|CDK4|MARCH7|CCND2|AARS|SLC9A3R1|E2F3|C19orf10|MUL1|IFT57|GAL|PHLDA1|CBX4|TNFRSF10B|FBXW7|TMBIM4|KIT|SOX8|INHBB|ANXA5|GAS1|FADD|USP42|PRELID1|IL12A|ABR|SCG2|CEBPB|CLCF1|MAL|CDK5R1|NQO1|RPS27L|NME1|SNCA|MEF2C|TP53BP2|PDPK1|ATF3|DNMT1|TFRC|KIFAP3|ARHGEF2|AGT|DLL1|ADORA1|AHI1|PEA15|EFNA1|BNIP3|IRAK1|KHDC1|LHX3|PTEN|STXBP1|FAM129B|PIM1|SRC|ZAK|SP…	38764	38912|39283|39475|39041|38948|39044|39214|39094|38774|38878|39404|39340|39361|38814|38800|38978|39073|39020|39463|39410|39154|38900|39202|39296|39329|39028|38969|39406|38778|39421|39312|39278|38882|38908|39286|39064|38807|39269|38983|38973|39010|39201|39066|38837|38862|38880|39188|39164|38835|38965|38947|38790|39007|39067|39171|39246|38901|39322|39243|39142|39216|39413|38802|38883|38994|39270|390…	2.34E-5		GO:0043067	0.4987383245263333	0
374	43	GO Biological Process		regulation of transmembrane transport	0.0064	CACNG3|BDKRB1|TRIB3|CORO1A|RHOQ|GSTM2|SLC31A2|CASQ2|SLC9A3R1|GAL|FXYD7|AKAP6|KCNF1|GEM|PRKCB|PRKCE|KCNJ4|KCNK12|CLCNKA|SNCA|MEF2C|PDPK1|AGT|CACNA1E|PEA15|SORBS1|KCNG1|PTEN|PIM1|DPP6|G6PD|GPER1|BCL2|DLG4|KLHL24|RGS4|AKAP7|ANO6|KCNIP2|PIK3R1|YES1|CNKSR3|KCNJ6	38764	38842|38853|39445|38948|38804|39462|39382|38876|38800|39410|39056|39294|39259|39385|39038|38946|39014|39392|38981|38837|38862|39188|39007|39218|38901|38791|39181|38802|39270|39130|39203|39281|39034|39253|38818|39396|38855|38956|38964|38821|39337|39251|38850	1.79E-5		GO:0034762	0.5204319935606382	0
2759	202	GO Biological Process		response to chemical	0.006	ASNS|HBQ1|XBP1|GSTZ1|BDKRB1|PCK2|TRIB3|CORO1A|EHD4|PON2|CCND1|IGFBP2|OSCP1|RHOQ|GSTM2|HSPB1|VGF|MKNK2|SESN2|PPP1R1B|SERPINF1|KIDINS220|SEMA6A|AKIRIN2|CDK4|HLA-F|CASQ2|CUX2|SLC9A3R1|C19orf10|CNN2|DDX18|MUL1|IL11|ADD1|STC2|GAL|ACAT1|PSMB6|GNA12|LAMTOR1|CCRN4L|AKAP6|QDPR|SST|FZD1|KIT|INHBB|PTPRN|ITGB5|ANXA5|CREBRF|GAS1|PPP1R14A|SLC25A23|FADD|IL12A|ABR|SCG2|PRKCB|CEBPB|HOMER2|PRKCE|ISG20|DDIT4|CLCF1|…	38764	39283|39248|39475|39371|38853|38902|39445|38948|39213|38966|38843|39414|39026|38804|39462|38774|38923|38899|39027|39035|39355|39417|39019|38949|39404|39003|38876|39050|38800|39073|38995|39437|39020|39428|39339|39102|39410|39402|38827|39149|39282|39314|39294|38815|39481|38920|39028|39406|38972|39279|38778|38861|39421|39395|39447|39312|38908|39286|39064|39038|38807|38866|38946|39031|39098|39269|394…	1.65E-5		GO:0042221	0.5270811463294385	0
2558	190	GO Biological Process		regulation of signaling	0.0054	BAIAP2L1|CACNG3|TRIB2|PPP1R15A|RAB26|XBP1|AURKA|TRIB3|JADE1|IGFBP2|ENO1|RHOQ|ARAP3|GSTM2|ZC3HAV1|SCRT2|PHPT1|HSPB1|RASL11B|VGF|GADD45G|SESN2|KIDINS220|SEMA6A|CDK4|MARCH7|ITPKA|IFT172|CASQ2|CUX2|RHBDF1|SLC9A3R1|C19orf10|CBLB|MUL1|IL11|NPTX2|GAL|INHBE|FXYD7|PSMB6|GNA12|TNFRSF10B|GLUD1|LAMTOR1|AKAP6|FBXW7|ZIC1|TMBIM4|FZD1|KIT|NBL1|ARHGAP15|INHBB|NDUFAF2|NKD2|CREBRF|RGS20|GAS1|TAF10|FADD|PRELID1|CXXC…	38764	38809|38842|39174|39029|38786|39475|39041|39445|38875|39414|39044|38804|39335|39462|39182|39094|39032|38774|38960|38923|38878|39027|39417|39019|39404|39340|39399|38910|38876|39050|39384|38800|39073|39170|39020|39428|39479|39410|39207|39056|38827|39149|39202|39415|39282|39294|39296|39266|39329|38920|39028|39217|39285|39406|39317|38887|38861|39468|39421|39219|39312|38882|39446|38908|39286|39064|388…	1.45E-5		GO:0023051	0.5379360303903106	0
2271	177	GO Molecular Function		molecular function regulator	0.0054	GRN|TRIB2|FOXJ2|PPP1R15A|XBP1|EIF5|TRIB3|EDF1|PFN1|JADE1|CCND1|ENO1|BCL9|ARAP3|SCRT2|PHPT1|HSPB1|VGF|SESN2|PPP1R1B|SERPINF1|BRD8|KIDINS220|SEMA6A|CDK4|DOCK10|CCND2|CUX2|MEOX2|SMARCD3|SLC9A3R1|E2F3|ARID3A|HSF4|IL11|TBC1D19|STC2|PITX1|NRXN2|GAL|INHBE|JDP2|CBX4|FXYD7|FBXW7|ZIC1|UBP1|CEBPG|SST|NBL1|SOX8|ARHGAP15|INHBB|CAMK2N2|ANXA5|CREBRF|RGS20|GEM|SNAPC4|TAF10|PPP1R14A|IL12A|AKNA|ABR|SCG2|PRKCB|CEBP…	38764	38912|39174|39116|39029|39475|38931|39445|39351|39121|38875|38843|39044|39250|39335|39094|39032|38774|38923|39027|39035|39355|38933|39417|39019|39404|38944|39361|39050|39185|39166|38800|38978|38869|39173|39428|39397|39102|39155|39161|39410|39207|39008|38900|39056|39296|39266|39076|39330|39481|39217|38969|39285|39406|39318|38778|38861|39468|39385|39316|39219|39395|38908|39333|39286|39064|39038|388…	2.06E-6		GO:0098772	0.5379360303903106	0
794	75	GO Biological Process		regulation of anatomical structure morphogenesis	0.0049	GRN|FOXJ2|XBP1|CORO1A|PFN1|RHOQ|HSPB1|CDC42EP1|SERPINF1|SEMA6A|ITPKA|CUX2|MEOX2|SLC9A3R1|C19orf10|CLASP1|MUL1|PSMB6|GNA12|TJP1|FBXW7|FZD1|KIT|SOX8|ARHGAP15|PRICKLE2|IL12A|ABR|PRKCB|CDK5R1|POU3F2|CNTN2|FMNL3|MEF2C|PDPK1|WARS|SYT17|RSPO3|ZSWIM5|TFRC|AGT|DLL1|THBS2|PLXNA2|UST|AHI1|EFNA1|BNIP3|PTEN|FAM129B|PIM1|SRC|FOXO4|TMEM2|SPRY2|BMP2|FOXC1|MSX1|INF2|SIN3A|DAAM1|ADM2|CXCL12|PAFAH1B1|SH3KBP1|BCL2|D…	38764	38912|39116|39475|38948|39121|38804|38774|39390|39355|39019|39399|39050|39185|38800|39073|38811|39020|38827|39149|38961|39296|38920|39028|38969|39285|39039|38908|39286|39038|38973|39261|38820|39466|38862|39188|38903|39425|38779|38870|38965|39007|39067|38985|39441|39196|39246|39322|39243|38802|38994|39270|39068|38904|39424|39320|39162|38982|38823|38856|39336|39401|38990|39231|39235|38886|39034|392…	1.27E-5		GO:0022603	0.5479464334127234	0
1332	112	GO Biological Process		positive regulation of molecular function	0.0049	CACNG3|GRN|PPP1R15A|EIF5|TRIB3|EDF1|PFN1|CCND1|ARAP3|GSTM2|GADD45G|KIDINS220|AKIRIN2|DOCK10|CCND2|PKD1|MUL1|IFT57|ADD1|TBC1D19|GAL|MUT|TNFRSF10B|AKAP6|FBXW7|CEBPG|FZD1|KIT|ARHGAP15|RGS20|LARP6|FADD|PRELID1|ABR|PRKCB|PRKCE|AGAP1|TBC1D16|MAL|CDK5R1|RPS27L|NME1|SNCA|MEF2C|PDPK1|H1F0|ANXA2|TRIM4|MFNG|TFRC|ARHGEF2|AGT|ADORA1|RGS16|PEA15|EFNA1|DUSP5|IRAK1|BTRC|BCAR3|KHDC1|SMAP1|LMO4|PTEN|FAM129B|PIM1|S…	38764	38842|38912|39029|38931|39445|39351|39121|38843|39335|39462|38878|39417|38949|38944|39361|38895|39020|39463|39339|39397|39410|38845|39202|39294|39296|39330|38920|39028|39285|39468|39295|39312|38882|39286|39038|38946|38826|39233|38983|38973|39201|39066|38837|38862|39188|38971|38927|38932|38776|38965|38790|39007|39171|39258|38901|39322|39346|39142|39292|39051|39216|39006|39311|38802|38994|39270|390…	1.27E-5		GO:0044093	0.5479464334127234	0
1331	112	GO Biological Process		regulation of cell differentiation	0.0049	GRN|TRIB2|FOXJ2|MMP11|XBP1|AURKA|TRIB3|CCND1|HIST1H4F|SCRT2|LRP3|SERPINF1|AP3B1|KIDINS220|SEMA6A|ITPKA|CUX2|SMARCD3|CLASP1|HSF4|MUL1|ADD1|SCARB2|JDP2|PSMB6|CCRN4L|AKAP6|FBXW7|FZD1|KIT|NBL1|SOX8|FADD|PRELID1|IL12A|PRKCB|CEBPB|CLCF1|METRNL|CDK5R1|POU3F2|CNTN2|IRX3|FLRT2|NME1|MEF2C|SYT17|DNMT1|ZSWIM5|BRINP2|ARHGEF2|AGT|DLL1|PLXNA2|UST|AHI1|EFNA1|PRMT6|SMAP1|LMO4|BEND6|PTEN|NCS1|FAM129B|PIM1|FOXO4|CA…	38764	38912|39174|39116|39105|39475|39041|39445|38843|39263|39094|38953|39355|38833|39417|39019|39399|39050|39166|38811|39173|39020|39339|39451|39008|38827|39314|39294|39296|38920|39028|39217|38969|39312|38882|38908|39038|38807|39269|39430|38973|39261|38820|38781|38993|39066|38862|39425|38835|38870|39228|38790|39007|39067|39441|39196|39246|39322|38854|39006|39311|39240|38802|39084|38994|39270|38904|393…	1.23E-5		GO:0045595	0.5479464334127234	0
2039	158	GO Biological Process		animal organ development	0.0049	ASNS|XBP1|PCK2|AURKA|CCND1|BCL9|VGF|MKNK2|SERPINF1|AP3B1|SEMA6A|CDK4|DOCK10|IFT172|ARL3|AARS|MEOX2|SMARCD3|PKD1|SLC9A3R1|HSF4|IFT57|IL11|ADD1|STC2|PITX1|ACAT1|LRIG1|GLUD1|ABLIM1|QDPR|FBXW7|ZIC1|CEBPG|DISP1|PDLIM3|FZD1|KIT|NBL1|SOX8|INHBB|PTPRN|SNRK|JAM3|TAF10|FADD|AKNA|ABR|CEBPB|DDIT4|CLCF1|KLHL3|TYMS|CDK5R1|POU3F2|CNTN2|IRX3|FLRT2|CMTM7|NME1|RERE|MEF2C|JARID2|SOX18|PDPK1|ATF3|ANXA2|WLS|DHCR7|SRE…	38764	39283|39475|38902|39041|38843|39250|38923|38899|39355|38833|39019|39404|38944|38910|39114|38814|39185|39166|38895|38800|39173|39463|39428|39339|39102|39155|39402|39456|39415|39184|38815|39296|39266|39330|39362|38934|38920|39028|39217|38969|39406|38972|39145|39124|39219|39312|39333|39286|38807|39098|39269|38915|39338|38973|39261|38820|38781|38993|39229|39066|39349|38862|39257|38922|39188|39164|389…	1.21E-5		GO:0048513	0.5479464334127234	0
943	86	GO Biological Process		negative regulation of signal transduction	0.0041	PPP1R15A|XBP1|TRIB3|JADE1|IGFBP2|ENO1|GSTM2|SCRT2|PHPT1|HSPB1|RASL11B|SESN2|SEMA6A|MARCH7|IFT172|CASQ2|SLC9A3R1|CBLB|MUL1|PSMB6|TNFRSF10B|FBXW7|FZD1|NBL1|NKD2|CREBRF|RGS20|FADD|PRELID1|IL12A|SCG2|KREMEN2|PRKCB|HOMER2|DDIT4|DUSP18|SNCA|PDPK1|ATF3|ARHGEF2|CD47|AGT|DLL1|RGS16|PEA15|EFNA1|DUSP5|BTRC|BEND6|PTEN|FAM129B|SRC|TLE4|SPRY2|BMP2|FGF9|PRKCD|CXXC4|RGS19|MVP|CXCL12|DKK3|GPER1|PAFAH1B1|SH3KBP1|B…	38764	39029|39475|39445|38875|39414|39044|39462|39094|39032|38774|38960|39027|39019|39340|38910|38876|38800|39170|39020|38827|39202|39296|38920|39217|38887|38861|39468|39312|38882|38908|39064|38864|39038|38866|39098|39103|38837|39188|39164|38790|39147|39007|39067|39258|38901|39322|39346|39292|39240|38802|38994|39068|39106|39320|39162|39280|39432|39138|39465|38925|39231|39365|39281|39235|38886|39034|393…	9.76E-6		GO:0009968	0.5663106552836077	0
475	52	GO Biological Process		negative regulation of protein modification process	0.0036	TRIB2|PPP1R15A|XBP1|BDKRB1|TRIB3|HSPB1|PPP1R1B|SEMA6A|MARCH7|SLC9A3R1|CBLB|CAMK2N2|PPP1R14A|PRKCE|DDIT4|PARP10|PPP1R27|DUSP18|SNCA|JARID2|PDPK1|ATF3|WARS|DNMT1|PPP1R14C|AGT|FAM129A|EFNA1|DUSP5|PRMT6|PTEN|SPRY2|ISG15|G6PD|FAM122A|PRKCD|SIN3A|MVP|TSPO|GPER1|PAFAH1B1|CTDSP2|GSTP1|CDKN1A|RGS4|NTF3|DUSP22|PAX6|CDK5RAP3|LMO3|CNKSR3|SPRY1	38764	39174|39029|39475|38853|39445|38774|39035|39019|39340|38800|39170|39318|39395|38946|39098|39450|39485|39103|38837|39257|39188|39164|38903|38835|39469|39007|39443|39322|39346|38854|38802|39320|39156|39203|39065|39432|39336|38925|39439|39281|39235|38950|39378|39249|39396|39323|38849|39359|39123|38859|39251|38980	8.47E-6		GO:0031400	0.5797095231618995	0
1170	102	GO Biological Process		generation of neurons	0.0036	GRN|XBP1|AURKA|SCRT2|SERPINF1|KIDINS220|SEMA6A|DOCK10|ITPKA|IFT172|ARL3|CUX2|SMARCD3|SLC9A3R1|EFHD1|MUL1|SCARB2|FZD1|KIT|NBL1|SOX8|JAM3|AKNA|CEBPB|DDIT4|CLCF1|CDK5R1|POU3F2|CNTN2|IRX3|FLRT2|GLDN|NME1|RERE|MEF2C|SYT17|ZSWIM5|BRINP2|ARHGEF2|AGT|DLL1|ENAH|PLXNA2|LHX9|UST|AHI1|EFNA1|PHGDH|BLOC1S2|LMO4|BEND6|LGI1|LHX3|PTEN|NCS1|STXBP1|FAM129B|PBX3|SRC|CASZ1|XRN2|HES3|EXT1|BMP2|NGRN|SIN3A|COBL|CXCL12|T…	38764	38912|39475|39041|39094|39355|39417|39019|38944|39399|38910|39114|39050|39166|38800|39002|39020|39451|38920|39028|39217|38969|39124|39333|38807|39098|39269|38973|39261|38820|38781|38993|38839|39066|39349|38862|39425|38870|39228|38790|39007|39067|38789|39441|39461|39196|39246|39322|39458|39072|39311|39240|39025|39413|38802|39084|38883|38994|38785|39068|39398|39129|39165|39423|39162|39256|39336|391…	8.17E-6		GO:0048699	0.5797095231618995	0
1241	107	GO Biological Process		neurogenesis	0.0034	GRN|XBP1|AURKA|SCRT2|SERPINF1|KIDINS220|SEMA6A|DOCK10|ITPKA|IFT172|ARL3|CUX2|SMARCD3|SLC9A3R1|EFHD1|MUL1|SCARB2|FZD1|KIT|NBL1|SOX8|JAM3|AKNA|CEBPB|DDIT4|CLCF1|CDK5R1|POU3F2|CNTN2|IRX3|FLRT2|GLDN|NME1|RERE|PRDM8|MEF2C|SYT17|ZSWIM5|BRINP2|ARHGEF2|AGT|DLL1|ENAH|PLXNA2|LHX9|UST|AHI1|EFNA1|BNIP3|PHGDH|BLOC1S2|LMO4|BEND6|LGI1|LHX3|PTEN|NCS1|POU3F1|STXBP1|FAM129B|PBX3|SRC|CASZ1|XRN2|HES3|EXT1|BMP2|NGRN|…	38764	38912|39475|39041|39094|39355|39417|39019|38944|39399|38910|39114|39050|39166|38800|39002|39020|39451|38920|39028|39217|38969|39124|39333|38807|39098|39269|38973|39261|38820|38781|38993|38839|39066|39349|38889|38862|39425|38870|39228|38790|39007|39067|38789|39441|39461|39196|39246|39322|39243|39458|39072|39311|39240|39025|39413|38802|39084|38783|38883|38994|38785|39068|39398|39129|39165|39423|391…	7.46E-6		GO:0022008	0.5855983321854903	0
262	35	GO Biological Process		gland development	0.0029	ASNS|XBP1|PCK2|AURKA|CCND1|PKD1|SLC9A3R1|PITX1|ACAT1|QDPR|CEBPG|TAF10|FADD|CEBPB|TYMS|POU3F2|NME1|JARID2|WLS|KDM5B|BTRC|LMO4|LHX3|PTEN|SRC|EDA|BMP2|FOXC1|MSX1|COBL|TSPO|DKK3|BCL2|PAX6|SERPINE2	38764	39283|39475|38902|39041|38843|38895|38800|39155|39402|38815|39330|39219|39312|38807|39338|39261|39066|39257|39308|39464|39292|39311|39413|38802|39068|38795|39162|38982|38823|39118|39439|39365|39034|39359|39271	6.38E-6		GO:0048732	0.6019861488889577	0
3056	223	GO Biological Process		signal transduction	0.0027	GRN|ASNS|PPP1R15A|RAB26|XBP1|BDKRB1|EFS|AURKA|TRIB3|CORO1A|PFN1|CCND1|NRBP1|IGFBP2|BCL9|RHOQ|ARAP3|GSTM2|HSPB1|RASL11B|CDC42EP1|VGF|MKNK2|SESN2|PPP1R1B|RHPN2|BRD8|KIDINS220|SEMA6A|CDK4|DOCK10|HLA-F|ITPKA|IFT172|ARL3|WDR12|CASQ2|PKD1|SLC9A3R1|C19orf10|CNN2|ARID3A|CBLB|MUL1|IFT57|IL11|ADD1|STC2|NRXN2|GAL|INHBE|PSMB6|GNA12|TNFRSF10B|AKAP6|TJP1|FBXW7|SST|FZD1|KIT|NBL1|SOX8|ARHGAP15|INHBB|PTPRN|PRICKL…	38764	38912|39283|39029|38786|39475|38853|38808|39041|39445|38948|39121|38843|39272|39414|39250|38804|39335|39462|38774|38960|39390|38923|38899|39027|39035|39000|38933|39417|39019|39404|38944|39003|39399|38910|39114|39357|38876|38895|38800|39073|38995|38869|39170|39020|39463|39428|39339|39102|39161|39410|39207|38827|39149|39202|39294|38961|39296|39481|38920|39028|39217|38969|39285|39406|38972|39039|391…	5.7E-6		GO:0007165	0.6093482879625302	0
3887	273	GO Biological Process		negative regulation of biological process	0.0025	GRN|TRIB2|FOXJ2|ASNS|PPP1R15A|MMP11|XBP1|BDKRB1|AURKA|TRIB3|CORO1A|OBFC1|PFN1|JADE1|CCND1|SLC7A14|IGFBP2|ENO1|RHOQ|GSTM2|ZC3HAV1|UNG|HIST1H4F|SCRT2|PHPT1|HSPB1|RASL11B|SESN2|LRP3|PPP1R1B|SERPINF1|SEMA6A|AKIRIN2|CDK4|MARCH7|HLA-F|IFT172|CCND2|CASQ2|CUX2|AARS|MEOX2|PKD1|RHBDF1|RPL8|SLC9A3R1|E2F3|C19orf10|ARID3A|CLASP1|HSF4|CBLB|MUL1|IFT57|IL11|ADD1|STC2|PITX1|GAL|JDP2|CBX4|PSMB6|TNFRSF10B|LAMTOR1|C…	38764	38912|39174|39116|39283|39029|39105|39475|38853|39041|39445|38948|39245|39121|38875|38843|39348|39414|39044|38804|39462|39182|39214|39263|39094|39032|38774|38960|39027|38953|39035|39355|39019|38949|39404|39340|39003|38910|39361|38876|39050|38814|39185|38895|39384|39358|38800|38978|39073|38869|38811|39173|39170|39020|39463|39428|39339|39102|39155|39410|39008|38900|38827|39202|39282|39314|38961|392…	5.15E-6		GO:0048519	0.6172772846414167	0
1493	125	GO Biological Process		anatomical structure morphogenesis	0.0022	XBP1|AURKA|PFN1|AP3B1|KIDINS220|SEMA6A|DOCK10|IFT172|CASQ2|MEOX2|SMARCD3|PKD1|SLC9A3R1|C19orf10|TANC1|IFT57|ADD1|PITX1|MFGE8|LRIG1|GNA12|ABLIM1|FBXW7|ZIC1|UBP1|FZD1|NBL1|SOX8|ITGB5|JAM3|ABR|SCG2|CEBPB|KLHL3|CDK5R1|CNTN2|IRX3|FLRT2|FMNL3|RERE|MEF2C|SOX18|ANXA2|WLS|WARS|MYOM1|RSPO3|MFNG|ARHGEF2|ACTA1|DLL1|ENAH|PLXNA2|KDM5B|LHX9|AHI1|EFNA1|DUSP5|BTRC|BCAR3|LMO4|LGI1|LHX3|PTEN|SGPL1|STXBP1|FAM129B|PB…	38764	39475|39041|39121|38833|39417|39019|38944|38910|38876|39185|39166|38895|38800|39073|38897|39463|39339|39155|38846|39456|39149|39184|39296|39266|39076|38920|39217|38969|39279|39124|39286|39064|38807|38915|38973|38820|38781|38993|39466|39349|38862|38922|38927|39308|38903|39186|38779|38776|38790|38962|39067|38789|39441|39464|39461|39246|39322|39346|39292|39051|39311|39025|39413|38802|38930|38883|389…	4.35E-6		GO:0009653	0.6304474596181288	0
199	30	GO Biological Process		regulation of angiogenesis	0.0019	GRN|FOXJ2|XBP1|HSPB1|SERPINF1|SEMA6A|MEOX2|C19orf10|TJP1|FBXW7|IL12A|PRKCB|PDPK1|WARS|AGT|DLL1|THBS2|EFNA1|FAM129B|FOXO4|TMEM2|SPRY2|FOXC1|ADM2|CLDN5|RAPGEF3|PRKCA|NTRK1|ADM|PGF	38764	38912|39116|39475|38774|39355|39019|39185|39073|38961|39296|38908|39038|39188|38903|39007|39067|38985|39322|38994|38904|39424|39320|38982|38990|38844|39136|38918|38894|39110|38906	3.53E-6		GO:0045765	0.645551445255804	0
1993	158	GO Biological Process		cellular response to chemical stimulus	0.0019	ASNS|HBQ1|XBP1|GSTZ1|PCK2|TRIB3|CORO1A|EHD4|CCND1|IGFBP2|RHOQ|GSTM2|HSPB1|MKNK2|SESN2|SERPINF1|KIDINS220|SEMA6A|CDK4|HLA-F|CASQ2|CUX2|SLC9A3R1|C19orf10|CNN2|DDX18|MUL1|IL11|ADD1|STC2|PSMB6|LAMTOR1|AKAP6|QDPR|SST|KIT|INHBB|PTPRN|ITGB5|CREBRF|GAS1|PPP1R14A|SLC25A23|IL12A|SCG2|PRKCB|CEBPB|PRKCE|ISG20|DDIT4|CLCF1|GSTM1|MID1|CES2|CDK5R1|RAB43|NQO1|ZYX|POU3F2|FLRT2|ADSSL1|SHMT2|MT1F|NME1|SUV39H1|SNCA|M…	38764	39283|39248|39475|39371|38902|39445|38948|39213|38843|39414|38804|39462|38774|38899|39027|39355|39417|39019|39404|39003|38876|39050|38800|39073|38995|39437|39020|39428|39339|39102|38827|39282|39294|38815|39481|39028|39406|38972|39279|38861|39421|39395|39447|38908|39064|39038|38807|38946|39031|39098|39269|39472|39470|38916|38973|39001|39010|39474|39261|38993|39419|39225|39265|39066|39416|38837|388…	3.58E-6		GO:0070887	0.645551445255804	0
2779	208	GO Biological Process		positive regulation of metabolic process	0.0016	GRN|TRIB2|FOXJ2|PPP1R15A|XBP1|AURKA|TRIB3|EHD4|EDF1|OBFC1|JADE1|CCND1|ENO1|BCL9|RHOQ|ZC3HAV1|HSPB1|GADD45G|SESN2|LRP3|BRD8|KIDINS220|AKIRIN2|CDK4|FHOD1|MARCH7|HLA-F|CCND2|CUX2|MEOX2|SMARCD3|PKD1|E2F3|C19orf10|ARID3A|TAF1B|HSF4|MUL1|IFT57|IL11|ANKRD32|PITX1|GAL|INHBE|JDP2|TNFRSF10B|LAMTOR1|CCRN4L|FBXW7|ZIC1|CEBPG|FZD1|KIT|SOX8|INHBB|PTPRN|ZDHHC19|NKD2|CREBRF|LARP6|FADD|PRELID1|IL12A|AKNA|PRKCB|CEB…	38764	38912|39174|39116|39029|39475|39041|39445|39213|39351|39245|38875|38843|39044|39250|38804|39182|38774|38878|39027|38953|38933|39417|38949|39404|39049|39340|39003|39361|39050|39185|39166|38895|38978|39073|38869|39334|39173|39020|39463|39428|39254|39155|39410|39207|39008|39202|39282|39314|39296|39266|39330|38920|39028|38969|39406|38972|39418|38887|38861|39295|39312|38882|38908|39333|39038|38807|389…	2.73E-6		GO:0009893	0.6632565087050771	0
2458	188	GO Biological Process		positive regulation of cellular metabolic process	0.0016	GRN|TRIB2|FOXJ2|PPP1R15A|XBP1|AURKA|TRIB3|EHD4|EDF1|OBFC1|JADE1|CCND1|ENO1|BCL9|RHOQ|ZC3HAV1|GADD45G|SESN2|BRD8|KIDINS220|AKIRIN2|CDK4|FHOD1|MARCH7|CCND2|MEOX2|SMARCD3|PKD1|E2F3|C19orf10|ARID3A|HSF4|MUL1|IFT57|IL11|ANKRD32|PITX1|GAL|INHBE|JDP2|TNFRSF10B|LAMTOR1|FBXW7|ZIC1|CEBPG|FZD1|KIT|SOX8|INHBB|PTPRN|ZDHHC19|NKD2|CREBRF|LARP6|FADD|PRELID1|IL12A|AKNA|PRKCB|CEBPB|PRKCE|APITD1|CLCF1|MAL|MID1|PABP…	38764	38912|39174|39116|39029|39475|39041|39445|39213|39351|39245|38875|38843|39044|39250|38804|39182|38878|39027|38933|39417|38949|39404|39049|39340|39361|39185|39166|38895|38978|39073|38869|39173|39020|39463|39428|39254|39155|39410|39207|39008|39202|39282|39296|39266|39330|38920|39028|38969|39406|38972|39418|38887|38861|39295|39312|38882|38908|39333|39038|38807|38946|39234|39269|38983|39470|38924|392…	2.81E-6		GO:0031325	0.6632565087050771	0
4354	302	GO Biological Process		multicellular organismal process	0.0016	CACNG3|GRN|ASNS|RAB26|MMP11|XBP1|BDKRB1|PCK2|AURKA|CORO1A|EDF1|PFN1|CCND1|IGFBP2|BCL9|GSTM2|UNG|SCRT2|HSPB1|VGF|MKNK2|IGSF21|DGCR14|GADD45G|PPP1R1B|SERPINF1|AP3B1|KIDINS220|SEMA6A|AKIRIN2|CDK4|DOCK10|ITPKA|TTLL7|IFT172|ARL3|CASQ2|CUX2|AARS|MEOX2|SMARCD3|PKD1|SLC9A3R1|C19orf10|TANC1|HSF4|EFHD1|MUL1|IFT57|IL11|ADD1|SCARB2|STC2|IQCG|PITX1|NRXN2|NPTX2|GAL|ACAT1|MFGE8|OTOF|LRIG1|N4BP3|MUT|GNA12|GLUD1|…	38764	38842|38912|39283|38786|39105|39475|38853|38902|39041|38948|39351|39121|38843|39414|39250|39462|39214|39094|38774|38923|38899|39152|39127|38878|39035|39355|38833|39417|39019|38949|39404|38944|39399|39113|38910|39114|38876|39050|38814|39185|39166|38895|38800|39073|38897|39173|39002|39020|39463|39428|39339|39451|39102|39305|39155|39161|39479|39410|39402|38846|39380|39456|38784|38845|39149|39415|391…	2.9E-6		GO:0032501	0.6632565087050771	0
2500	191	GO Biological Process		cellular developmental process	0.0015	GRN|XBP1|PCK2|AURKA|EDF1|CCND1|BCL9|SCRT2|GADD45G|SERPINF1|KIDINS220|SEMA6A|DOCK10|ITPKA|TTLL7|IFT172|ARL3|CASQ2|CUX2|SMARCD3|SLC9A3R1|TANC1|HSF4|EFHD1|MUL1|IL11|ADD1|SCARB2|IQCG|PITX1|GNA12|TJP1|FBXW7|ZIC1|CEBPG|FZD1|KIT|NBL1|SOX8|INHBB|SNRK|ITGB5|GAS1|JAM3|TAF10|FADD|USP42|AKNA|FSTL5|CEBPB|DDIT4|CLCF1|MAL|TYMS|METRNL|CDK5R1|FLNC|POU3F2|CNTN2|IRX3|FLRT2|GLDN|CMTM7|NME1|SUV39H1|RERE|PRDM8|MEF2C|J…	38764	38912|39475|38902|39041|39351|38843|39250|39094|38878|39355|39417|39019|38944|39399|39113|38910|39114|38876|39050|39166|38800|38897|39173|39002|39020|39428|39339|39451|39305|39155|39149|38961|39296|39266|39330|38920|39028|39217|38969|39406|39145|39279|39421|39124|39219|39312|39278|39333|38832|38807|39098|39269|38983|39338|39430|38973|39036|39261|38820|38781|38993|38839|39229|39066|39416|39349|388…	2.42E-6		GO:0048869	0.6699056614738775	0
1017	94	GO Biological Process		negative regulation of signaling	0.0014	PPP1R15A|XBP1|TRIB3|JADE1|IGFBP2|ENO1|GSTM2|SCRT2|PHPT1|HSPB1|RASL11B|SESN2|SEMA6A|MARCH7|IFT172|CASQ2|SLC9A3R1|CBLB|MUL1|IL11|PSMB6|TNFRSF10B|FBXW7|FZD1|NBL1|INHBB|NDUFAF2|NKD2|CREBRF|RGS20|FADD|PRELID1|IL12A|SCG2|KREMEN2|PRKCB|HOMER2|DDIT4|RAB11FIP1|DUSP18|SNCA|PDPK1|ATF3|SREBF1|ARHGEF2|CD47|AGT|DLL1|ADORA1|RGS16|PEA15|EFNA1|DUSP5|BTRC|BEND6|PTEN|STXBP1|FAM129B|SRC|TLE4|SPRY2|PCDH17|BMP2|FGF9|P…	38764	39029|39475|39445|38875|39414|39044|39462|39094|39032|38774|38960|39027|39019|39340|38910|38876|38800|39170|39020|39428|38827|39202|39296|38920|39217|39406|39317|38887|38861|39468|39312|38882|38908|39064|38864|39038|38866|39098|39313|39103|38837|39188|39164|39085|38790|39147|39007|39067|39171|39258|38901|39322|39346|39292|39240|38802|38883|38994|39068|39106|39320|39211|39162|39280|39432|39138|394…	2.12E-6		GO:0023057	0.6770137286311199	0
464	53	GO Biological Process		regulation of ion transport	0.0014	CACNG3|BDKRB1|CORO1A|GSTM2|SLC31A2|CASQ2|SLC9A3R1|STC2|GAL|FXYD7|AKAP6|KCNF1|GEM|PRELID1|CEBPB|HOMER2|PRKCE|KCNJ4|KCNK12|CLCNKA|SNCA|MEF2C|PDPK1|SYT17|AGT|ADORA1|CACNA1E|KCNG1|PTEN|SNCG|STXBP1|FABP3|ENSP00000363441|DPP6|TMEM27|G6PD|PRKCD|CXCL12|TSPO|GPER1|BCL2|DLG4|KLHL24|RGS4|AKAP7|ANO6|SFRP4|SERPINE2|KCNIP2|HOMER3|B2M|CNKSR3|KCNJ6	38764	38842|38853|38948|39462|39382|38876|38800|39102|39410|39056|39294|39259|39385|38882|38807|38866|38946|39014|39392|38981|38837|38862|39188|39425|39007|39171|39218|39181|38802|38928|38883|39200|38806|39130|39206|39203|39432|39231|39439|39281|39034|39253|38818|39396|38855|38956|38858|39271|38964|39262|39353|39251|38850	2.26E-6		GO:0043269	0.6770137286311199	0
1015	94	GO Biological Process		negative regulation of cell communication	0.0013	PPP1R15A|XBP1|TRIB3|JADE1|IGFBP2|ENO1|GSTM2|SCRT2|PHPT1|HSPB1|RASL11B|SESN2|SEMA6A|MARCH7|IFT172|CASQ2|SLC9A3R1|CBLB|MUL1|IL11|PSMB6|TNFRSF10B|FBXW7|FZD1|NBL1|INHBB|NDUFAF2|NKD2|CREBRF|RGS20|FADD|PRELID1|IL12A|SCG2|KREMEN2|PRKCB|HOMER2|DDIT4|RAB11FIP1|DUSP18|SNCA|PDPK1|ATF3|SREBF1|ARHGEF2|CD47|AGT|DLL1|ADORA1|RGS16|PEA15|EFNA1|DUSP5|BTRC|BEND6|PTEN|STXBP1|FAM129B|SRC|TLE4|SPRY2|PCDH17|BMP2|FGF9|P…	38764	39029|39475|39445|38875|39414|39044|39462|39094|39032|38774|38960|39027|39019|39340|38910|38876|38800|39170|39020|39428|38827|39202|39296|38920|39217|39406|39317|38887|38861|39468|39312|38882|38908|39064|38864|39038|38866|39098|39313|39103|38837|39188|39164|39085|38790|39147|39007|39067|39171|39258|38901|39322|39346|39292|39240|38802|38883|38994|39068|39106|39320|39211|39162|39280|39432|39138|394…	1.97E-6		GO:0010648	0.6846487847115922	0
2455	189	GO Biological Process		cell differentiation	0.0013	GRN|XBP1|PCK2|AURKA|EDF1|CCND1|BCL9|SCRT2|GADD45G|SERPINF1|KIDINS220|SEMA6A|DOCK10|ITPKA|TTLL7|IFT172|ARL3|CASQ2|CUX2|SMARCD3|SLC9A3R1|TANC1|HSF4|EFHD1|MUL1|IL11|ADD1|SCARB2|IQCG|PITX1|GNA12|TJP1|FBXW7|ZIC1|CEBPG|FZD1|KIT|NBL1|SOX8|INHBB|SNRK|ITGB5|GAS1|JAM3|TAF10|FADD|USP42|AKNA|FSTL5|CEBPB|DDIT4|CLCF1|MAL|TYMS|METRNL|CDK5R1|FLNC|POU3F2|CNTN2|IRX3|FLRT2|GLDN|CMTM7|NME1|SUV39H1|RERE|PRDM8|MEF2C|J…	38764	38912|39475|38902|39041|39351|38843|39250|39094|38878|39355|39417|39019|38944|39399|39113|38910|39114|38876|39050|39166|38800|38897|39173|39002|39020|39428|39339|39451|39305|39155|39149|38961|39296|39266|39330|38920|39028|39217|38969|39406|39145|39279|39421|39124|39219|39312|39278|39333|38832|38807|39098|39269|38983|39338|39430|38973|39036|39261|38820|38781|38993|38839|39229|39066|39416|39349|388…	1.73E-6		GO:0030154	0.6846487847115922	0
1951	157	GO Biological Process		regulation of localization	0.0013	CACNG3|GRN|RAB26|XBP1|BDKRB1|TRIB3|CORO1A|EHD4|PFN1|RHOQ|GSTM2|SCRT2|PHPT1|HSPB1|SESN2|SERPINF1|SEMA6A|DOCK10|SLC31A2|HLA-F|CASQ2|MEOX2|RHBDF1|SLC9A3R1|CLASP1|MUL1|IL11|STC2|GAL|MFGE8|FXYD7|GNA12|GLUD1|LAMTOR1|AKAP6|TJP1|FBXW7|ZIC1|DISP1|SST|KIT|NBL1|KCNF1|INHBB|NDUFAF2|NKD2|CREBRF|GEM|GAS1|JAM3|SLC25A23|FADD|PRELID1|IL12A|ABR|PRKCB|CEBPB|HOMER2|PRKCE|KCNJ4|CDK5R1|KCNK12|RAB11FIP1|CLCNKA|FLRT2|SN…	38764	38842|38912|38786|39475|38853|39445|38948|39213|39121|38804|39462|39094|39032|38774|39027|39355|39019|38944|39382|39003|38876|39185|39384|38800|38811|39020|39428|39102|39410|38846|39056|39149|39415|39282|39294|38961|39296|39266|39362|39481|39028|39217|39259|39406|39317|38887|38861|39385|39421|39124|39447|39312|38882|38908|39286|39038|38807|38866|38946|39014|38973|39392|39313|38981|38993|38837|389…	1.71E-6		GO:0032879	0.6846487847115922	0
4265	298	GO Biological Process		cellular response to stimulus	0.0013	GRN|ASNS|HBQ1|PPP1R15A|RAB26|XBP1|GSTZ1|BDKRB1|EFS|PCK2|AURKA|TRIB3|CORO1A|EHD4|OBFC1|PFN1|CCND1|NRBP1|IGFBP2|BCL9|RHOQ|ARAP3|GSTM2|UNG|HIST1H4F|HSPB1|RASL11B|CDC42EP1|VGF|MKNK2|SESN2|PPP1R1B|RHPN2|SERPINF1|BRD8|MACROD1|KIDINS220|SEMA6A|CDK4|DOCK10|HLA-F|ITPKA|IFT172|ARL3|WDR12|CASQ2|CUX2|PKD1|SLC9A3R1|C19orf10|CNN2|DDX18|ARID3A|HSF4|CBLB|MUL1|IFT57|IL11|ADD1|STC2|ANKRD32|NRXN2|GAL|INHBE|PSMB6|GN…	38764	38912|39283|39248|39029|38786|39475|39371|38853|38808|38902|39041|39445|38948|39213|39245|39121|38843|39272|39414|39250|38804|39335|39462|39214|39263|38774|38960|39390|38923|38899|39027|39035|39000|39355|38933|39307|39417|39019|39404|38944|39003|39399|38910|39114|39357|38876|39050|38895|38800|39073|38995|39437|38869|39173|39170|39020|39463|39428|39339|39102|39254|39161|39410|39207|38827|39149|392…	1.89E-6		GO:0051716	0.6846487847115922	0
1254	111	GO Biological Process		regulation of transport	0.0012	CACNG3|RAB26|XBP1|BDKRB1|TRIB3|CORO1A|EHD4|RHOQ|GSTM2|PHPT1|SLC31A2|HLA-F|CASQ2|RHBDF1|SLC9A3R1|CLASP1|MUL1|IL11|STC2|GAL|MFGE8|FXYD7|GLUD1|LAMTOR1|AKAP6|FBXW7|ZIC1|DISP1|KCNF1|INHBB|NDUFAF2|CREBRF|GEM|GAS1|PRELID1|IL12A|ABR|PRKCB|CEBPB|HOMER2|PRKCE|KCNJ4|CDK5R1|KCNK12|RAB11FIP1|CLCNKA|SNCA|DOC2A|MEF2C|TP53BP2|PDPK1|ANXA2|WLS|SYT17|SREBF1|MYOM1|CD47|CNST|AGT|DLL1|ADORA1|KDM5B|CACNA1E|AHI1|PEA15|S…	38764	38842|38786|39475|38853|39445|38948|39213|38804|39462|39032|39382|39003|38876|39384|38800|38811|39020|39428|39102|39410|38846|39056|39415|39282|39294|39296|39266|39362|39259|39406|39317|38861|39385|39421|38882|38908|39286|39038|38807|38866|38946|39014|38973|39392|39313|38981|38837|38997|38862|38880|39188|38927|39308|39425|39085|39186|39147|39183|39007|39067|39171|39464|39218|39246|38901|39006|387…	1.56E-6		GO:0051049	0.6928952735057079	0
3369	246	GO Biological Process		cell communication	0.0011	CACNG3|SYPL1|GRN|ASNS|PPP1R15A|RAB26|XBP1|BDKRB1|EFS|AURKA|TRIB3|CORO1A|PFN1|CCND1|NRBP1|IGFBP2|BCL9|RHOQ|ARAP3|GSTM2|HSPB1|RASL11B|CDC42EP1|VGF|MKNK2|SESN2|PPP1R1B|RHPN2|BRD8|KIDINS220|SEMA6A|CDK4|DOCK10|HLA-F|ITPKA|IFT172|ARL3|WDR12|CASQ2|PKD1|SLC9A3R1|C19orf10|CNN2|ARID3A|CBLB|MUL1|IFT57|IL11|ADD1|STC2|NRXN2|NPTX2|GAL|INHBE|PSMB6|OTOF|GNA12|TNFRSF10B|AKAP6|TJP1|FBXW7|SST|FZD1|KIT|WIPI2|NBL1|SO…	38764	38842|39309|38912|39283|39029|38786|39475|38853|38808|39041|39445|38948|39121|38843|39272|39414|39250|38804|39335|39462|38774|38960|39390|38923|38899|39027|39035|39000|38933|39417|39019|39404|38944|39003|39399|38910|39114|39357|38876|38895|38800|39073|38995|38869|39170|39020|39463|39428|39339|39102|39161|39479|39410|39207|38827|39380|39149|39202|39294|38961|39296|39481|38920|39028|39383|39217|389…	1.23E-6		GO:0007154	0.7018597171903483	0
2572	197	GO Biological Process		positive regulation of macromolecule metabolic process	0.0011	GRN|TRIB2|FOXJ2|PPP1R15A|XBP1|AURKA|TRIB3|EHD4|EDF1|OBFC1|JADE1|CCND1|ENO1|BCL9|RHOQ|ZC3HAV1|HSPB1|GADD45G|SESN2|LRP3|BRD8|KIDINS220|AKIRIN2|CDK4|FHOD1|MARCH7|HLA-F|CCND2|CUX2|MEOX2|SMARCD3|PKD1|E2F3|C19orf10|ARID3A|TAF1B|HSF4|MUL1|IFT57|IL11|ANKRD32|PITX1|GAL|INHBE|JDP2|TNFRSF10B|LAMTOR1|CCRN4L|FBXW7|ZIC1|CEBPG|FZD1|KIT|SOX8|INHBB|PTPRN|ZDHHC19|NKD2|CREBRF|LARP6|FADD|PRELID1|IL12A|AKNA|PRKCB|CEB…	38764	38912|39174|39116|39029|39475|39041|39445|39213|39351|39245|38875|38843|39044|39250|38804|39182|38774|38878|39027|38953|38933|39417|38949|39404|39049|39340|39003|39361|39050|39185|39166|38895|38978|39073|38869|39334|39173|39020|39463|39428|39254|39155|39410|39207|39008|39202|39282|39314|39296|39266|39330|38920|39028|38969|39406|38972|39418|38887|38861|39295|39312|38882|38908|39333|39038|38807|389…	1.31E-6		GO:0010604	0.7018597171903483	0
1436	124	GO Biological Process		response to external stimulus	0.001	BAIAP2L1|ASNS|XBP1|BDKRB1|PCK2|CORO1A|CCND1|ULBP1|IGFBP2|ENO1|ZC3HAV1|HSPB1|VGF|SESN2|SEMA6A|AKIRIN2|CDK4|HLA-F|PKD1|CNN2|STC2|NRXN2|ACAT1|TNFRSF10B|CCRN4L|CEBPG|SST|KIT|WIPI2|INHBB|MASP1|FADD|IL12A|ABR|SCG2|CEBPB|PRKCE|ISG20|DDIT4|APOBEC3F|MID1|TYMS|CDK5R1|RAB43|NQO1|PLA2G16|ZYX|UPP1|CNTN2|FLRT2|ADSSL1|SHMT2|CMTM7|SNCA|MEF2C|ATF3|POLR3H|SREBF1|TRIM4|HIST1H2BK|ARHGEF2|CD47|AGT|ACTA1|ENAH|PLXNA2|A…	38764	38809|39283|39475|38853|38902|38948|38843|38879|39414|39044|39182|38774|38923|39027|39019|38949|39404|39003|38895|38995|39102|39161|39402|39202|39314|39330|39481|39028|39383|39406|39239|39312|38908|39286|39064|38807|38946|39031|39098|38970|39470|39338|38973|39001|39010|39306|39474|39223|38820|38993|39419|39225|39229|38837|38862|39164|39354|39085|38932|38905|38790|39147|39007|38962|38789|39441|391…	1.12E-6		GO:0009605	0.7116791542454665	0

## Sheet: GO biological process
# background genes	# genes	category	chart color	description	FDR value	genes	network.SUID	nodes.SUID	p-value	PMID	term name	transferred FDR value	year
1862	162	GO Biological Process		regulation of developmental process	1.5E-4	GRN|TRIB2|FOXJ2|MMP11|XBP1|AURKA|TRIB3|CORO1A|PFN1|CCND1|RHOQ|HIST1H4F|SCRT2|HSPB1|CDC42EP1|LRP3|SERPINF1|AP3B1|KIDINS220|SEMA6A|CDK4|MARCH7|ITPKA|CUX2|MEOX2|SMARCD3|SLC9A3R1|C19orf10|CLASP1|HSF4|MUL1|ADD1|SCARB2|STC2|GAL|JDP2|PSMB6|GNA12|CCRN4L|AKAP6|TJP1|FBXW7|FZD1|KIT|NBL1|SOX8|ARHGAP15|PRICKLE2|FADD|PRELID1|IL12A|ABR|PRKCB|CEBPB|CLCF1|LRRN1|METRNL|CDK5R1|PLA2G16|POU3F2|CNTN2|IRX3|FLRT2|FMNL3|…	38764	38912|39174|39116|39105|39475|39041|39445|38948|39121|38843|38804|39263|39094|38774|39390|38953|39355|38833|39417|39019|39404|39340|39399|39050|39185|39166|38800|39073|38811|39173|39020|39339|39451|39102|39410|39008|38827|39149|39314|39294|38961|39296|38920|39028|39217|38969|39285|39039|39312|38882|38908|39286|39038|38807|39269|39226|39430|38973|39306|39261|38820|38781|38993|39466|39066|38837|391…	8.82E-9		GO:0050793	0.9071320462223664	0
575	68	GO Biological Process		tube development	2.0E-4	XBP1|PFN1|AP3B1|IFT172|MEOX2|PKD1|C19orf10|IFT57|ACAT1|MFGE8|FBXW7|UBP1|FZD1|KIT|SOX8|JAM3|SCG2|KLHL3|TYMS|IRX3|FMNL3|MEF2C|SOX18|ANXA2|WARS|DHCR7|SREBF1|RSPO3|DLL1|PLXNA2|KDM5B|AHI1|EFNA1|PHGDH|BTRC|LMO4|LHX3|PTEN|SGPL1|SRC|EDA|TMEM2|SPRY2|HES3|BMP2|SAT1|FOXC1|FGF9|PRCP|COBL|ADM2|EPHB1|BCL2|WDR19|CDKN1A|RAPGEF3|PAX6|GPX1|PRKCA|SERPINE2|TGFBI|PLCD1|ADM|PGF|LDLR|TEAD2|MTHFD1L|SPRY1	38764	39475|39121|38833|38910|39185|38895|39073|39463|39402|38846|39296|39076|38920|39028|38969|39124|39064|38915|39338|38781|39466|38862|38922|38927|38903|39212|39085|38779|39067|39441|39464|39246|39322|39458|39292|39311|39413|38802|38930|39068|38795|39424|39320|39165|39162|39134|38982|39280|39151|39118|38990|38801|39034|39405|39249|39136|39359|38890|38918|39271|39328|38937|39110|38906|38989|39471|390…	2.29E-8		GO:0035295	0.8774932814217358	0
4027	294	GO Biological Process		positive regulation of cellular process	2.0E-4	BAIAP2L1|CACNG3|GRN|TRIB2|FOXJ2|ASNS|PPP1R15A|DHPS|XBP1|BDKRB1|AURKA|TRIB3|CORO1A|EHD4|EDF1|OBFC1|PFN1|JADE1|CCND1|IGFBP2|ENO1|BCL9|RHOQ|GSTM2|ZC3HAV1|PHPT1|HSPB1|CDC42EP1|GADD45G|SESN2|LRP3|SERPINF1|BRD8|AP3B1|KIDINS220|SEMA6A|AKIRIN2|CDK4|FHOD1|MARCH7|HLA-F|ITPKA|IFT172|CCND2|CASQ2|CUX2|MEOX2|SMARCD3|PKD1|SLC9A3R1|E2F3|C19orf10|ARID3A|CLASP1|HSF4|MUL1|IFT57|IL11|ADD1|SCARB2|ANKRD32|PITX1|GAL|IN…	38764	38809|38842|38912|39174|39116|39283|39029|38794|39475|38853|39041|39445|38948|39213|39351|39245|39121|38875|38843|39414|39044|39250|38804|39462|39182|39032|38774|39390|38878|39027|38953|39355|38933|38833|39417|39019|38949|39404|39049|39340|39003|39399|38910|39361|38876|39050|39185|39166|38895|38800|38978|39073|38869|38811|39173|39020|39463|39428|39339|39451|39254|39155|39410|39207|39154|39008|388…	3.89E-8		GO:0048522	0.8774932814217358	0
2964	230	GO Biological Process		system development	2.0E-4	GRN|ASNS|RAB26|XBP1|PCK2|AURKA|PFN1|CCND1|BCL9|UNG|SCRT2|VGF|MKNK2|IGSF21|DGCR14|SERPINF1|AP3B1|KIDINS220|SEMA6A|CDK4|DOCK10|ITPKA|TTLL7|IFT172|ARL3|CUX2|AARS|MEOX2|SMARCD3|PKD1|SLC9A3R1|C19orf10|HSF4|EFHD1|MUL1|IFT57|IL11|ADD1|SCARB2|STC2|PITX1|NRXN2|GAL|ACAT1|MFGE8|LRIG1|N4BP3|GLUD1|ABLIM1|PTS|QDPR|FBXW7|ZIC1|UBP1|CEBPG|DISP1|PDLIM3|FZD1|KIT|NBL1|SOX8|INHBB|PTPRN|SNRK|SCRG1|JAM3|TAF10|FADD|AKNA…	38764	38912|39283|38786|39475|38902|39041|39121|38843|39250|39214|39094|38923|38899|39152|39127|39355|38833|39417|39019|39404|38944|39399|39113|38910|39114|39050|38814|39185|39166|38895|38800|39073|39173|39002|39020|39463|39428|39339|39451|39102|39155|39161|39410|39402|38846|39456|38784|39415|39184|39048|38815|39296|39266|39076|39330|39362|38934|38920|39028|39217|38969|39406|38972|39145|38926|39124|392…	3.26E-8		GO:0048731	0.8774932814217358	0
3373	253	GO Biological Process		multicellular organism development	2.8E-4	GRN|ASNS|RAB26|MMP11|XBP1|PCK2|AURKA|EDF1|PFN1|CCND1|BCL9|UNG|SCRT2|VGF|MKNK2|IGSF21|DGCR14|GADD45G|SERPINF1|AP3B1|KIDINS220|SEMA6A|AKIRIN2|CDK4|DOCK10|ITPKA|TTLL7|IFT172|ARL3|CUX2|AARS|MEOX2|SMARCD3|PKD1|SLC9A3R1|C19orf10|HSF4|EFHD1|MUL1|IFT57|IL11|ADD1|SCARB2|STC2|PITX1|NRXN2|GAL|ACAT1|MFGE8|LRIG1|N4BP3|MUT|GNA12|GLUD1|ABLIM1|PTS|QDPR|FBXW7|ZIC1|UBP1|CEBPG|DISP1|PDLIM3|FZD1|KIT|NBL1|SOX8|INHBB|…	38764	38912|39283|38786|39105|39475|38902|39041|39351|39121|38843|39250|39214|39094|38923|38899|39152|39127|38878|39355|38833|39417|39019|38949|39404|38944|39399|39113|38910|39114|39050|38814|39185|39166|38895|38800|39073|39173|39002|39020|39463|39428|39339|39451|39102|39155|39161|39410|39402|38846|39456|38784|38845|39149|39415|39184|39048|38815|39296|39266|39076|39330|39362|38934|38920|39028|39217|389…	8.11E-8		GO:0007275	0.8428278558073892	0
1081	103	GO Biological Process		regulation of cell population proliferation	4.4E-4	GRN|FOXJ2|DHPS|XBP1|CORO1A|CCND1|IGFBP2|SERPINF1|AKIRIN2|CDK4|MARCH7|IFT172|CCND2|SMARCD3|SLC9A3R1|E2F3|C19orf10|HSF4|IFT57|IL11|GAL|FBXW7|SST|KIT|SOX8|PTPRN|FADD|IL12A|SCG2|CEBPB|CLCF1|PARP10|POU3F2|SHMT2|NME1|MEF2C|JARID2|DUSP15|SOX18|PDPK1|ATF3|BTG3|ANXA2|WARS|DHCR7|DNMT1|TFRC|KIFAP3|ARHGEF2|CD47|AGT|DLL1|ADORA1|KDM5B|IER5|C1orf56|IRAK1|BLOC1S2|PTEN|FAM129B|PIM1|SRC|FABP3|FOXO4|SPRY2|KLF9|BMP2…	38764	38912|39116|38794|39475|38948|38843|39414|39355|38949|39404|39340|38910|39361|39166|38800|38978|39073|39173|39463|39428|39410|39296|39481|39028|38969|38972|39312|38908|39064|38807|39269|39450|39261|39225|39066|38862|39257|39099|38922|39188|39164|39016|38927|38903|39212|38835|38965|38947|38790|39147|39007|39067|39171|39464|39215|39009|39142|39072|38802|38994|39270|39068|39200|38904|39320|39373|391…	1.67E-7		GO:0042127	0.7962615867943981	0
1467	130	GO Biological Process		regulation of multicellular organismal development	4.4E-4	GRN|FOXJ2|XBP1|PFN1|CCND1|HIST1H4F|SCRT2|HSPB1|SERPINF1|AP3B1|KIDINS220|SEMA6A|MARCH7|ITPKA|CUX2|MEOX2|SMARCD3|C19orf10|CLASP1|MUL1|ADD1|SCARB2|GAL|PSMB6|CCRN4L|AKAP6|TJP1|FBXW7|FZD1|KIT|NBL1|SOX8|PRICKLE2|FADD|PRELID1|IL12A|PRKCB|CEBPB|CLCF1|LRRN1|CDK5R1|PLA2G16|POU3F2|CNTN2|IRX3|FLRT2|NME1|SNCA|LPHN1|MEF2C|JARID2|PDPK1|WARS|SYT17|RSPO3|DNMT1|ZSWIM5|TFRC|BRINP2|ARHGEF2|AGT|DLL1|THBS2|CENPF|PLXNA…	38764	38912|39116|39475|39121|38843|39263|39094|38774|39355|38833|39417|39019|39340|39399|39050|39185|39166|39073|38811|39020|39339|39451|39410|38827|39314|39294|38961|39296|38920|39028|39217|38969|39039|39312|38882|38908|39038|38807|39269|39226|38973|39306|39261|38820|38781|38993|39066|38837|39104|38862|39257|39188|38903|39425|38779|38835|38870|38965|39228|38790|39007|39067|38985|38797|39441|39464|391…	1.51E-7		GO:2000026	0.7962615867943981	0
1748	148	GO Biological Process		nervous system development	4.6E-4	GRN|XBP1|AURKA|PFN1|SCRT2|IGSF21|DGCR14|SERPINF1|KIDINS220|SEMA6A|DOCK10|ITPKA|TTLL7|IFT172|ARL3|CUX2|AARS|SMARCD3|PKD1|SLC9A3R1|EFHD1|MUL1|IFT57|SCARB2|PITX1|NRXN2|GAL|ACAT1|LRIG1|N4BP3|GLUD1|PTS|ZIC1|FZD1|KIT|NBL1|SOX8|SCRG1|JAM3|AKNA|ABR|CEBPB|DDIT4|CLCF1|LRCH4|MAL|CDK5R1|POU3F2|CNTN2|IRX3|FLRT2|GLDN|NME1|RERE|PRDM8|DOC2A|MEF2C|JARID2|WLS|SYT17|ZSWIM5|BRINP2|DCTN1|ARHGEF2|AGT|DLL1|ENAH|CENPF|P…	38764	38912|39475|39041|39121|39094|39152|39127|39355|39417|39019|38944|39399|39113|38910|39114|39050|38814|39166|38895|38800|39002|39020|39463|39451|39155|39161|39410|39402|39456|38784|39415|39048|39266|38920|39028|39217|38969|38926|39124|39333|39286|38807|39098|39269|39298|38983|38973|39261|38820|38781|38993|38839|39066|39349|38889|38997|38862|39257|39308|39425|38870|39228|38967|38790|39007|39067|387…	2.33E-7		GO:0007399	0.7916818946203881	0
438	54	GO Biological Process		tube morphogenesis	4.6E-4	XBP1|PFN1|IFT172|MEOX2|PKD1|C19orf10|IFT57|MFGE8|FBXW7|UBP1|FZD1|SOX8|JAM3|SCG2|KLHL3|IRX3|FMNL3|MEF2C|SOX18|ANXA2|WARS|RSPO3|DLL1|KDM5B|AHI1|EFNA1|BTRC|LMO4|PTEN|SGPL1|SRC|EDA|TMEM2|SPRY2|BMP2|SAT1|FOXC1|FGF9|PRCP|COBL|ADM2|EPHB1|BCL2|RAPGEF3|GPX1|PRKCA|TGFBI|PLCD1|ADM|PGF|LDLR|TEAD2|MTHFD1L|SPRY1	38764	39475|39121|38910|39185|38895|39073|39463|38846|39296|39076|38920|38969|39124|39064|38915|38781|39466|38862|38922|38927|38903|38779|39067|39464|39246|39322|39292|39311|38802|38930|39068|38795|39424|39320|39162|39134|38982|39280|39151|39118|38990|38801|39034|39136|38890|38918|39328|38937|39110|38906|38989|39471|39023|38980	2.1E-7		GO:0035239	0.7916818946203881	0
4348	308	GO Biological Process		positive regulation of biological process	4.6E-4	BAIAP2L1|CACNG3|GRN|TRIB2|FOXJ2|ASNS|PPP1R15A|DHPS|XBP1|BDKRB1|AURKA|TRIB3|CORO1A|EHD4|EDF1|OBFC1|PFN1|JADE1|CCND1|IGFBP2|ENO1|BCL9|RHOQ|GSTM2|ZC3HAV1|PHPT1|HSPB1|CDC42EP1|GADD45G|SESN2|LRP3|SERPINF1|BRD8|AP3B1|KIDINS220|SEMA6A|AKIRIN2|CDK4|FHOD1|MARCH7|HLA-F|ITPKA|IFT172|CCND2|CASQ2|CUX2|MEOX2|SMARCD3|PKD1|SLC9A3R1|E2F3|C19orf10|ARID3A|TAF1B|CLASP1|HSF4|MUL1|IFT57|IL11|ADD1|SCARB2|ANKRD32|PITX1|…	38764	38809|38842|38912|39174|39116|39283|39029|38794|39475|38853|39041|39445|38948|39213|39351|39245|39121|38875|38843|39414|39044|39250|38804|39462|39182|39032|38774|39390|38878|39027|38953|39355|38933|38833|39417|39019|38949|39404|39049|39340|39003|39399|38910|39361|38876|39050|39185|39166|38895|38800|38978|39073|38869|39334|38811|39173|39020|39463|39428|39339|39451|39254|39155|39410|39207|39154|390…	2.77E-7		GO:0048518	0.7916818946203881	0
2205	178	GO Biological Process		regulation of multicellular organismal process	4.6E-4	CACNG3|GRN|TRIB2|FOXJ2|XBP1|AURKA|PFN1|CCND1|ENO1|GSTM2|ZC3HAV1|HIST1H4F|SCRT2|HSPB1|GADD45G|LRP3|SERPINF1|AP3B1|KIDINS220|SEMA6A|AKIRIN2|CDK4|MARCH7|HLA-F|ITPKA|CASQ2|CUX2|MEOX2|SMARCD3|SLC9A3R1|C19orf10|CLASP1|MUL1|ADD1|SCARB2|STC2|NPTX2|GAL|FXYD7|PSMB6|CCRN4L|AKAP6|TJP1|FBXW7|CEBPG|FZD1|KIT|NBL1|SOX8|INHBB|PRICKLE2|ANXA5|FADD|PRELID1|IL12A|ABR|KREMEN2|PRKCB|CEBPB|HOMER2|PRKCE|KCNJ4|CLCF1|LRRN1…	38764	38842|38912|39174|39116|39475|39041|39121|38843|39044|39462|39182|39263|39094|38774|38878|38953|39355|38833|39417|39019|38949|39404|39340|39003|39399|38876|39050|39185|39166|38800|39073|38811|39020|39339|39451|39102|39479|39410|39056|38827|39314|39294|38961|39296|39330|38920|39028|39217|38969|39406|39039|38778|39312|38882|38908|39286|38864|39038|38807|38866|38946|39014|39269|39226|38973|39306|392…	2.1E-7		GO:0051239	0.7916818946203881	0
3372	249	GO Biological Process		regulation of molecular function	6.0E-4	CACNG3|GRN|TRIB2|FOXJ2|PPP1R15A|XBP1|EIF5|AURKA|TRIB3|EDF1|PFN1|JADE1|CCND1|SLC7A14|ENO1|BCL9|ARAP3|GSTM2|SCRT2|PHPT1|HSPB1|VGF|GADD45G|SESN2|PPP1R1B|SERPINF1|BRD8|KIDINS220|SEMA6A|AKIRIN2|CDK4|DOCK10|CCND2|CASQ2|CUX2|MEOX2|SMARCD3|PKD1|SLC9A3R1|E2F3|ARID3A|HSF4|CBLB|MUL1|IFT57|IL11|ADD1|TBC1D19|SCARB2|STC2|PITX1|NRXN2|NPTX2|GAL|INHBE|JDP2|CBX4|FXYD7|MUT|TNFRSF10B|AKAP6|FBXW7|ZIC1|UBP1|CEBPG|SST|…	38764	38842|38912|39174|39116|39029|39475|38931|39041|39445|39351|39121|38875|38843|39348|39044|39250|39335|39462|39094|39032|38774|38923|38878|39027|39035|39355|38933|39417|39019|38949|39404|38944|39361|38876|39050|39185|39166|38895|38800|38978|38869|39173|39170|39020|39463|39428|39339|39397|39451|39102|39155|39161|39479|39410|39207|39008|38900|39056|38845|39202|39294|39296|39266|39076|39330|39481|389…	4.09E-7		GO:0065009	0.7643075310779274	0
3299	244	GO Biological Process		signaling	6.9E-4	CACNG3|SYPL1|GRN|ASNS|PPP1R15A|RAB26|XBP1|BDKRB1|EFS|AURKA|TRIB3|CORO1A|PFN1|CCND1|NRBP1|IGFBP2|BCL9|RHOQ|ARAP3|GSTM2|HSPB1|RASL11B|CDC42EP1|VGF|MKNK2|SESN2|PPP1R1B|RHPN2|BRD8|KIDINS220|SEMA6A|CDK4|DOCK10|HLA-F|ITPKA|IFT172|ARL3|WDR12|CASQ2|PKD1|SLC9A3R1|C19orf10|CNN2|ARID3A|CBLB|MUL1|IFT57|IL11|ADD1|STC2|NRXN2|NPTX2|GAL|INHBE|PSMB6|OTOF|GNA12|TNFRSF10B|AKAP6|TJP1|FBXW7|SST|FZD1|KIT|NBL1|SOX8|ARH…	38764	38842|39309|38912|39283|39029|38786|39475|38853|38808|39041|39445|38948|39121|38843|39272|39414|39250|38804|39335|39462|38774|38960|39390|38923|38899|39027|39035|39000|38933|39417|39019|39404|38944|39003|39399|38910|39114|39357|38876|38895|38800|39073|38995|38869|39170|39020|39463|39428|39339|39102|39161|39479|39410|39207|38827|39380|39149|39202|39294|38961|39296|39481|38920|39028|39217|38969|392…	5.16E-7		GO:0023052	0.7499084018487991	0
971	93	GO Biological Process		positive regulation of developmental process	7.4E-4	GRN|XBP1|AURKA|CCND1|HSPB1|LRP3|SERPINF1|AP3B1|KIDINS220|SEMA6A|ITPKA|CUX2|SMARCD3|C19orf10|CLASP1|HSF4|MUL1|ADD1|SCARB2|GAL|CCRN4L|AKAP6|TJP1|FZD1|KIT|NBL1|SOX8|FADD|IL12A|PRKCB|CEBPB|CLCF1|LRRN1|METRNL|POU3F2|IRX3|FLRT2|NME1|LPHN1|MEF2C|PDPK1|SYT17|TFRC|BRINP2|ARHGEF2|AGT|DLL1|THBS2|PLXNA2|KDM5B|AHI1|BNIP3|SMAP1|BEND6|PTEN|FAM129B|PIM1|SRC|BMP2|ISG15|FOXC1|FGF9|SIN3A|COBL|ADM2|CXCL12|TSPO|GPER1…	38764	38912|39475|39041|38843|38774|38953|39355|38833|39417|39019|39399|39050|39166|39073|38811|39173|39020|39339|39451|39410|39314|39294|38961|38920|39028|39217|38969|39312|38908|39038|38807|39269|39226|39430|39261|38781|38993|39066|39104|38862|39188|39425|38965|39228|38790|39007|39067|38985|39441|39464|39246|39243|39006|39240|38802|38994|39270|39068|39162|39156|38982|39280|39336|39118|38990|39231|394…	5.89E-7		GO:0051094	0.7427008406134641	0
3930	281	GO Biological Process		developmental process	8.2E-4	GRN|ASNS|RAB26|MMP11|XBP1|PCK2|AURKA|EDF1|PFN1|CCND1|IGFBP2|BCL9|UNG|SCRT2|VGF|MKNK2|IGSF21|DGCR14|GADD45G|SERPINF1|AP3B1|KIDINS220|SEMA6A|AKIRIN2|CDK4|DOCK10|ITPKA|TTLL7|IFT172|ARL3|CASQ2|CUX2|AARS|MEOX2|SMARCD3|PKD1|SLC9A3R1|C19orf10|TANC1|HSF4|EFHD1|MUL1|IFT57|IL11|ADD1|SCARB2|STC2|IQCG|PITX1|NRXN2|GAL|ACAT1|MFGE8|LRIG1|N4BP3|MUT|GNA12|GLUD1|ABLIM1|PTS|QDPR|TJP1|FBXW7|ZIC1|UBP1|CEBPG|DISP1|PDL…	38764	38912|39283|38786|39105|39475|38902|39041|39351|39121|38843|39414|39250|39214|39094|38923|38899|39152|39127|38878|39355|38833|39417|39019|38949|39404|38944|39399|39113|38910|39114|38876|39050|38814|39185|39166|38895|38800|39073|38897|39173|39002|39020|39463|39428|39339|39451|39102|39305|39155|39161|39410|39402|38846|39456|38784|38845|39149|39415|39184|39048|38815|38961|39296|39266|39076|39330|393…	6.99E-7		GO:0032502	0.7321247824598769	0
3497	255	GO Biological Process		negative regulation of cellular process	8.2E-4	GRN|TRIB2|FOXJ2|ASNS|PPP1R15A|MMP11|XBP1|BDKRB1|AURKA|TRIB3|CORO1A|OBFC1|PFN1|JADE1|CCND1|SLC7A14|IGFBP2|ENO1|RHOQ|GSTM2|UNG|HIST1H4F|SCRT2|PHPT1|HSPB1|RASL11B|SESN2|LRP3|PPP1R1B|SERPINF1|SEMA6A|AKIRIN2|CDK4|MARCH7|HLA-F|IFT172|CCND2|CASQ2|CUX2|AARS|MEOX2|PKD1|RHBDF1|SLC9A3R1|E2F3|C19orf10|ARID3A|CLASP1|HSF4|CBLB|MUL1|IFT57|IL11|ADD1|PITX1|GAL|JDP2|CBX4|PSMB6|TNFRSF10B|LAMTOR1|CCRN4L|TJP1|FBXW7|U…	38764	38912|39174|39116|39283|39029|39105|39475|38853|39041|39445|38948|39245|39121|38875|38843|39348|39414|39044|38804|39462|39214|39263|39094|39032|38774|38960|39027|38953|39035|39355|39019|38949|39404|39340|39003|38910|39361|38876|39050|38814|39185|38895|39384|38800|38978|39073|38869|38811|39173|39170|39020|39463|39428|39339|39155|39410|39008|38900|38827|39202|39282|39314|38961|39296|39076|39329|394…	7.49E-7		GO:0048523	0.7321247824598769	0
3619	262	GO Biological Process		anatomical structure development	8.2E-4	GRN|ASNS|RAB26|MMP11|XBP1|PCK2|AURKA|EDF1|PFN1|CCND1|BCL9|UNG|SCRT2|VGF|MKNK2|IGSF21|DGCR14|GADD45G|SERPINF1|AP3B1|KIDINS220|SEMA6A|AKIRIN2|CDK4|DOCK10|ITPKA|TTLL7|IFT172|ARL3|CASQ2|CUX2|AARS|MEOX2|SMARCD3|PKD1|SLC9A3R1|C19orf10|TANC1|HSF4|EFHD1|MUL1|IFT57|IL11|ADD1|SCARB2|STC2|IQCG|PITX1|NRXN2|GAL|ACAT1|MFGE8|LRIG1|N4BP3|MUT|GNA12|GLUD1|ABLIM1|PTS|QDPR|TJP1|FBXW7|ZIC1|UBP1|CEBPG|DISP1|PDLIM3|FZD…	38764	38912|39283|38786|39105|39475|38902|39041|39351|39121|38843|39250|39214|39094|38923|38899|39152|39127|38878|39355|38833|39417|39019|38949|39404|38944|39399|39113|38910|39114|38876|39050|38814|39185|39166|38895|38800|39073|38897|39173|39002|39020|39463|39428|39339|39451|39102|39305|39155|39161|39410|39402|38846|39456|38784|38845|39149|39415|39184|39048|38815|38961|39296|39266|39076|39330|39362|389…	8.46E-7		GO:0048856	0.7321247824598769	0
225	34	GO Biological Process		regulation of vasculature development	8.2E-4	GRN|FOXJ2|XBP1|HSPB1|SERPINF1|SEMA6A|MEOX2|C19orf10|TJP1|FBXW7|KIT|IL12A|PRKCB|PDPK1|WARS|DNMT1|AGT|DLL1|THBS2|EFNA1|FAM129B|FOXO4|TMEM2|SPRY2|FOXC1|FGF9|ADM2|GPER1|CLDN5|RAPGEF3|PRKCA|NTRK1|ADM|PGF	38764	38912|39116|39475|38774|39355|39019|39185|39073|38961|39296|39028|38908|39038|39188|38903|38835|39007|39067|38985|39322|38994|38904|39424|39320|38982|39280|38990|39281|38844|39136|38918|38894|39110|38906	7.58E-7		GO:1901342	0.7321247824598769	0
1436	124	GO Biological Process		response to external stimulus	0.001	BAIAP2L1|ASNS|XBP1|BDKRB1|PCK2|CORO1A|CCND1|ULBP1|IGFBP2|ENO1|ZC3HAV1|HSPB1|VGF|SESN2|SEMA6A|AKIRIN2|CDK4|HLA-F|PKD1|CNN2|STC2|NRXN2|ACAT1|TNFRSF10B|CCRN4L|CEBPG|SST|KIT|WIPI2|INHBB|MASP1|FADD|IL12A|ABR|SCG2|CEBPB|PRKCE|ISG20|DDIT4|APOBEC3F|MID1|TYMS|CDK5R1|RAB43|NQO1|PLA2G16|ZYX|UPP1|CNTN2|FLRT2|ADSSL1|SHMT2|CMTM7|SNCA|MEF2C|ATF3|POLR3H|SREBF1|TRIM4|HIST1H2BK|ARHGEF2|CD47|AGT|ACTA1|ENAH|PLXNA2|A…	38764	38809|39283|39475|38853|38902|38948|38843|38879|39414|39044|39182|38774|38923|39027|39019|38949|39404|39003|38895|38995|39102|39161|39402|39202|39314|39330|39481|39028|39383|39406|39239|39312|38908|39286|39064|38807|38946|39031|39098|38970|39470|39338|38973|39001|39010|39306|39474|39223|38820|38993|39419|39225|39229|38837|38862|39164|39354|39085|38932|38905|38790|39147|39007|38962|38789|39441|391…	1.12E-6		GO:0009605	0.7116791542454665	0
3369	246	GO Biological Process		cell communication	0.0011	CACNG3|SYPL1|GRN|ASNS|PPP1R15A|RAB26|XBP1|BDKRB1|EFS|AURKA|TRIB3|CORO1A|PFN1|CCND1|NRBP1|IGFBP2|BCL9|RHOQ|ARAP3|GSTM2|HSPB1|RASL11B|CDC42EP1|VGF|MKNK2|SESN2|PPP1R1B|RHPN2|BRD8|KIDINS220|SEMA6A|CDK4|DOCK10|HLA-F|ITPKA|IFT172|ARL3|WDR12|CASQ2|PKD1|SLC9A3R1|C19orf10|CNN2|ARID3A|CBLB|MUL1|IFT57|IL11|ADD1|STC2|NRXN2|NPTX2|GAL|INHBE|PSMB6|OTOF|GNA12|TNFRSF10B|AKAP6|TJP1|FBXW7|SST|FZD1|KIT|WIPI2|NBL1|SO…	38764	38842|39309|38912|39283|39029|38786|39475|38853|38808|39041|39445|38948|39121|38843|39272|39414|39250|38804|39335|39462|38774|38960|39390|38923|38899|39027|39035|39000|38933|39417|39019|39404|38944|39003|39399|38910|39114|39357|38876|38895|38800|39073|38995|38869|39170|39020|39463|39428|39339|39102|39161|39479|39410|39207|38827|39380|39149|39202|39294|38961|39296|39481|38920|39028|39383|39217|389…	1.23E-6		GO:0007154	0.7018597171903483	0
2572	197	GO Biological Process		positive regulation of macromolecule metabolic process	0.0011	GRN|TRIB2|FOXJ2|PPP1R15A|XBP1|AURKA|TRIB3|EHD4|EDF1|OBFC1|JADE1|CCND1|ENO1|BCL9|RHOQ|ZC3HAV1|HSPB1|GADD45G|SESN2|LRP3|BRD8|KIDINS220|AKIRIN2|CDK4|FHOD1|MARCH7|HLA-F|CCND2|CUX2|MEOX2|SMARCD3|PKD1|E2F3|C19orf10|ARID3A|TAF1B|HSF4|MUL1|IFT57|IL11|ANKRD32|PITX1|GAL|INHBE|JDP2|TNFRSF10B|LAMTOR1|CCRN4L|FBXW7|ZIC1|CEBPG|FZD1|KIT|SOX8|INHBB|PTPRN|ZDHHC19|NKD2|CREBRF|LARP6|FADD|PRELID1|IL12A|AKNA|PRKCB|CEB…	38764	38912|39174|39116|39029|39475|39041|39445|39213|39351|39245|38875|38843|39044|39250|38804|39182|38774|38878|39027|38953|38933|39417|38949|39404|39049|39340|39003|39361|39050|39185|39166|38895|38978|39073|38869|39334|39173|39020|39463|39428|39254|39155|39410|39207|39008|39202|39282|39314|39296|39266|39330|38920|39028|38969|39406|38972|39418|38887|38861|39295|39312|38882|38908|39333|39038|38807|389…	1.31E-6		GO:0010604	0.7018597171903483	0
1254	111	GO Biological Process		regulation of transport	0.0012	CACNG3|RAB26|XBP1|BDKRB1|TRIB3|CORO1A|EHD4|RHOQ|GSTM2|PHPT1|SLC31A2|HLA-F|CASQ2|RHBDF1|SLC9A3R1|CLASP1|MUL1|IL11|STC2|GAL|MFGE8|FXYD7|GLUD1|LAMTOR1|AKAP6|FBXW7|ZIC1|DISP1|KCNF1|INHBB|NDUFAF2|CREBRF|GEM|GAS1|PRELID1|IL12A|ABR|PRKCB|CEBPB|HOMER2|PRKCE|KCNJ4|CDK5R1|KCNK12|RAB11FIP1|CLCNKA|SNCA|DOC2A|MEF2C|TP53BP2|PDPK1|ANXA2|WLS|SYT17|SREBF1|MYOM1|CD47|CNST|AGT|DLL1|ADORA1|KDM5B|CACNA1E|AHI1|PEA15|S…	38764	38842|38786|39475|38853|39445|38948|39213|38804|39462|39032|39382|39003|38876|39384|38800|38811|39020|39428|39102|39410|38846|39056|39415|39282|39294|39296|39266|39362|39259|39406|39317|38861|39385|39421|38882|38908|39286|39038|38807|38866|38946|39014|38973|39392|39313|38981|38837|38997|38862|38880|39188|38927|39308|39425|39085|39186|39147|39183|39007|39067|39171|39464|39218|39246|38901|39006|387…	1.56E-6		GO:0051049	0.6928952735057079	0
1015	94	GO Biological Process		negative regulation of cell communication	0.0013	PPP1R15A|XBP1|TRIB3|JADE1|IGFBP2|ENO1|GSTM2|SCRT2|PHPT1|HSPB1|RASL11B|SESN2|SEMA6A|MARCH7|IFT172|CASQ2|SLC9A3R1|CBLB|MUL1|IL11|PSMB6|TNFRSF10B|FBXW7|FZD1|NBL1|INHBB|NDUFAF2|NKD2|CREBRF|RGS20|FADD|PRELID1|IL12A|SCG2|KREMEN2|PRKCB|HOMER2|DDIT4|RAB11FIP1|DUSP18|SNCA|PDPK1|ATF3|SREBF1|ARHGEF2|CD47|AGT|DLL1|ADORA1|RGS16|PEA15|EFNA1|DUSP5|BTRC|BEND6|PTEN|STXBP1|FAM129B|SRC|TLE4|SPRY2|PCDH17|BMP2|FGF9|P…	38764	39029|39475|39445|38875|39414|39044|39462|39094|39032|38774|38960|39027|39019|39340|38910|38876|38800|39170|39020|39428|38827|39202|39296|38920|39217|39406|39317|38887|38861|39468|39312|38882|38908|39064|38864|39038|38866|39098|39313|39103|38837|39188|39164|39085|38790|39147|39007|39067|39171|39258|38901|39322|39346|39292|39240|38802|38883|38994|39068|39106|39320|39211|39162|39280|39432|39138|394…	1.97E-6		GO:0010648	0.6846487847115922	0
2455	189	GO Biological Process		cell differentiation	0.0013	GRN|XBP1|PCK2|AURKA|EDF1|CCND1|BCL9|SCRT2|GADD45G|SERPINF1|KIDINS220|SEMA6A|DOCK10|ITPKA|TTLL7|IFT172|ARL3|CASQ2|CUX2|SMARCD3|SLC9A3R1|TANC1|HSF4|EFHD1|MUL1|IL11|ADD1|SCARB2|IQCG|PITX1|GNA12|TJP1|FBXW7|ZIC1|CEBPG|FZD1|KIT|NBL1|SOX8|INHBB|SNRK|ITGB5|GAS1|JAM3|TAF10|FADD|USP42|AKNA|FSTL5|CEBPB|DDIT4|CLCF1|MAL|TYMS|METRNL|CDK5R1|FLNC|POU3F2|CNTN2|IRX3|FLRT2|GLDN|CMTM7|NME1|SUV39H1|RERE|PRDM8|MEF2C|J…	38764	38912|39475|38902|39041|39351|38843|39250|39094|38878|39355|39417|39019|38944|39399|39113|38910|39114|38876|39050|39166|38800|38897|39173|39002|39020|39428|39339|39451|39305|39155|39149|38961|39296|39266|39330|38920|39028|39217|38969|39406|39145|39279|39421|39124|39219|39312|39278|39333|38832|38807|39098|39269|38983|39338|39430|38973|39036|39261|38820|38781|38993|38839|39229|39066|39416|39349|388…	1.73E-6		GO:0030154	0.6846487847115922	0
1951	157	GO Biological Process		regulation of localization	0.0013	CACNG3|GRN|RAB26|XBP1|BDKRB1|TRIB3|CORO1A|EHD4|PFN1|RHOQ|GSTM2|SCRT2|PHPT1|HSPB1|SESN2|SERPINF1|SEMA6A|DOCK10|SLC31A2|HLA-F|CASQ2|MEOX2|RHBDF1|SLC9A3R1|CLASP1|MUL1|IL11|STC2|GAL|MFGE8|FXYD7|GNA12|GLUD1|LAMTOR1|AKAP6|TJP1|FBXW7|ZIC1|DISP1|SST|KIT|NBL1|KCNF1|INHBB|NDUFAF2|NKD2|CREBRF|GEM|GAS1|JAM3|SLC25A23|FADD|PRELID1|IL12A|ABR|PRKCB|CEBPB|HOMER2|PRKCE|KCNJ4|CDK5R1|KCNK12|RAB11FIP1|CLCNKA|FLRT2|SN…	38764	38842|38912|38786|39475|38853|39445|38948|39213|39121|38804|39462|39094|39032|38774|39027|39355|39019|38944|39382|39003|38876|39185|39384|38800|38811|39020|39428|39102|39410|38846|39056|39149|39415|39282|39294|38961|39296|39266|39362|39481|39028|39217|39259|39406|39317|38887|38861|39385|39421|39124|39447|39312|38882|38908|39286|39038|38807|38866|38946|39014|38973|39392|39313|38981|38993|38837|389…	1.71E-6		GO:0032879	0.6846487847115922	0
4265	298	GO Biological Process		cellular response to stimulus	0.0013	GRN|ASNS|HBQ1|PPP1R15A|RAB26|XBP1|GSTZ1|BDKRB1|EFS|PCK2|AURKA|TRIB3|CORO1A|EHD4|OBFC1|PFN1|CCND1|NRBP1|IGFBP2|BCL9|RHOQ|ARAP3|GSTM2|UNG|HIST1H4F|HSPB1|RASL11B|CDC42EP1|VGF|MKNK2|SESN2|PPP1R1B|RHPN2|SERPINF1|BRD8|MACROD1|KIDINS220|SEMA6A|CDK4|DOCK10|HLA-F|ITPKA|IFT172|ARL3|WDR12|CASQ2|CUX2|PKD1|SLC9A3R1|C19orf10|CNN2|DDX18|ARID3A|HSF4|CBLB|MUL1|IFT57|IL11|ADD1|STC2|ANKRD32|NRXN2|GAL|INHBE|PSMB6|GN…	38764	38912|39283|39248|39029|38786|39475|39371|38853|38808|38902|39041|39445|38948|39213|39245|39121|38843|39272|39414|39250|38804|39335|39462|39214|39263|38774|38960|39390|38923|38899|39027|39035|39000|39355|38933|39307|39417|39019|39404|38944|39003|39399|38910|39114|39357|38876|39050|38895|38800|39073|38995|39437|38869|39173|39170|39020|39463|39428|39339|39102|39254|39161|39410|39207|38827|39149|392…	1.89E-6		GO:0051716	0.6846487847115922	0
1017	94	GO Biological Process		negative regulation of signaling	0.0014	PPP1R15A|XBP1|TRIB3|JADE1|IGFBP2|ENO1|GSTM2|SCRT2|PHPT1|HSPB1|RASL11B|SESN2|SEMA6A|MARCH7|IFT172|CASQ2|SLC9A3R1|CBLB|MUL1|IL11|PSMB6|TNFRSF10B|FBXW7|FZD1|NBL1|INHBB|NDUFAF2|NKD2|CREBRF|RGS20|FADD|PRELID1|IL12A|SCG2|KREMEN2|PRKCB|HOMER2|DDIT4|RAB11FIP1|DUSP18|SNCA|PDPK1|ATF3|SREBF1|ARHGEF2|CD47|AGT|DLL1|ADORA1|RGS16|PEA15|EFNA1|DUSP5|BTRC|BEND6|PTEN|STXBP1|FAM129B|SRC|TLE4|SPRY2|PCDH17|BMP2|FGF9|P…	38764	39029|39475|39445|38875|39414|39044|39462|39094|39032|38774|38960|39027|39019|39340|38910|38876|38800|39170|39020|39428|38827|39202|39296|38920|39217|39406|39317|38887|38861|39468|39312|38882|38908|39064|38864|39038|38866|39098|39313|39103|38837|39188|39164|39085|38790|39147|39007|39067|39171|39258|38901|39322|39346|39292|39240|38802|38883|38994|39068|39106|39320|39211|39162|39280|39432|39138|394…	2.12E-6		GO:0023057	0.6770137286311199	0
464	53	GO Biological Process		regulation of ion transport	0.0014	CACNG3|BDKRB1|CORO1A|GSTM2|SLC31A2|CASQ2|SLC9A3R1|STC2|GAL|FXYD7|AKAP6|KCNF1|GEM|PRELID1|CEBPB|HOMER2|PRKCE|KCNJ4|KCNK12|CLCNKA|SNCA|MEF2C|PDPK1|SYT17|AGT|ADORA1|CACNA1E|KCNG1|PTEN|SNCG|STXBP1|FABP3|ENSP00000363441|DPP6|TMEM27|G6PD|PRKCD|CXCL12|TSPO|GPER1|BCL2|DLG4|KLHL24|RGS4|AKAP7|ANO6|SFRP4|SERPINE2|KCNIP2|HOMER3|B2M|CNKSR3|KCNJ6	38764	38842|38853|38948|39462|39382|38876|38800|39102|39410|39056|39294|39259|39385|38882|38807|38866|38946|39014|39392|38981|38837|38862|39188|39425|39007|39171|39218|39181|38802|38928|38883|39200|38806|39130|39206|39203|39432|39231|39439|39281|39034|39253|38818|39396|38855|38956|38858|39271|38964|39262|39353|39251|38850	2.26E-6		GO:0043269	0.6770137286311199	0
2500	191	GO Biological Process		cellular developmental process	0.0015	GRN|XBP1|PCK2|AURKA|EDF1|CCND1|BCL9|SCRT2|GADD45G|SERPINF1|KIDINS220|SEMA6A|DOCK10|ITPKA|TTLL7|IFT172|ARL3|CASQ2|CUX2|SMARCD3|SLC9A3R1|TANC1|HSF4|EFHD1|MUL1|IL11|ADD1|SCARB2|IQCG|PITX1|GNA12|TJP1|FBXW7|ZIC1|CEBPG|FZD1|KIT|NBL1|SOX8|INHBB|SNRK|ITGB5|GAS1|JAM3|TAF10|FADD|USP42|AKNA|FSTL5|CEBPB|DDIT4|CLCF1|MAL|TYMS|METRNL|CDK5R1|FLNC|POU3F2|CNTN2|IRX3|FLRT2|GLDN|CMTM7|NME1|SUV39H1|RERE|PRDM8|MEF2C|J…	38764	38912|39475|38902|39041|39351|38843|39250|39094|38878|39355|39417|39019|38944|39399|39113|38910|39114|38876|39050|39166|38800|38897|39173|39002|39020|39428|39339|39451|39305|39155|39149|38961|39296|39266|39330|38920|39028|39217|38969|39406|39145|39279|39421|39124|39219|39312|39278|39333|38832|38807|39098|39269|38983|39338|39430|38973|39036|39261|38820|38781|38993|38839|39229|39066|39416|39349|388…	2.42E-6		GO:0048869	0.6699056614738775	0
2779	208	GO Biological Process		positive regulation of metabolic process	0.0016	GRN|TRIB2|FOXJ2|PPP1R15A|XBP1|AURKA|TRIB3|EHD4|EDF1|OBFC1|JADE1|CCND1|ENO1|BCL9|RHOQ|ZC3HAV1|HSPB1|GADD45G|SESN2|LRP3|BRD8|KIDINS220|AKIRIN2|CDK4|FHOD1|MARCH7|HLA-F|CCND2|CUX2|MEOX2|SMARCD3|PKD1|E2F3|C19orf10|ARID3A|TAF1B|HSF4|MUL1|IFT57|IL11|ANKRD32|PITX1|GAL|INHBE|JDP2|TNFRSF10B|LAMTOR1|CCRN4L|FBXW7|ZIC1|CEBPG|FZD1|KIT|SOX8|INHBB|PTPRN|ZDHHC19|NKD2|CREBRF|LARP6|FADD|PRELID1|IL12A|AKNA|PRKCB|CEB…	38764	38912|39174|39116|39029|39475|39041|39445|39213|39351|39245|38875|38843|39044|39250|38804|39182|38774|38878|39027|38953|38933|39417|38949|39404|39049|39340|39003|39361|39050|39185|39166|38895|38978|39073|38869|39334|39173|39020|39463|39428|39254|39155|39410|39207|39008|39202|39282|39314|39296|39266|39330|38920|39028|38969|39406|38972|39418|38887|38861|39295|39312|38882|38908|39333|39038|38807|389…	2.73E-6		GO:0009893	0.6632565087050771	0
2458	188	GO Biological Process		positive regulation of cellular metabolic process	0.0016	GRN|TRIB2|FOXJ2|PPP1R15A|XBP1|AURKA|TRIB3|EHD4|EDF1|OBFC1|JADE1|CCND1|ENO1|BCL9|RHOQ|ZC3HAV1|GADD45G|SESN2|BRD8|KIDINS220|AKIRIN2|CDK4|FHOD1|MARCH7|CCND2|MEOX2|SMARCD3|PKD1|E2F3|C19orf10|ARID3A|HSF4|MUL1|IFT57|IL11|ANKRD32|PITX1|GAL|INHBE|JDP2|TNFRSF10B|LAMTOR1|FBXW7|ZIC1|CEBPG|FZD1|KIT|SOX8|INHBB|PTPRN|ZDHHC19|NKD2|CREBRF|LARP6|FADD|PRELID1|IL12A|AKNA|PRKCB|CEBPB|PRKCE|APITD1|CLCF1|MAL|MID1|PABP…	38764	38912|39174|39116|39029|39475|39041|39445|39213|39351|39245|38875|38843|39044|39250|38804|39182|38878|39027|38933|39417|38949|39404|39049|39340|39361|39185|39166|38895|38978|39073|38869|39173|39020|39463|39428|39254|39155|39410|39207|39008|39202|39282|39296|39266|39330|38920|39028|38969|39406|38972|39418|38887|38861|39295|39312|38882|38908|39333|39038|38807|38946|39234|39269|38983|39470|38924|392…	2.81E-6		GO:0031325	0.6632565087050771	0
4354	302	GO Biological Process		multicellular organismal process	0.0016	CACNG3|GRN|ASNS|RAB26|MMP11|XBP1|BDKRB1|PCK2|AURKA|CORO1A|EDF1|PFN1|CCND1|IGFBP2|BCL9|GSTM2|UNG|SCRT2|HSPB1|VGF|MKNK2|IGSF21|DGCR14|GADD45G|PPP1R1B|SERPINF1|AP3B1|KIDINS220|SEMA6A|AKIRIN2|CDK4|DOCK10|ITPKA|TTLL7|IFT172|ARL3|CASQ2|CUX2|AARS|MEOX2|SMARCD3|PKD1|SLC9A3R1|C19orf10|TANC1|HSF4|EFHD1|MUL1|IFT57|IL11|ADD1|SCARB2|STC2|IQCG|PITX1|NRXN2|NPTX2|GAL|ACAT1|MFGE8|OTOF|LRIG1|N4BP3|MUT|GNA12|GLUD1|…	38764	38842|38912|39283|38786|39105|39475|38853|38902|39041|38948|39351|39121|38843|39414|39250|39462|39214|39094|38774|38923|38899|39152|39127|38878|39035|39355|38833|39417|39019|38949|39404|38944|39399|39113|38910|39114|38876|39050|38814|39185|39166|38895|38800|39073|38897|39173|39002|39020|39463|39428|39339|39451|39102|39305|39155|39161|39479|39410|39402|38846|39380|39456|38784|38845|39149|39415|391…	2.9E-6		GO:0032501	0.6632565087050771	0
199	30	GO Biological Process		regulation of angiogenesis	0.0019	GRN|FOXJ2|XBP1|HSPB1|SERPINF1|SEMA6A|MEOX2|C19orf10|TJP1|FBXW7|IL12A|PRKCB|PDPK1|WARS|AGT|DLL1|THBS2|EFNA1|FAM129B|FOXO4|TMEM2|SPRY2|FOXC1|ADM2|CLDN5|RAPGEF3|PRKCA|NTRK1|ADM|PGF	38764	38912|39116|39475|38774|39355|39019|39185|39073|38961|39296|38908|39038|39188|38903|39007|39067|38985|39322|38994|38904|39424|39320|38982|38990|38844|39136|38918|38894|39110|38906	3.53E-6		GO:0045765	0.645551445255804	0
1993	158	GO Biological Process		cellular response to chemical stimulus	0.0019	ASNS|HBQ1|XBP1|GSTZ1|PCK2|TRIB3|CORO1A|EHD4|CCND1|IGFBP2|RHOQ|GSTM2|HSPB1|MKNK2|SESN2|SERPINF1|KIDINS220|SEMA6A|CDK4|HLA-F|CASQ2|CUX2|SLC9A3R1|C19orf10|CNN2|DDX18|MUL1|IL11|ADD1|STC2|PSMB6|LAMTOR1|AKAP6|QDPR|SST|KIT|INHBB|PTPRN|ITGB5|CREBRF|GAS1|PPP1R14A|SLC25A23|IL12A|SCG2|PRKCB|CEBPB|PRKCE|ISG20|DDIT4|CLCF1|GSTM1|MID1|CES2|CDK5R1|RAB43|NQO1|ZYX|POU3F2|FLRT2|ADSSL1|SHMT2|MT1F|NME1|SUV39H1|SNCA|M…	38764	39283|39248|39475|39371|38902|39445|38948|39213|38843|39414|38804|39462|38774|38899|39027|39355|39417|39019|39404|39003|38876|39050|38800|39073|38995|39437|39020|39428|39339|39102|38827|39282|39294|38815|39481|39028|39406|38972|39279|38861|39421|39395|39447|38908|39064|39038|38807|38946|39031|39098|39269|39472|39470|38916|38973|39001|39010|39474|39261|38993|39419|39225|39265|39066|39416|38837|388…	3.58E-6		GO:0070887	0.645551445255804	0
1493	125	GO Biological Process		anatomical structure morphogenesis	0.0022	XBP1|AURKA|PFN1|AP3B1|KIDINS220|SEMA6A|DOCK10|IFT172|CASQ2|MEOX2|SMARCD3|PKD1|SLC9A3R1|C19orf10|TANC1|IFT57|ADD1|PITX1|MFGE8|LRIG1|GNA12|ABLIM1|FBXW7|ZIC1|UBP1|FZD1|NBL1|SOX8|ITGB5|JAM3|ABR|SCG2|CEBPB|KLHL3|CDK5R1|CNTN2|IRX3|FLRT2|FMNL3|RERE|MEF2C|SOX18|ANXA2|WLS|WARS|MYOM1|RSPO3|MFNG|ARHGEF2|ACTA1|DLL1|ENAH|PLXNA2|KDM5B|LHX9|AHI1|EFNA1|DUSP5|BTRC|BCAR3|LMO4|LGI1|LHX3|PTEN|SGPL1|STXBP1|FAM129B|PB…	38764	39475|39041|39121|38833|39417|39019|38944|38910|38876|39185|39166|38895|38800|39073|38897|39463|39339|39155|38846|39456|39149|39184|39296|39266|39076|38920|39217|38969|39279|39124|39286|39064|38807|38915|38973|38820|38781|38993|39466|39349|38862|38922|38927|39308|38903|39186|38779|38776|38790|38962|39067|38789|39441|39464|39461|39246|39322|39346|39292|39051|39311|39025|39413|38802|38930|38883|389…	4.35E-6		GO:0009653	0.6304474596181288	0
3887	273	GO Biological Process		negative regulation of biological process	0.0025	GRN|TRIB2|FOXJ2|ASNS|PPP1R15A|MMP11|XBP1|BDKRB1|AURKA|TRIB3|CORO1A|OBFC1|PFN1|JADE1|CCND1|SLC7A14|IGFBP2|ENO1|RHOQ|GSTM2|ZC3HAV1|UNG|HIST1H4F|SCRT2|PHPT1|HSPB1|RASL11B|SESN2|LRP3|PPP1R1B|SERPINF1|SEMA6A|AKIRIN2|CDK4|MARCH7|HLA-F|IFT172|CCND2|CASQ2|CUX2|AARS|MEOX2|PKD1|RHBDF1|RPL8|SLC9A3R1|E2F3|C19orf10|ARID3A|CLASP1|HSF4|CBLB|MUL1|IFT57|IL11|ADD1|STC2|PITX1|GAL|JDP2|CBX4|PSMB6|TNFRSF10B|LAMTOR1|C…	38764	38912|39174|39116|39283|39029|39105|39475|38853|39041|39445|38948|39245|39121|38875|38843|39348|39414|39044|38804|39462|39182|39214|39263|39094|39032|38774|38960|39027|38953|39035|39355|39019|38949|39404|39340|39003|38910|39361|38876|39050|38814|39185|38895|39384|39358|38800|38978|39073|38869|38811|39173|39170|39020|39463|39428|39339|39102|39155|39410|39008|38900|38827|39202|39282|39314|38961|392…	5.15E-6		GO:0048519	0.6172772846414167	0
3056	223	GO Biological Process		signal transduction	0.0027	GRN|ASNS|PPP1R15A|RAB26|XBP1|BDKRB1|EFS|AURKA|TRIB3|CORO1A|PFN1|CCND1|NRBP1|IGFBP2|BCL9|RHOQ|ARAP3|GSTM2|HSPB1|RASL11B|CDC42EP1|VGF|MKNK2|SESN2|PPP1R1B|RHPN2|BRD8|KIDINS220|SEMA6A|CDK4|DOCK10|HLA-F|ITPKA|IFT172|ARL3|WDR12|CASQ2|PKD1|SLC9A3R1|C19orf10|CNN2|ARID3A|CBLB|MUL1|IFT57|IL11|ADD1|STC2|NRXN2|GAL|INHBE|PSMB6|GNA12|TNFRSF10B|AKAP6|TJP1|FBXW7|SST|FZD1|KIT|NBL1|SOX8|ARHGAP15|INHBB|PTPRN|PRICKL…	38764	38912|39283|39029|38786|39475|38853|38808|39041|39445|38948|39121|38843|39272|39414|39250|38804|39335|39462|38774|38960|39390|38923|38899|39027|39035|39000|38933|39417|39019|39404|38944|39003|39399|38910|39114|39357|38876|38895|38800|39073|38995|38869|39170|39020|39463|39428|39339|39102|39161|39410|39207|38827|39149|39202|39294|38961|39296|39481|38920|39028|39217|38969|39285|39406|38972|39039|391…	5.7E-6		GO:0007165	0.6093482879625302	0
262	35	GO Biological Process		gland development	0.0029	ASNS|XBP1|PCK2|AURKA|CCND1|PKD1|SLC9A3R1|PITX1|ACAT1|QDPR|CEBPG|TAF10|FADD|CEBPB|TYMS|POU3F2|NME1|JARID2|WLS|KDM5B|BTRC|LMO4|LHX3|PTEN|SRC|EDA|BMP2|FOXC1|MSX1|COBL|TSPO|DKK3|BCL2|PAX6|SERPINE2	38764	39283|39475|38902|39041|38843|38895|38800|39155|39402|38815|39330|39219|39312|38807|39338|39261|39066|39257|39308|39464|39292|39311|39413|38802|39068|38795|39162|38982|38823|39118|39439|39365|39034|39359|39271	6.38E-6		GO:0048732	0.6019861488889577	0
1241	107	GO Biological Process		neurogenesis	0.0034	GRN|XBP1|AURKA|SCRT2|SERPINF1|KIDINS220|SEMA6A|DOCK10|ITPKA|IFT172|ARL3|CUX2|SMARCD3|SLC9A3R1|EFHD1|MUL1|SCARB2|FZD1|KIT|NBL1|SOX8|JAM3|AKNA|CEBPB|DDIT4|CLCF1|CDK5R1|POU3F2|CNTN2|IRX3|FLRT2|GLDN|NME1|RERE|PRDM8|MEF2C|SYT17|ZSWIM5|BRINP2|ARHGEF2|AGT|DLL1|ENAH|PLXNA2|LHX9|UST|AHI1|EFNA1|BNIP3|PHGDH|BLOC1S2|LMO4|BEND6|LGI1|LHX3|PTEN|NCS1|POU3F1|STXBP1|FAM129B|PBX3|SRC|CASZ1|XRN2|HES3|EXT1|BMP2|NGRN|…	38764	38912|39475|39041|39094|39355|39417|39019|38944|39399|38910|39114|39050|39166|38800|39002|39020|39451|38920|39028|39217|38969|39124|39333|38807|39098|39269|38973|39261|38820|38781|38993|38839|39066|39349|38889|38862|39425|38870|39228|38790|39007|39067|38789|39441|39461|39196|39246|39322|39243|39458|39072|39311|39240|39025|39413|38802|39084|38783|38883|38994|38785|39068|39398|39129|39165|39423|391…	7.46E-6		GO:0022008	0.5855983321854903	0
475	52	GO Biological Process		negative regulation of protein modification process	0.0036	TRIB2|PPP1R15A|XBP1|BDKRB1|TRIB3|HSPB1|PPP1R1B|SEMA6A|MARCH7|SLC9A3R1|CBLB|CAMK2N2|PPP1R14A|PRKCE|DDIT4|PARP10|PPP1R27|DUSP18|SNCA|JARID2|PDPK1|ATF3|WARS|DNMT1|PPP1R14C|AGT|FAM129A|EFNA1|DUSP5|PRMT6|PTEN|SPRY2|ISG15|G6PD|FAM122A|PRKCD|SIN3A|MVP|TSPO|GPER1|PAFAH1B1|CTDSP2|GSTP1|CDKN1A|RGS4|NTF3|DUSP22|PAX6|CDK5RAP3|LMO3|CNKSR3|SPRY1	38764	39174|39029|39475|38853|39445|38774|39035|39019|39340|38800|39170|39318|39395|38946|39098|39450|39485|39103|38837|39257|39188|39164|38903|38835|39469|39007|39443|39322|39346|38854|38802|39320|39156|39203|39065|39432|39336|38925|39439|39281|39235|38950|39378|39249|39396|39323|38849|39359|39123|38859|39251|38980	8.47E-6		GO:0031400	0.5797095231618995	0
1170	102	GO Biological Process		generation of neurons	0.0036	GRN|XBP1|AURKA|SCRT2|SERPINF1|KIDINS220|SEMA6A|DOCK10|ITPKA|IFT172|ARL3|CUX2|SMARCD3|SLC9A3R1|EFHD1|MUL1|SCARB2|FZD1|KIT|NBL1|SOX8|JAM3|AKNA|CEBPB|DDIT4|CLCF1|CDK5R1|POU3F2|CNTN2|IRX3|FLRT2|GLDN|NME1|RERE|MEF2C|SYT17|ZSWIM5|BRINP2|ARHGEF2|AGT|DLL1|ENAH|PLXNA2|LHX9|UST|AHI1|EFNA1|PHGDH|BLOC1S2|LMO4|BEND6|LGI1|LHX3|PTEN|NCS1|STXBP1|FAM129B|PBX3|SRC|CASZ1|XRN2|HES3|EXT1|BMP2|NGRN|SIN3A|COBL|CXCL12|T…	38764	38912|39475|39041|39094|39355|39417|39019|38944|39399|38910|39114|39050|39166|38800|39002|39020|39451|38920|39028|39217|38969|39124|39333|38807|39098|39269|38973|39261|38820|38781|38993|38839|39066|39349|38862|39425|38870|39228|38790|39007|39067|38789|39441|39461|39196|39246|39322|39458|39072|39311|39240|39025|39413|38802|39084|38883|38994|38785|39068|39398|39129|39165|39423|39162|39256|39336|391…	8.17E-6		GO:0048699	0.5797095231618995	0
943	86	GO Biological Process		negative regulation of signal transduction	0.0041	PPP1R15A|XBP1|TRIB3|JADE1|IGFBP2|ENO1|GSTM2|SCRT2|PHPT1|HSPB1|RASL11B|SESN2|SEMA6A|MARCH7|IFT172|CASQ2|SLC9A3R1|CBLB|MUL1|PSMB6|TNFRSF10B|FBXW7|FZD1|NBL1|NKD2|CREBRF|RGS20|FADD|PRELID1|IL12A|SCG2|KREMEN2|PRKCB|HOMER2|DDIT4|DUSP18|SNCA|PDPK1|ATF3|ARHGEF2|CD47|AGT|DLL1|RGS16|PEA15|EFNA1|DUSP5|BTRC|BEND6|PTEN|FAM129B|SRC|TLE4|SPRY2|BMP2|FGF9|PRKCD|CXXC4|RGS19|MVP|CXCL12|DKK3|GPER1|PAFAH1B1|SH3KBP1|B…	38764	39029|39475|39445|38875|39414|39044|39462|39094|39032|38774|38960|39027|39019|39340|38910|38876|38800|39170|39020|38827|39202|39296|38920|39217|38887|38861|39468|39312|38882|38908|39064|38864|39038|38866|39098|39103|38837|39188|39164|38790|39147|39007|39067|39258|38901|39322|39346|39292|39240|38802|38994|39068|39106|39320|39162|39280|39432|39138|39465|38925|39231|39365|39281|39235|38886|39034|393…	9.76E-6		GO:0009968	0.5663106552836077	0
794	75	GO Biological Process		regulation of anatomical structure morphogenesis	0.0049	GRN|FOXJ2|XBP1|CORO1A|PFN1|RHOQ|HSPB1|CDC42EP1|SERPINF1|SEMA6A|ITPKA|CUX2|MEOX2|SLC9A3R1|C19orf10|CLASP1|MUL1|PSMB6|GNA12|TJP1|FBXW7|FZD1|KIT|SOX8|ARHGAP15|PRICKLE2|IL12A|ABR|PRKCB|CDK5R1|POU3F2|CNTN2|FMNL3|MEF2C|PDPK1|WARS|SYT17|RSPO3|ZSWIM5|TFRC|AGT|DLL1|THBS2|PLXNA2|UST|AHI1|EFNA1|BNIP3|PTEN|FAM129B|PIM1|SRC|FOXO4|TMEM2|SPRY2|BMP2|FOXC1|MSX1|INF2|SIN3A|DAAM1|ADM2|CXCL12|PAFAH1B1|SH3KBP1|BCL2|D…	38764	38912|39116|39475|38948|39121|38804|38774|39390|39355|39019|39399|39050|39185|38800|39073|38811|39020|38827|39149|38961|39296|38920|39028|38969|39285|39039|38908|39286|39038|38973|39261|38820|39466|38862|39188|38903|39425|38779|38870|38965|39007|39067|38985|39441|39196|39246|39322|39243|38802|38994|39270|39068|38904|39424|39320|39162|38982|38823|38856|39336|39401|38990|39231|39235|38886|39034|392…	1.27E-5		GO:0022603	0.5479464334127234	0
1332	112	GO Biological Process		positive regulation of molecular function	0.0049	CACNG3|GRN|PPP1R15A|EIF5|TRIB3|EDF1|PFN1|CCND1|ARAP3|GSTM2|GADD45G|KIDINS220|AKIRIN2|DOCK10|CCND2|PKD1|MUL1|IFT57|ADD1|TBC1D19|GAL|MUT|TNFRSF10B|AKAP6|FBXW7|CEBPG|FZD1|KIT|ARHGAP15|RGS20|LARP6|FADD|PRELID1|ABR|PRKCB|PRKCE|AGAP1|TBC1D16|MAL|CDK5R1|RPS27L|NME1|SNCA|MEF2C|PDPK1|H1F0|ANXA2|TRIM4|MFNG|TFRC|ARHGEF2|AGT|ADORA1|RGS16|PEA15|EFNA1|DUSP5|IRAK1|BTRC|BCAR3|KHDC1|SMAP1|LMO4|PTEN|FAM129B|PIM1|S…	38764	38842|38912|39029|38931|39445|39351|39121|38843|39335|39462|38878|39417|38949|38944|39361|38895|39020|39463|39339|39397|39410|38845|39202|39294|39296|39330|38920|39028|39285|39468|39295|39312|38882|39286|39038|38946|38826|39233|38983|38973|39201|39066|38837|38862|39188|38971|38927|38932|38776|38965|38790|39007|39171|39258|38901|39322|39346|39142|39292|39051|39216|39006|39311|38802|38994|39270|390…	1.27E-5		GO:0044093	0.5479464334127234	0
1331	112	GO Biological Process		regulation of cell differentiation	0.0049	GRN|TRIB2|FOXJ2|MMP11|XBP1|AURKA|TRIB3|CCND1|HIST1H4F|SCRT2|LRP3|SERPINF1|AP3B1|KIDINS220|SEMA6A|ITPKA|CUX2|SMARCD3|CLASP1|HSF4|MUL1|ADD1|SCARB2|JDP2|PSMB6|CCRN4L|AKAP6|FBXW7|FZD1|KIT|NBL1|SOX8|FADD|PRELID1|IL12A|PRKCB|CEBPB|CLCF1|METRNL|CDK5R1|POU3F2|CNTN2|IRX3|FLRT2|NME1|MEF2C|SYT17|DNMT1|ZSWIM5|BRINP2|ARHGEF2|AGT|DLL1|PLXNA2|UST|AHI1|EFNA1|PRMT6|SMAP1|LMO4|BEND6|PTEN|NCS1|FAM129B|PIM1|FOXO4|CA…	38764	38912|39174|39116|39105|39475|39041|39445|38843|39263|39094|38953|39355|38833|39417|39019|39399|39050|39166|38811|39173|39020|39339|39451|39008|38827|39314|39294|39296|38920|39028|39217|38969|39312|38882|38908|39038|38807|39269|39430|38973|39261|38820|38781|38993|39066|38862|39425|38835|38870|39228|38790|39007|39067|39441|39196|39246|39322|38854|39006|39311|39240|38802|39084|38994|39270|38904|393…	1.23E-5		GO:0045595	0.5479464334127234	0
2039	158	GO Biological Process		animal organ development	0.0049	ASNS|XBP1|PCK2|AURKA|CCND1|BCL9|VGF|MKNK2|SERPINF1|AP3B1|SEMA6A|CDK4|DOCK10|IFT172|ARL3|AARS|MEOX2|SMARCD3|PKD1|SLC9A3R1|HSF4|IFT57|IL11|ADD1|STC2|PITX1|ACAT1|LRIG1|GLUD1|ABLIM1|QDPR|FBXW7|ZIC1|CEBPG|DISP1|PDLIM3|FZD1|KIT|NBL1|SOX8|INHBB|PTPRN|SNRK|JAM3|TAF10|FADD|AKNA|ABR|CEBPB|DDIT4|CLCF1|KLHL3|TYMS|CDK5R1|POU3F2|CNTN2|IRX3|FLRT2|CMTM7|NME1|RERE|MEF2C|JARID2|SOX18|PDPK1|ATF3|ANXA2|WLS|DHCR7|SRE…	38764	39283|39475|38902|39041|38843|39250|38923|38899|39355|38833|39019|39404|38944|38910|39114|38814|39185|39166|38895|38800|39173|39463|39428|39339|39102|39155|39402|39456|39415|39184|38815|39296|39266|39330|39362|38934|38920|39028|39217|38969|39406|38972|39145|39124|39219|39312|39333|39286|38807|39098|39269|38915|39338|38973|39261|38820|38781|38993|39229|39066|39349|38862|39257|38922|39188|39164|389…	1.21E-5		GO:0048513	0.5479464334127234	0
2558	190	GO Biological Process		regulation of signaling	0.0054	BAIAP2L1|CACNG3|TRIB2|PPP1R15A|RAB26|XBP1|AURKA|TRIB3|JADE1|IGFBP2|ENO1|RHOQ|ARAP3|GSTM2|ZC3HAV1|SCRT2|PHPT1|HSPB1|RASL11B|VGF|GADD45G|SESN2|KIDINS220|SEMA6A|CDK4|MARCH7|ITPKA|IFT172|CASQ2|CUX2|RHBDF1|SLC9A3R1|C19orf10|CBLB|MUL1|IL11|NPTX2|GAL|INHBE|FXYD7|PSMB6|GNA12|TNFRSF10B|GLUD1|LAMTOR1|AKAP6|FBXW7|ZIC1|TMBIM4|FZD1|KIT|NBL1|ARHGAP15|INHBB|NDUFAF2|NKD2|CREBRF|RGS20|GAS1|TAF10|FADD|PRELID1|CXXC…	38764	38809|38842|39174|39029|38786|39475|39041|39445|38875|39414|39044|38804|39335|39462|39182|39094|39032|38774|38960|38923|38878|39027|39417|39019|39404|39340|39399|38910|38876|39050|39384|38800|39073|39170|39020|39428|39479|39410|39207|39056|38827|39149|39202|39415|39282|39294|39296|39266|39329|38920|39028|39217|39285|39406|39317|38887|38861|39468|39421|39219|39312|38882|39446|38908|39286|39064|388…	1.45E-5		GO:0023051	0.5379360303903106	0
2759	202	GO Biological Process		response to chemical	0.006	ASNS|HBQ1|XBP1|GSTZ1|BDKRB1|PCK2|TRIB3|CORO1A|EHD4|PON2|CCND1|IGFBP2|OSCP1|RHOQ|GSTM2|HSPB1|VGF|MKNK2|SESN2|PPP1R1B|SERPINF1|KIDINS220|SEMA6A|AKIRIN2|CDK4|HLA-F|CASQ2|CUX2|SLC9A3R1|C19orf10|CNN2|DDX18|MUL1|IL11|ADD1|STC2|GAL|ACAT1|PSMB6|GNA12|LAMTOR1|CCRN4L|AKAP6|QDPR|SST|FZD1|KIT|INHBB|PTPRN|ITGB5|ANXA5|CREBRF|GAS1|PPP1R14A|SLC25A23|FADD|IL12A|ABR|SCG2|PRKCB|CEBPB|HOMER2|PRKCE|ISG20|DDIT4|CLCF1|…	38764	39283|39248|39475|39371|38853|38902|39445|38948|39213|38966|38843|39414|39026|38804|39462|38774|38923|38899|39027|39035|39355|39417|39019|38949|39404|39003|38876|39050|38800|39073|38995|39437|39020|39428|39339|39102|39410|39402|38827|39149|39282|39314|39294|38815|39481|38920|39028|39406|38972|39279|38778|38861|39421|39395|39447|39312|38908|39286|39064|39038|38807|38866|38946|39031|39098|39269|394…	1.65E-5		GO:0042221	0.5270811463294385	0
374	43	GO Biological Process		regulation of transmembrane transport	0.0064	CACNG3|BDKRB1|TRIB3|CORO1A|RHOQ|GSTM2|SLC31A2|CASQ2|SLC9A3R1|GAL|FXYD7|AKAP6|KCNF1|GEM|PRKCB|PRKCE|KCNJ4|KCNK12|CLCNKA|SNCA|MEF2C|PDPK1|AGT|CACNA1E|PEA15|SORBS1|KCNG1|PTEN|PIM1|DPP6|G6PD|GPER1|BCL2|DLG4|KLHL24|RGS4|AKAP7|ANO6|KCNIP2|PIK3R1|YES1|CNKSR3|KCNJ6	38764	38842|38853|39445|38948|38804|39462|39382|38876|38800|39410|39056|39294|39259|39385|39038|38946|39014|39392|38981|38837|38862|39188|39007|39218|38901|38791|39181|38802|39270|39130|39203|39281|39034|39253|38818|39396|38855|38956|38964|38821|39337|39251|38850	1.79E-5		GO:0034762	0.5204319935606382	0
2529	187	GO Biological Process		regulation of cell communication	0.0079	BAIAP2L1|CACNG3|TRIB2|PPP1R15A|RAB26|XBP1|AURKA|TRIB3|JADE1|IGFBP2|ENO1|RHOQ|ARAP3|GSTM2|ZC3HAV1|SCRT2|PHPT1|HSPB1|RASL11B|VGF|GADD45G|SESN2|KIDINS220|SEMA6A|CDK4|MARCH7|ITPKA|IFT172|CASQ2|CUX2|RHBDF1|SLC9A3R1|C19orf10|CBLB|MUL1|IL11|NPTX2|GAL|INHBE|PSMB6|GNA12|TNFRSF10B|GLUD1|LAMTOR1|AKAP6|FBXW7|ZIC1|TMBIM4|FZD1|KIT|NBL1|ARHGAP15|INHBB|NDUFAF2|NKD2|CREBRF|RGS20|GAS1|TAF10|FADD|PRELID1|CXXC5|IL12…	38764	38809|38842|39174|39029|38786|39475|39041|39445|38875|39414|39044|38804|39335|39462|39182|39094|39032|38774|38960|38923|38878|39027|39417|39019|39404|39340|39399|38910|38876|39050|39384|38800|39073|39170|39020|39428|39479|39410|39207|38827|39149|39202|39415|39282|39294|39296|39266|39329|38920|39028|39217|39285|39406|39317|38887|38861|39468|39421|39219|39312|38882|39446|38908|39286|39064|38864|390…	2.26E-5		GO:0010646	0.4987383245263333	0
1216	103	GO Biological Process		regulation of cell death	0.0079	GRN|ASNS|XBP1|AURKA|CORO1A|ENO1|UNG|SCRT2|HSPB1|GADD45G|SERPINF1|CDK4|MARCH7|HLA-F|CCND2|AARS|SLC9A3R1|E2F3|C19orf10|MUL1|IFT57|GAL|PHLDA1|CBX4|TNFRSF10B|FBXW7|TMBIM4|FZD1|KIT|SOX8|INHBB|ANXA5|GAS1|FADD|USP42|PRELID1|IL12A|ABR|SCG2|CEBPB|DDIT4|CLCF1|MAL|CDK5R1|NQO1|RPS27L|NME1|SNCA|MEF2C|TP53BP2|PDPK1|ATF3|DNMT1|TFRC|KIFAP3|ARHGEF2|AGT|DLL1|ADORA1|AHI1|PEA15|EFNA1|BNIP3|IRAK1|KHDC1|LHX3|PTEN|STXB…	38764	38912|39283|39475|39041|38948|39044|39214|39094|38774|38878|39355|39404|39340|39003|39361|38814|38800|38978|39073|39020|39463|39410|39154|38900|39202|39296|39329|38920|39028|38969|39406|38778|39421|39312|39278|38882|38908|39286|39064|38807|39098|39269|38983|38973|39010|39201|39066|38837|38862|38880|39188|39164|38835|38965|38947|38790|39007|39067|39171|39246|38901|39322|39243|39142|39216|39413|388…	2.26E-5		GO:0010941	0.4987383245263333	0
269	34	GO Biological Process		regulation of metal ion transport	0.0079	BDKRB1|CORO1A|GSTM2|SLC31A2|CASQ2|SLC9A3R1|STC2|GAL|FXYD7|AKAP6|GEM|HOMER2|PRKCE|SNCA|PDPK1|AGT|ADORA1|KCNG1|PTEN|DPP6|G6PD|CXCL12|TSPO|GPER1|BCL2|KLHL24|RGS4|AKAP7|ANO6|SERPINE2|KCNIP2|HOMER3|B2M|CNKSR3	38764	38853|38948|39462|39382|38876|38800|39102|39410|39056|39294|39385|38866|38946|38837|39188|39007|39171|39181|38802|39130|39203|39231|39439|39281|39034|38818|39396|38855|38956|39271|38964|39262|39353|39251	2.45E-5		GO:0010959	0.4987383245263333	0
1114	96	GO Biological Process		regulation of apoptotic process	0.0079	GRN|ASNS|XBP1|AURKA|CORO1A|ENO1|UNG|SCRT2|HSPB1|GADD45G|CDK4|MARCH7|CCND2|AARS|SLC9A3R1|E2F3|C19orf10|MUL1|IFT57|GAL|PHLDA1|CBX4|TNFRSF10B|FBXW7|TMBIM4|SOX8|INHBB|ANXA5|GAS1|FADD|USP42|PRELID1|IL12A|ABR|SCG2|CEBPB|CLCF1|MAL|CDK5R1|NQO1|RPS27L|NME1|SNCA|MEF2C|TP53BP2|PDPK1|ATF3|DNMT1|TFRC|KIFAP3|ARHGEF2|AGT|DLL1|ADORA1|AHI1|PEA15|EFNA1|BNIP3|IRAK1|KHDC1|LHX3|PTEN|STXBP1|FAM129B|PIM1|SRC|ZAK|SPRY2|…	38764	38912|39283|39475|39041|38948|39044|39214|39094|38774|38878|39404|39340|39361|38814|38800|38978|39073|39020|39463|39410|39154|38900|39202|39296|39329|38969|39406|38778|39421|39312|39278|38882|38908|39286|39064|38807|39269|38983|38973|39010|39201|39066|38837|38862|38880|39188|39164|38835|38965|38947|38790|39007|39067|39171|39246|38901|39322|39243|39142|39216|39413|38802|38883|38994|39270|39068|389…	2.4E-5		GO:0042981	0.4987383245263333	0
1128	97	GO Biological Process		regulation of programmed cell death	0.0079	GRN|ASNS|XBP1|AURKA|CORO1A|ENO1|UNG|SCRT2|HSPB1|GADD45G|CDK4|MARCH7|CCND2|AARS|SLC9A3R1|E2F3|C19orf10|MUL1|IFT57|GAL|PHLDA1|CBX4|TNFRSF10B|FBXW7|TMBIM4|KIT|SOX8|INHBB|ANXA5|GAS1|FADD|USP42|PRELID1|IL12A|ABR|SCG2|CEBPB|CLCF1|MAL|CDK5R1|NQO1|RPS27L|NME1|SNCA|MEF2C|TP53BP2|PDPK1|ATF3|DNMT1|TFRC|KIFAP3|ARHGEF2|AGT|DLL1|ADORA1|AHI1|PEA15|EFNA1|BNIP3|IRAK1|KHDC1|LHX3|PTEN|STXBP1|FAM129B|PIM1|SRC|ZAK|SP…	38764	38912|39283|39475|39041|38948|39044|39214|39094|38774|38878|39404|39340|39361|38814|38800|38978|39073|39020|39463|39410|39154|38900|39202|39296|39329|39028|38969|39406|38778|39421|39312|39278|38882|38908|39286|39064|38807|39269|38983|38973|39010|39201|39066|38837|38862|38880|39188|39164|38835|38965|38947|38790|39007|39067|39171|39246|38901|39322|39243|39142|39216|39413|38802|38883|38994|39270|390…	2.34E-5		GO:0043067	0.4987383245263333	0
1614	129	GO Biological Process		cellular response to organic substance	0.008	ASNS|XBP1|PCK2|TRIB3|CORO1A|EHD4|CCND1|IGFBP2|RHOQ|GSTM2|HSPB1|SESN2|SERPINF1|KIDINS220|SEMA6A|CDK4|HLA-F|CASQ2|CUX2|SLC9A3R1|C19orf10|CNN2|DDX18|MUL1|IL11|ADD1|STC2|PSMB6|LAMTOR1|AKAP6|SST|KIT|INHBB|PTPRN|ITGB5|CREBRF|GAS1|IL12A|PRKCB|CEBPB|PRKCE|ISG20|DDIT4|CLCF1|MID1|RAB43|ZYX|POU3F2|FLRT2|SHMT2|NME1|SNCA|MEF2C|JARID2|DUSP15|PDPK1|ATF3|ANXA2|SREBF1|DNMT1|TFRC|BRINP2|DCTN1|ARHGEF2|CD47|AGT|ACTA…	38764	39283|39475|38902|39445|38948|39213|38843|39414|38804|39462|38774|39027|39355|39417|39019|39404|39003|38876|39050|38800|39073|38995|39437|39020|39428|39339|39102|38827|39282|39294|39481|39028|39406|38972|39279|38861|39421|38908|39038|38807|38946|39031|39098|39269|39470|39001|39474|39261|38993|39225|39066|38837|38862|39257|39099|39188|39164|38927|39085|38835|38965|39228|38967|38790|39147|39007|389…	2.5E-5		GO:0071310	0.4974423815288078	0
1177	100	GO Biological Process		positive regulation of cellular protein metabolic process	0.0085	GRN|TRIB2|PPP1R15A|XBP1|AURKA|TRIB3|EHD4|CCND1|ENO1|GADD45G|KIDINS220|AKIRIN2|CDK4|MARCH7|CCND2|PKD1|C19orf10|MUL1|IFT57|IL11|INHBE|JDP2|TNFRSF10B|LAMTOR1|FBXW7|FZD1|KIT|INHBB|NKD2|LARP6|FADD|PRELID1|IL12A|PRKCE|APITD1|CLCF1|MAL|MID1|PABPC1|WHSC1L1|CDK5R1|RCHY1|CNTN2|RPS27L|SNCA|MEF2C|JARID2|DUSP15|PDPK1|ANXA2|SREBF1|DNMT1|TFRC|ARHGEF2|AGT|ADORA1|FAM129A|PEA15|EFNA1|DUSP5|IRAK1|BTRC|BCAR3|KHDC1|P…	38764	38912|39174|39029|39475|39041|39445|39213|38843|39044|38878|39417|38949|39404|39340|39361|38895|39073|39020|39463|39428|39207|39008|39202|39282|39296|38920|39028|39406|38887|39295|39312|38882|38908|38946|39234|39269|38983|39470|38924|39140|38973|39135|38820|39201|38837|38862|39257|39099|39188|38927|39085|38835|38965|38790|39007|39171|39443|38901|39322|39346|39142|39292|39051|39216|38802|39101|392…	2.71E-5		GO:0032270	0.49119646258144045	0
332	39	GO Biological Process		blood vessel development	0.0088	XBP1|MEOX2|PKD1|C19orf10|MFGE8|FBXW7|UBP1|JAM3|SCG2|FMNL3|MEF2C|SOX18|ANXA2|WARS|DHCR7|RSPO3|DLL1|EFNA1|PTEN|SGPL1|TMEM2|SAT1|FOXC1|FGF9|PRCP|ADM2|EPHB1|DYNC2H1|RAPGEF3|PAX6|GPX1|PRKCA|TGFBI|PLCD1|ADM|DDIT3|PGF|LDLR|TEAD2	38764	39475|39185|38895|39073|38846|39296|39076|39124|39064|39466|38862|38922|38927|38903|39212|38779|39067|39322|38802|38930|39424|39134|38982|39280|39151|38990|38801|38988|39136|39359|38890|38918|39328|38937|39110|39310|38906|38989|39471	2.85E-5		GO:0001568	0.4876229444736897	0
1002	88	GO Biological Process		response to endogenous stimulus	0.0088	ASNS|XBP1|PCK2|TRIB3|CORO1A|CCND1|IGFBP2|RHOQ|GSTM2|VGF|SESN2|SERPINF1|KIDINS220|CDK4|CASQ2|SLC9A3R1|STC2|GAL|ACAT1|LAMTOR1|AKAP6|QDPR|SST|KIT|INHBB|PTPRN|ITGB5|CEBPB|PRKCE|DDIT4|TYMS|SMC1A|ZYX|FLRT2|SHMT2|SNCA|MEF2C|DUSP15|PDPK1|ANXA2|SREBF1|DNMT1|LONP1|ARHGEF2|AGT|ACTA1|KDM5B|SFR1|BCAR3|SORBS1|PTEN|SLC2A8|SRC|FABP3|FOXO4|KLF9|BMP2|AKR1C2|FOXC1|FGF9|MSX1|STAT4|PRKCD|SIN3A|CXCL12|TSPO|GPER1|BCL2|…	38764	39283|39475|38902|39445|38948|38843|39414|38804|39462|38923|39027|39355|39417|39404|38876|38800|39102|39410|39402|39282|39294|38815|39481|39028|39406|38972|39279|38807|38946|39098|39338|39128|39474|38993|39225|38837|38862|39099|39188|38927|39085|38835|38874|38790|39007|38962|39464|39177|39051|38791|38802|38782|39068|39200|38904|39373|39162|38954|38982|39280|38823|39367|39432|39336|39231|39439|392…	2.86E-5		GO:0009719	0.4876229444736897	0
1635	130	GO Biological Process		positive regulation of gene expression	0.0088	FOXJ2|PPP1R15A|XBP1|EDF1|ENO1|BCL9|RHOQ|ZC3HAV1|HSPB1|SESN2|LRP3|BRD8|AKIRIN2|CDK4|FHOD1|HLA-F|CUX2|MEOX2|SMARCD3|PKD1|E2F3|C19orf10|ARID3A|TAF1B|HSF4|IL11|PITX1|GAL|CCRN4L|ZIC1|CEBPG|FZD1|KIT|SOX8|PTPRN|ZDHHC19|NKD2|CREBRF|LARP6|FADD|IL12A|AKNA|CEBPB|PABPC1|GLTSCR1L|WHSC1L1|POU3F2|CNTN2|RPS27L|SF3B1|MEF2C|SOX18|ATF3|H1F0|WAC|POLR3H|WARS|SREBF1|MYOM1|HNRNPAB|DNMT1|TFRC|ARHGEF2|HEATR1|AGT|ACTA1|DL…	38764	39116|39029|39475|39351|39044|39250|38804|39182|38774|39027|38953|38933|38949|39404|39049|39003|39050|39185|39166|38895|38978|39073|38869|39334|39173|39428|39155|39410|39314|39266|39330|38920|39028|38969|38972|39418|38887|38861|39295|39312|38908|39333|38807|38924|39227|39140|39261|38820|39201|39436|38862|38922|39164|38971|39205|39354|38903|39085|39186|39091|38835|38965|38790|39290|39007|38962|390…	2.91E-5		GO:0010628	0.4876229444736897	0
206	28	GO Biological Process		angiogenesis	0.0112	XBP1|MEOX2|C19orf10|MFGE8|UBP1|JAM3|SCG2|FMNL3|SOX18|ANXA2|WARS|RSPO3|DLL1|EFNA1|PTEN|TMEM2|SAT1|FOXC1|FGF9|PRCP|ADM2|EPHB1|RAPGEF3|GPX1|PRKCA|TGFBI|PLCD1|PGF	38764	39475|39185|39073|38846|39076|39124|39064|39466|38922|38927|38903|38779|39067|39322|38802|39424|39134|38982|39280|39151|38990|38801|39136|38890|38918|39328|38937|38906	4.03E-5		GO:0001525	0.4627769559144613	0
313	37	GO Biological Process		negative regulation of protein phosphorylation	0.0112	TRIB2|XBP1|BDKRB1|TRIB3|HSPB1|PPP1R1B|SEMA6A|SLC9A3R1|CBLB|CAMK2N2|DDIT4|DUSP18|SNCA|PDPK1|ATF3|WARS|AGT|FAM129A|EFNA1|DUSP5|PTEN|SPRY2|PRKCD|MVP|GPER1|PAFAH1B1|CTDSP2|GSTP1|CDKN1A|RGS4|NTF3|DUSP22|PAX6|CDK5RAP3|LMO3|CNKSR3|SPRY1	38764	39174|39475|38853|39445|38774|39035|39019|38800|39170|39318|39098|39103|38837|39188|39164|38903|39007|39443|39322|39346|38802|39320|39432|38925|39281|39235|38950|39378|39249|39396|39323|38849|39359|39123|38859|39251|38980	4.03E-5		GO:0001933	0.4627769559144613	0
1296	107	GO Biological Process		regulation of phosphate metabolic process	0.0112	TRIB2|PPP1R15A|XBP1|GSTZ1|BDKRB1|TRIB3|EHD4|CCND1|SLC7A14|ENO1|HSPB1|GADD45G|SESN2|PPP1R1B|KIDINS220|SEMA6A|CDK4|CCND2|PKD1|SLC9A3R1|C19orf10|CBLB|MUL1|IL11|INHBE|TNFRSF10B|LAMTOR1|FBXW7|NUP205|FZD1|KIT|INHBB|CAMK2N2|PPP1R14A|SLC25A23|IL12A|PRKCE|DDIT4|CLCF1|MID1|CDK5R1|PPP1R27|SHMT2|DUSP18|SNCA|MEF2C|DUSP15|PDPK1|ATF3|ANXA2|WARS|TFRC|ARHGEF2|PPP1R14C|CNST|AGT|ADORA1|FAM129A|PEA15|EFNA1|DUSP5|IRA…	38764	39174|39029|39475|39371|38853|39445|39213|38843|39348|39044|38774|38878|39027|39035|39417|39019|39404|39361|38895|38800|39073|39170|39020|39428|39207|39202|39282|39296|38819|38920|39028|39406|39318|39395|39447|38908|38946|39098|39269|39470|38973|39485|39225|39103|38837|38862|39099|39188|39164|38927|38903|38965|38790|39469|39183|39007|39171|39443|38901|39322|39346|39142|39051|39311|38802|39101|392…	4.16E-5		GO:0019220	0.4627769559144613	0
752	70	GO Biological Process		neuron differentiation	0.0112	XBP1|AURKA|KIDINS220|SEMA6A|DOCK10|IFT172|ARL3|SLC9A3R1|EFHD1|FZD1|NBL1|SOX8|JAM3|CEBPB|DDIT4|CDK5R1|POU3F2|CNTN2|IRX3|FLRT2|GLDN|RERE|MEF2C|DLL1|ENAH|PLXNA2|LHX9|AHI1|EFNA1|PHGDH|BLOC1S2|LMO4|LGI1|LHX3|PTEN|STXBP1|FAM129B|PBX3|SRC|XRN2|EXT1|NGRN|SIN3A|COBL|CXCL12|TSPO|PAFAH1B1|SH3KBP1|EPHB1|DYNC2H1|BCL2|DLG4|NCAM2|UNC5D|ATF5|NTF3|MDGA1|PAX6|PRMT1|PRKCA|STMN1|KCNIP2|PALLD|PROM1|PIK3R1|NTRK1|MANF|…	38764	39475|39041|39417|39019|38944|38910|39114|38800|39002|38920|39217|38969|39124|38807|39098|38973|39261|38820|38781|38993|38839|39349|38862|39067|38789|39441|39461|39246|39322|39458|39072|39311|39025|39413|38802|38883|38994|38785|39068|39129|39423|39256|39336|39118|39231|39439|39235|38886|38801|38988|39034|39253|39093|38888|39236|39323|39304|39359|38898|38918|38991|38964|39277|39095|38821|38894|388…	3.86E-5		GO:0030182	0.4627769559144613	0
426	46	GO Biological Process		negative regulation of phosphate metabolic process	0.0112	TRIB2|PPP1R15A|XBP1|BDKRB1|TRIB3|SLC7A14|HSPB1|PPP1R1B|SEMA6A|SLC9A3R1|CBLB|CAMK2N2|PPP1R14A|DDIT4|PPP1R27|DUSP18|SNCA|PDPK1|ATF3|WARS|PPP1R14C|CNST|AGT|FAM129A|EFNA1|DUSP5|PTEN|PCIF1|SPRY2|FAM122A|PRKCD|MVP|KIAA0430|GPER1|PAFAH1B1|CTDSP2|GSTP1|CDKN1A|RGS4|NTF3|DUSP22|PAX6|CDK5RAP3|LMO3|CNKSR3|SPRY1	38764	39174|39029|39475|38853|39445|39348|38774|39035|39019|38800|39170|39318|39395|39098|39485|39103|38837|39188|39164|38903|39469|39183|39007|39443|39322|39346|38802|39101|39320|39065|39432|38925|39386|39281|39235|38950|39378|39249|39396|39323|38849|39359|39123|38859|39251|38980	3.84E-5		GO:0045936	0.4627769559144613	0
2327	173	GO Biological Process		positive regulation of nitrogen compound metabolic process	0.0112	GRN|TRIB2|FOXJ2|PPP1R15A|XBP1|AURKA|TRIB3|EHD4|EDF1|JADE1|CCND1|ENO1|BCL9|RHOQ|ZC3HAV1|GADD45G|SESN2|BRD8|KIDINS220|AKIRIN2|CDK4|FHOD1|MARCH7|CCND2|MEOX2|SMARCD3|PKD1|E2F3|C19orf10|ARID3A|HSF4|MUL1|IFT57|IL11|ANKRD32|PITX1|GAL|INHBE|JDP2|TNFRSF10B|LAMTOR1|FBXW7|ZIC1|CEBPG|FZD1|KIT|SOX8|INHBB|PTPRN|ZDHHC19|NKD2|CREBRF|LARP6|FADD|PRELID1|IL12A|AKNA|PRKCB|CEBPB|PRKCE|APITD1|CLCF1|MAL|MID1|PABPC1|GLT…	38764	38912|39174|39116|39029|39475|39041|39445|39213|39351|38875|38843|39044|39250|38804|39182|38878|39027|38933|39417|38949|39404|39049|39340|39361|39185|39166|38895|38978|39073|38869|39173|39020|39463|39428|39254|39155|39410|39207|39008|39202|39282|39296|39266|39330|38920|39028|38969|39406|38972|39418|38887|38861|39295|39312|38882|38908|39333|39038|38807|38946|39234|39269|38983|39470|38924|39227|391…	3.93E-5		GO:0051173	0.4627769559144613	0
2064	156	GO Biological Process		response to organic substance	0.0117	ASNS|XBP1|BDKRB1|PCK2|TRIB3|CORO1A|EHD4|CCND1|IGFBP2|RHOQ|GSTM2|HSPB1|VGF|SESN2|PPP1R1B|SERPINF1|KIDINS220|SEMA6A|AKIRIN2|CDK4|HLA-F|CASQ2|CUX2|SLC9A3R1|C19orf10|CNN2|DDX18|MUL1|IL11|ADD1|STC2|GAL|ACAT1|PSMB6|LAMTOR1|CCRN4L|AKAP6|QDPR|SST|KIT|INHBB|PTPRN|ITGB5|ANXA5|CREBRF|GAS1|FADD|IL12A|ABR|PRKCB|CEBPB|HOMER2|PRKCE|ISG20|DDIT4|CLCF1|MID1|TYMS|CDK5R1|RAB43|NQO1|ZYX|POU3F2|FLRT2|SHMT2|NME1|SNCA|M…	38764	39283|39475|38853|38902|39445|38948|39213|38843|39414|38804|39462|38774|38923|39027|39035|39355|39417|39019|38949|39404|39003|38876|39050|38800|39073|38995|39437|39020|39428|39339|39102|39410|39402|38827|39282|39314|39294|38815|39481|39028|39406|38972|39279|38778|38861|39421|39312|38908|39286|39038|38807|38866|38946|39031|39098|39269|39470|39338|38973|39001|39010|39474|39261|38993|39225|39066|388…	4.89E-5		GO:0010033	0.4582772840239754	0
186	26	GO Biological Process		response to insulin	0.0117	XBP1|PCK2|TRIB3|RHOQ|VGF|SESN2|CDK4|GAL|INHBB|PTPRN|PDPK1|SREBF1|BCAR3|SORBS1|PTEN|SLC2A8|SRC|FABP3|FOXO4|GSTP1|FOXO3|EPM2AIP1|PIK3R1|ADM|SESN3|CPEB1	38764	39475|38902|39445|38804|38923|39027|39404|39410|39406|38972|39188|39085|39051|38791|38802|38782|39068|39200|38904|39378|39221|38938|38821|39110|39158|39400	4.95E-5		GO:0032868	0.4582772840239754	0
267	33	GO Biological Process		blood vessel morphogenesis	0.0117	XBP1|MEOX2|C19orf10|MFGE8|FBXW7|UBP1|JAM3|SCG2|FMNL3|SOX18|ANXA2|WARS|RSPO3|DLL1|EFNA1|PTEN|SGPL1|TMEM2|SAT1|FOXC1|FGF9|PRCP|ADM2|EPHB1|RAPGEF3|GPX1|PRKCA|TGFBI|PLCD1|ADM|PGF|LDLR|TEAD2	38764	39475|39185|39073|38846|39296|39076|39124|39064|39466|38922|38927|38903|38779|39067|39322|38802|38930|39424|39134|38982|39280|39151|38990|38801|39136|38890|38918|39328|38937|39110|38906|38989|39471	4.79E-5		GO:0048514	0.4582772840239754	0
603	59	GO Biological Process		anatomical structure formation involved in morphogenesis	0.0117	XBP1|PFN1|IFT172|CASQ2|MEOX2|SMARCD3|C19orf10|TANC1|IFT57|MFGE8|UBP1|FZD1|SOX8|ITGB5|JAM3|SCG2|CDK5R1|IRX3|FMNL3|MEF2C|SOX18|ANXA2|WLS|WARS|MYOM1|RSPO3|MFNG|ACTA1|DLL1|PLXNA2|AHI1|EFNA1|DUSP5|LMO4|PTEN|EDA|TMEM2|SAT1|FOXC1|FGF9|MSX1|PRCP|SYNPO2L|COBL|ADM2|PAFAH1B1|EPHB1|RAPGEF3|PAX6|GPX1|PRKCA|CCNB1IP1|TGFBI|PROM1|PLCD1|ADM|PGF|TEAD2|MTHFD1L	38764	39475|39121|38910|38876|39185|39166|39073|38897|39463|38846|39076|38920|38969|39279|39124|39064|38973|38781|39466|38862|38922|38927|39308|38903|39186|38779|38776|38962|39067|39441|39246|39322|39346|39311|38802|38795|39424|39134|38982|39280|38823|39151|39199|39118|38990|39235|38801|39136|39359|38890|38918|38942|39328|39095|38937|39110|38906|39471|39023	4.52E-5		GO:0048646	0.4582772840239754	0
7837	487	GO Biological Process		regulation of biological process	0.0117	BAIAP2L1|CACNG3|GRN|TRIB2|FOXJ2|ASNS|PPP1R15A|DHPS|RAB26|MMP11|XBP1|GSTZ1|EIF5|BDKRB1|EFS|AURKA|TRIB3|CORO1A|EHD4|EDF1|OBFC1|PFN1|JADE1|CCND1|ULBP1|SLC7A14|NRBP1|IGFBP2|ENO1|BCL9|RHOQ|PPP1R3C|ARAP3|GSTM2|ZC3HAV1|UNG|SNRPA|HIST1H4F|SCRT2|PHPT1|HSPB1|RASL11B|CDC42EP1|VGF|MKNK2|GADD45G|SESN2|LRP3|PPP1R1B|RHPN2|SERPINF1|BRD8|AP3B1|KIDINS220|SEMA6A|AKIRIN2|CDK4|FHOD1|DOCK10|MARCH7|SLC31A2|HLA-F|ITPKA|…	38764	38809|38842|38912|39174|39116|39283|39029|38794|38786|39105|39475|39371|38931|38853|38808|39041|39445|38948|39213|39351|39245|39121|38875|38843|38879|39348|39272|39414|39044|39250|38804|38787|39335|39462|39182|39214|39260|39263|39094|39032|38774|38960|39390|38923|38899|38878|39027|38953|39035|39000|39355|38933|38833|39417|39019|38949|39404|39049|38944|39340|39382|39003|39399|38910|39114|39357|393…	4.58E-5		GO:0050789	0.4582772840239754	0
5250	345	GO Biological Process		response to stimulus	0.0117	BAIAP2L1|GRN|ASNS|HBQ1|PPP1R15A|RAB26|XBP1|GSTZ1|BDKRB1|EFS|PCK2|AURKA|TRIB3|CORO1A|EHD4|PON2|OBFC1|PFN1|CCND1|ULBP1|NRBP1|IGFBP2|ENO1|BCL9|OSCP1|STBD1|RHOQ|ARAP3|GSTM2|ZC3HAV1|UNG|HIST1H4F|HSPB1|RASL11B|CDC42EP1|VGF|MKNK2|SESN2|PPP1R1B|RHPN2|SERPINF1|BRD8|AP3B1|MACROD1|KIDINS220|SEMA6A|AKIRIN2|CDK4|DOCK10|HLA-F|ITPKA|IFT172|ARL3|WDR12|CASQ2|CUX2|PKD1|SLC9A3R1|C19orf10|CNN2|DDX18|ARID3A|TANC1|HSF…	38764	38809|38912|39283|39248|39029|38786|39475|39371|38853|38808|38902|39041|39445|38948|39213|38966|39245|39121|38843|38879|39272|39414|39044|39250|39026|39090|38804|39335|39462|39182|39214|39263|38774|38960|39390|38923|38899|39027|39035|39000|39355|38933|38833|39307|39417|39019|38949|39404|38944|39003|39399|38910|39114|39357|38876|39050|38895|38800|39073|38995|39437|38869|38897|39173|39170|39020|394…	4.53E-5		GO:0050896	0.4582772840239754	0
672	64	GO Biological Process		negative regulation of developmental process	0.0117	TRIB2|FOXJ2|MMP11|XBP1|TRIB3|CCND1|HIST1H4F|LRP3|SERPINF1|SEMA6A|MEOX2|CLASP1|MUL1|STC2|JDP2|CCRN4L|FBXW7|SOX8|IL12A|ABR|CDK5R1|CNTN2|IRX3|NME1|JARID2|ANXA2|DNMT1|TFRC|ARHGEF2|AGT|DLL1|THBS2|EFNA1|BNIP3|PTEN|FAM129B|FOXO4|SPRY2|BMP2|FOXC1|FGF9|MSX1|G6PD|TSPO|GPER1|PAFAH1B1|EPHB1|BCL2|IFRD1|CDKN1A|CLDN5|FOXO3|RAPGEF3|RGS4|RUNX1T1|PAX6|VGLL4|PRMT1|PIK3R1|ZNF706|DDIT3|B2M|LDLR|SPRY1	38764	39174|39116|39105|39475|39445|38843|39263|38953|39355|39019|39185|38811|39020|39102|39008|39314|39296|38969|38908|39286|38973|38820|38781|39066|39257|38927|38835|38965|38790|39007|39067|38985|39322|39243|38802|38994|38904|39320|39162|38982|39280|38823|39203|39439|39281|39235|38801|39034|39087|39249|38844|39221|39136|39396|39238|39359|39454|38898|38821|39209|39310|39353|38989|38980	4.52E-5		GO:0051093	0.4582772840239754	0
1213	101	GO Biological Process		positive regulation of multicellular organismal process	0.0121	GRN|XBP1|AURKA|PFN1|CCND1|ENO1|ZC3HAV1|HSPB1|GADD45G|LRP3|SERPINF1|AP3B1|KIDINS220|SEMA6A|AKIRIN2|HLA-F|ITPKA|CUX2|SMARCD3|C19orf10|CLASP1|MUL1|SCARB2|GAL|AKAP6|TJP1|CEBPG|FZD1|KIT|NBL1|SOX8|INHBB|FADD|IL12A|PRKCB|CEBPB|PRKCE|CLCF1|LRRN1|POU3F2|IRX3|FLRT2|NME1|LPHN1|MEF2C|PDPK1|ANXA2|POLR3H|SYT17|TFRC|BRINP2|ARHGEF2|AGT|DLL1|THBS2|PLXNA2|KDM5B|CD58|IRAK1|SMAP1|BEND6|PTEN|FAM129B|PIM1|SRC|BMP2|ISG…	38764	38912|39475|39041|39121|38843|39044|39182|38774|38878|38953|39355|38833|39417|39019|38949|39003|39399|39050|39166|39073|38811|39020|39451|39410|39294|38961|39330|38920|39028|39217|38969|39406|39312|38908|39038|38807|38946|39269|39226|39261|38781|38993|39066|39104|38862|39188|38927|39354|39425|38965|39228|38790|39007|39067|38985|39441|39464|39175|39142|39006|39240|38802|38994|39270|39068|39162|391…	5.18E-5		GO:0051240	0.45481389538674133	0
662	63	GO Biological Process		negative regulation of programmed cell death	0.0122	GRN|ASNS|XBP1|AURKA|CORO1A|ENO1|UNG|SCRT2|HSPB1|MARCH7|CCND2|AARS|C19orf10|CBX4|TNFRSF10B|TMBIM4|KIT|SOX8|ANXA5|FADD|PRELID1|SCG2|CEBPB|CLCF1|NQO1|SNCA|MEF2C|PDPK1|DNMT1|TFRC|KIFAP3|ARHGEF2|DLL1|ADORA1|AHI1|PEA15|EFNA1|BNIP3|IRAK1|LHX3|PTEN|STXBP1|FAM129B|PIM1|SRC|SPRY2|BNIP3L|FOXC1|MSX1|PRKCD|SIN3A|CXCL12|BCL2|GSTP1|CDKN1A|ATF5|NTF3|GPX1|PRKCA|HERPUD1|MAP2K4|PIK3R1|NTRK1	38764	38912|39283|39475|39041|38948|39044|39214|39094|38774|39340|39361|38814|39073|38900|39202|39329|39028|38969|38778|39312|38882|39064|38807|39269|39010|38837|38862|39188|38835|38965|38947|38790|39067|39171|39246|38901|39322|39243|39142|39413|38802|38883|38994|39270|39068|39320|38963|38982|38823|39432|39336|39231|39034|39378|39249|39236|39323|38890|38918|38892|38917|38821|38894	5.3E-5		GO:0043069	0.45396593907851546	0
1367	111	GO Biological Process		regulation of protein modification process	0.0127	TRIB2|PPP1R15A|XBP1|BDKRB1|TRIB3|EHD4|CCND1|HSPB1|GADD45G|SESN2|PPP1R1B|KIDINS220|SEMA6A|CDK4|MARCH7|CCND2|PKD1|SLC9A3R1|C19orf10|CBLB|MUL1|IL11|INHBE|JDP2|TNFRSF10B|LAMTOR1|FBXW7|FZD1|KIT|INHBB|CAMK2N2|PPP1R14A|IL12A|PRKCE|DDIT4|APITD1|CLCF1|MID1|WHSC1L1|CDK5R1|RCHY1|PARP10|PPP1R27|DUSP18|SNCA|MEF2C|JARID2|DUSP15|PDPK1|ATF3|ANXA2|WARS|SREBF1|DNMT1|TFRC|ARHGEF2|PPP1R14C|AGT|ADORA1|FAM129A|PEA15|E…	38764	39174|39029|39475|38853|39445|39213|38843|38774|38878|39027|39035|39417|39019|39404|39340|39361|38895|38800|39073|39170|39020|39428|39207|39008|39202|39282|39296|38920|39028|39406|39318|39395|38908|38946|39098|39234|39269|39470|39140|38973|39135|39450|39485|39103|38837|38862|39257|39099|39188|39164|38927|38903|39085|38835|38965|38790|39469|39007|39171|39443|38901|39322|39346|39142|38854|39292|390…	5.61E-5		GO:0031399	0.44982778805115503	0
651	62	GO Biological Process		negative regulation of apoptotic process	0.0134	GRN|ASNS|XBP1|AURKA|CORO1A|ENO1|UNG|SCRT2|HSPB1|MARCH7|CCND2|AARS|C19orf10|CBX4|TNFRSF10B|TMBIM4|SOX8|ANXA5|FADD|PRELID1|SCG2|CEBPB|CLCF1|NQO1|SNCA|MEF2C|PDPK1|DNMT1|TFRC|KIFAP3|ARHGEF2|DLL1|ADORA1|AHI1|PEA15|EFNA1|BNIP3|IRAK1|LHX3|PTEN|STXBP1|FAM129B|PIM1|SRC|SPRY2|BNIP3L|FOXC1|MSX1|PRKCD|SIN3A|CXCL12|BCL2|GSTP1|CDKN1A|ATF5|NTF3|GPX1|PRKCA|HERPUD1|MAP2K4|PIK3R1|NTRK1	38764	38912|39283|39475|39041|38948|39044|39214|39094|38774|39340|39361|38814|39073|38900|39202|39329|38969|38778|39312|38882|39064|38807|39269|39010|38837|38862|39188|38835|38965|38947|38790|39067|39171|39246|38901|39322|39243|39142|39413|38802|38883|38994|39270|39068|39320|38963|38982|38823|39432|39336|39231|39034|39378|39249|39236|39323|38890|38918|38892|38917|38821|38894	5.97E-5		GO:0043066	0.44430015769670866	0
410	44	GO Biological Process		positive regulation of nervous system development	0.0143	GRN|SERPINF1|KIDINS220|SEMA6A|ITPKA|CUX2|SMARCD3|MUL1|SCARB2|FZD1|KIT|NBL1|SOX8|CLCF1|LRRN1|IRX3|FLRT2|NME1|LPHN1|MEF2C|SYT17|BRINP2|ARHGEF2|AGT|THBS2|PLXNA2|BEND6|PTEN|BMP2|SIN3A|COBL|CXCL12|TSPO|GPER1|PAFAH1B1|EPHB1|BCL2|DLG4|FAM150B|LRRN3|PAX6|SERPINE2|NTRK1|ENC1	38764	38912|39355|39417|39019|39399|39050|39166|39020|39451|38920|39028|39217|38969|39269|39226|38781|38993|39066|39104|38862|39425|39228|38790|39007|38985|39441|39240|38802|39162|39336|39118|39231|39439|39281|39235|38801|39034|39253|39247|38816|39359|39271|38894|39024	6.43E-5		GO:0051962	0.43760296290798517	0
1177	98	GO Biological Process		negative regulation of response to stimulus	0.0149	GRN|PPP1R15A|XBP1|TRIB3|JADE1|IGFBP2|ENO1|GSTM2|SCRT2|PHPT1|HSPB1|RASL11B|SESN2|SERPINF1|SEMA6A|MARCH7|HLA-F|IFT172|CASQ2|SLC9A3R1|CLASP1|CBLB|MUL1|PSMB6|TNFRSF10B|FBXW7|FZD1|NBL1|MASP1|NDUFAF2|NKD2|CREBRF|RGS20|FADD|PRELID1|IL12A|ABR|SCG2|KREMEN2|PRKCB|HOMER2|DDIT4|METRNL|DUSP18|SNCA|PDPK1|ATF3|ANXA2|ARHGEF2|CD47|AGT|DLL1|ADORA1|RGS16|PEA15|EFNA1|DUSP5|BTRC|BEND6|PTEN|FAM129B|SRC|TLE4|SPRY2|BMP2…	38764	38912|39029|39475|39445|38875|39414|39044|39462|39094|39032|38774|38960|39027|39355|39019|39340|39003|38910|38876|38800|38811|39170|39020|38827|39202|39296|38920|39217|39239|39317|38887|38861|39468|39312|38882|38908|39286|39064|38864|39038|38866|39098|39430|39103|38837|39188|39164|38927|38790|39147|39007|39067|39171|39258|38901|39322|39346|39292|39240|38802|38994|39068|39106|39320|39162|39280|394…	6.8E-5		GO:0048585	0.4333684171534525	0
1984	150	GO Biological Process		regulation of cellular protein metabolic process	0.015	GRN|TRIB2|PPP1R15A|XBP1|EIF5|BDKRB1|AURKA|TRIB3|EHD4|CCND1|ENO1|HSPB1|MKNK2|GADD45G|SESN2|PPP1R1B|SERPINF1|KIDINS220|SEMA6A|AKIRIN2|CDK4|MARCH7|CCND2|AARS|PKD1|RHBDF1|SLC9A3R1|C19orf10|CBLB|MUL1|IFT57|IL11|INHBE|JDP2|GNA12|TNFRSF10B|LAMTOR1|FBXW7|FZD1|KIT|INHBB|CAMK2N2|NKD2|GAS1|LARP6|PPP1R14A|FADD|PRELID1|IL12A|PRKCE|DDIT4|APITD1|CLCF1|MAL|MID1|PABPC1|WHSC1L1|TYMS|CDK5R1|RCHY1|PARP10|CNTN2|RPS27…	38764	38912|39174|39029|39475|38931|38853|39041|39445|39213|38843|39044|38774|38899|38878|39027|39035|39355|39417|39019|38949|39404|39340|39361|38814|38895|39384|38800|39073|39170|39020|39463|39428|39207|39008|39149|39202|39282|39296|38920|39028|39406|39318|38887|39421|39295|39395|39312|38882|38908|38946|39098|39234|39269|38983|39470|38924|39140|39338|38973|39135|39450|38820|39201|39485|39225|39103|388…	7.05E-5		GO:0032268	0.4326792767253888	0
601	58	GO Biological Process		regulation of cell migration	0.0157	GRN|XBP1|BDKRB1|CORO1A|PFN1|SCRT2|HSPB1|SERPINF1|SEMA6A|DOCK10|MEOX2|SLC9A3R1|CLASP1|GNA12|TJP1|FBXW7|SST|KIT|NBL1|JAM3|FADD|IL12A|ABR|PRKCE|FLRT2|MEF2C|PDPK1|ARHGEF2|AGT|PLXNA2|ADORA1|EFNA1|LMO4|PTEN|SRC|FOXO4|SPRY2|BMP2|FGF9|SRGAP3|PRCP|CXCL12|GPER1|CD151|BCL2|GSTP1|UNC5D|CLDN5|FOXO3|NTF3|DUSP22|PAX6|PRKCA|ANO6|SERPINE2|MCTP1|PIK3R1|PGF	38764	38912|39475|38853|38948|39121|39094|38774|39355|39019|38944|39185|38800|38811|39149|38961|39296|39481|39028|39217|39124|39312|38908|39286|38946|38993|38862|39188|38790|39007|39441|39171|39322|39311|38802|39068|38904|39320|39162|39280|39120|39151|39231|39281|39157|39034|39378|38888|38844|39221|39323|38849|39359|38918|38956|39271|39133|38821|38906	7.45E-5		GO:0030334	0.4279802031824495	0
1150	96	GO Biological Process		regulation of phosphorylation	0.0157	TRIB2|XBP1|BDKRB1|TRIB3|EHD4|CCND1|HSPB1|GADD45G|SESN2|PPP1R1B|KIDINS220|SEMA6A|CDK4|CCND2|PKD1|SLC9A3R1|C19orf10|CBLB|MUL1|IL11|INHBE|TNFRSF10B|LAMTOR1|FBXW7|NUP205|FZD1|KIT|INHBB|CAMK2N2|PPP1R14A|SLC25A23|IL12A|PRKCE|DDIT4|CLCF1|MID1|CDK5R1|SHMT2|DUSP18|SNCA|MEF2C|DUSP15|PDPK1|ATF3|ANXA2|WARS|TFRC|ARHGEF2|PPP1R14C|AGT|ADORA1|FAM129A|PEA15|EFNA1|DUSP5|IRAK1|BCAR3|LMO4|PTEN|PIM1|SRC|ZAK|CKS2|SPRY…	38764	39174|39475|38853|39445|39213|38843|38774|38878|39027|39035|39417|39019|39404|39361|38895|38800|39073|39170|39020|39428|39207|39202|39282|39296|38819|38920|39028|39406|39318|39395|39447|38908|38946|39098|39269|39470|38973|39225|39103|38837|38862|39099|39188|39164|38927|38903|38965|38790|39469|39007|39171|39443|38901|39322|39346|39142|39051|39311|38802|39270|39068|38939|39063|39320|39162|39280|394…	7.44E-5		GO:0042325	0.4279802031824495	0
1092	92	GO Biological Process		response to oxygen-containing compound	0.0162	ASNS|XBP1|BDKRB1|PCK2|TRIB3|CCND1|IGFBP2|RHOQ|VGF|SESN2|PPP1R1B|SERPINF1|AKIRIN2|CDK4|SLC9A3R1|DDX18|STC2|GAL|LAMTOR1|CCRN4L|AKAP6|QDPR|SST|INHBB|PTPRN|FADD|IL12A|ABR|PRKCB|CEBPB|HOMER2|PRKCE|DDIT4|TYMS|CDK5R1|NQO1|SHMT2|NME1|SNCA|MEF2C|PDPK1|SREBF1|DNMT1|BRINP2|ARHGEF2|AGT|BNIP3|IRAK1|BCAR3|SORBS1|PTEN|STXBP1|SLC2A8|PIM1|SRC|FABP3|FOXO4|KLF9|MTAP|AKR1C2|STAT4|G6PD|PRKCD|SIN3A|RGS19|CXCL12|TSPO|G…	38764	39283|39475|38853|38902|39445|38843|39414|38804|38923|39027|39035|39355|38949|39404|38800|39437|39102|39410|39282|39314|39294|38815|39481|39406|38972|39312|38908|39286|39038|38807|38866|38946|39098|39338|38973|39010|39225|39066|38837|38862|39188|39085|38835|39228|38790|39007|39243|39142|39051|38791|38802|38883|38782|39270|39068|39200|38904|39373|39444|38954|39367|39203|39432|39336|39465|39231|394…	7.85E-5		GO:1901700	0.4247502800465022	0
729	67	GO Biological Process		negative regulation of cell death	0.0165	GRN|ASNS|XBP1|AURKA|CORO1A|ENO1|UNG|SCRT2|HSPB1|SERPINF1|MARCH7|HLA-F|CCND2|AARS|C19orf10|CBX4|TNFRSF10B|TMBIM4|FZD1|KIT|SOX8|ANXA5|FADD|PRELID1|SCG2|CEBPB|CLCF1|NQO1|SNCA|MEF2C|PDPK1|DNMT1|TFRC|KIFAP3|ARHGEF2|DLL1|ADORA1|AHI1|PEA15|EFNA1|BNIP3|IRAK1|LHX3|PTEN|STXBP1|FAM129B|PIM1|SRC|SPRY2|BNIP3L|FOXC1|MSX1|PRKCD|SIN3A|CXCL12|BCL2|GSTP1|CDKN1A|ATF5|NTF3|GPX1|PRKCA|HERPUD1|MAP2K4|PIK3R1|NTRK1|TEAD2	38764	38912|39283|39475|39041|38948|39044|39214|39094|38774|39355|39340|39003|39361|38814|39073|38900|39202|39329|38920|39028|38969|38778|39312|38882|39064|38807|39269|39010|38837|38862|39188|38835|38965|38947|38790|39067|39171|39246|38901|39322|39243|39142|39413|38802|38883|38994|39270|39068|39320|38963|38982|38823|39432|39336|39231|39034|39378|39249|39236|39323|38890|38918|38892|38917|38821|38894|394…	8.11E-5		GO:0060548	0.42285983967027063	0
390	42	GO Biological Process		negative regulation of intracellular signal transduction	0.0176	XBP1|TRIB3|ENO1|GSTM2|HSPB1|SESN2|SEMA6A|MARCH7|CASQ2|SLC9A3R1|MUL1|HOMER2|DDIT4|DUSP18|ATF3|ARHGEF2|AGT|EFNA1|DUSP5|PTEN|SRC|SPRY2|PRKCD|CXCL12|GPER1|PAFAH1B1|BCL2|GSTP1|SH3BP4|RGS4|VGLL4|GPX1|HERPUD1|STMN1|SERPINE2|CDK5RAP3|HOMER3|SESN3|LMO3|DDIT3|CNKSR3|SPRY1	38764	39475|39445|39044|39462|38774|39027|39019|39340|38876|38800|39020|38866|39098|39103|39164|38790|39007|39322|39346|38802|39068|39320|39432|39231|39281|39235|39034|39378|39061|39396|39454|38890|38892|38991|39271|39123|39262|39158|38859|39310|39251|38980	8.76E-5		GO:1902532	0.4162106869014702	0
1022	87	GO Biological Process		regulation of protein phosphorylation	0.0178	TRIB2|XBP1|BDKRB1|TRIB3|EHD4|CCND1|HSPB1|GADD45G|SESN2|PPP1R1B|KIDINS220|SEMA6A|CDK4|CCND2|PKD1|SLC9A3R1|C19orf10|CBLB|MUL1|IL11|INHBE|TNFRSF10B|LAMTOR1|FBXW7|FZD1|KIT|INHBB|CAMK2N2|IL12A|PRKCE|DDIT4|CLCF1|MID1|CDK5R1|DUSP18|SNCA|MEF2C|DUSP15|PDPK1|ATF3|ANXA2|WARS|TFRC|ARHGEF2|AGT|ADORA1|FAM129A|PEA15|EFNA1|DUSP5|IRAK1|BCAR3|PTEN|PIM1|SRC|ZAK|CKS2|SPRY2|BMP2|FGF9|PRKCD|MVP|GPER1|PAFAH1B1|EPHB1|CT…	38764	39174|39475|38853|39445|39213|38843|38774|38878|39027|39035|39417|39019|39404|39361|38895|38800|39073|39170|39020|39428|39207|39202|39282|39296|38920|39028|39406|39318|38908|38946|39098|39269|39470|38973|39103|38837|38862|39099|39188|39164|38927|38903|38965|38790|39007|39171|39443|38901|39322|39346|39142|39051|38802|39270|39068|38939|39063|39320|39162|39280|39432|38925|39281|39235|38801|38950|390…	8.96E-5		GO:0001932	0.41504653768053046	0
789	71	GO Biological Process		response to nitrogen compound	0.0178	ASNS|XBP1|PCK2|TRIB3|CCND1|RHOQ|GSTM2|VGF|SESN2|PPP1R1B|CDK4|CASQ2|SLC9A3R1|MUL1|STC2|GAL|LAMTOR1|AKAP6|QDPR|SST|INHBB|PTPRN|FADD|CEBPB|HOMER2|PRKCE|GSTM1|TYMS|CDK5R1|NQO1|SHMT2|NME1|SNCA|MEF2C|PDPK1|SREBF1|DNMT1|ARHGEF2|AGT|ACTA1|PEA15|BCAR3|SORBS1|PTEN|SLC2A8|SRC|FABP3|FOXO4|STAT4|TMUB1|PRKCD|SIN3A|CXCL12|TSPO|GPER1|GSTP1|COLEC12|CDKN1A|FOXO3|SH3BP4|RAPGEF3|RGS4|RANGAP1|AKAP7|EPM2AIP1|HERPUD1|P…	38764	39283|39475|38902|39445|38843|38804|39462|38923|39027|39035|39404|38876|38800|39020|39102|39410|39282|39294|38815|39481|39406|38972|39312|38807|38866|38946|39472|39338|38973|39010|39225|39066|38837|38862|39188|39085|38835|38790|39007|38962|38901|39051|38791|38802|38782|39068|39200|38904|39367|38919|39432|39336|39231|39439|39281|39378|39055|39249|39221|39061|39136|39396|39172|38855|38938|38892|388…	9.05E-5		GO:1901698	0.41504653768053046	0
7458	464	GO Biological Process		regulation of cellular process	0.0206	BAIAP2L1|CACNG3|GRN|TRIB2|FOXJ2|ASNS|PPP1R15A|DHPS|RAB26|MMP11|XBP1|GSTZ1|EIF5|BDKRB1|EFS|AURKA|TRIB3|CORO1A|EHD4|EDF1|OBFC1|PFN1|JADE1|CCND1|SLC7A14|NRBP1|IGFBP2|ENO1|BCL9|RHOQ|PPP1R3C|ARAP3|GSTM2|ZC3HAV1|UNG|SNRPA|HIST1H4F|SCRT2|PHPT1|HSPB1|RASL11B|CDC42EP1|VGF|MKNK2|GADD45G|SESN2|LRP3|PPP1R1B|RHPN2|SERPINF1|BRD8|AP3B1|KIDINS220|SEMA6A|AKIRIN2|CDK4|FHOD1|DOCK10|MARCH7|SLC31A2|HLA-F|ITPKA|IFT172…	38764	38809|38842|38912|39174|39116|39283|39029|38794|38786|39105|39475|39371|38931|38853|38808|39041|39445|38948|39213|39351|39245|39121|38875|38843|39348|39272|39414|39044|39250|38804|38787|39335|39462|39182|39214|39260|39263|39094|39032|38774|38960|39390|38923|38899|38878|39027|38953|39035|39000|39355|38933|38833|39417|39019|38949|39404|39049|38944|39340|39382|39003|39399|38910|39114|39357|39361|388…	1.1E-4		GO:0050794	0.3999951835177461	0
1238	101	GO Biological Process		positive regulation of protein metabolic process	0.0207	GRN|TRIB2|PPP1R15A|XBP1|AURKA|TRIB3|EHD4|CCND1|ENO1|GADD45G|KIDINS220|AKIRIN2|CDK4|MARCH7|CCND2|PKD1|C19orf10|MUL1|IFT57|IL11|INHBE|JDP2|TNFRSF10B|LAMTOR1|FBXW7|FZD1|KIT|INHBB|NKD2|CREBRF|LARP6|FADD|PRELID1|IL12A|PRKCE|APITD1|CLCF1|MAL|MID1|PABPC1|WHSC1L1|CDK5R1|RCHY1|CNTN2|RPS27L|SNCA|MEF2C|JARID2|DUSP15|PDPK1|ANXA2|SREBF1|DNMT1|TFRC|ARHGEF2|AGT|ADORA1|FAM129A|PEA15|EFNA1|DUSP5|IRAK1|BTRC|BCAR3|…	38764	38912|39174|39029|39475|39041|39445|39213|38843|39044|38878|39417|38949|39404|39340|39361|38895|39073|39020|39463|39428|39207|39008|39202|39282|39296|38920|39028|39406|38887|38861|39295|39312|38882|38908|38946|39234|39269|38983|39470|38924|39140|38973|39135|38820|39201|38837|38862|39257|39099|39188|38927|39085|38835|38965|38790|39007|39171|39443|38901|39322|39346|39142|39292|39051|39216|38802|391…	1.1E-4		GO:0051247	0.3994962667565019	0
1532	120	GO Biological Process		cell surface receptor signaling pathway	0.0213	XBP1|EFS|CORO1A|PFN1|CCND1|BCL9|RHOQ|HSPB1|MKNK2|BRD8|KIDINS220|SEMA6A|HLA-F|IFT172|ARL3|WDR12|PKD1|SLC9A3R1|CNN2|CBLB|IFT57|IL11|INHBE|PSMB6|TNFRSF10B|FBXW7|SST|FZD1|KIT|INHBB|PTPRN|PRICKLE2|ITGB5|NKD2|GEM|FADD|IL12A|KREMEN2|PRKCB|HOMER2|PRKCE|ISG20|DDIT4|CLCF1|MID1|CDK5R1|ZYX|FLRT2|LPHN1|MEF2C|DUSP15|PDPK1|ANXA2|WLS|SREBF1|RSPO3|CD47|AGT|DLL1|PLXNA2|ADORA1|AHI1|EFNA1|IRAK1|BTRC|BCAR3|BLOC1S2|FR…	38764	39475|38808|38948|39121|38843|39250|38804|38774|38899|38933|39417|39019|39003|38910|39114|39357|38895|38800|38995|39170|39463|39428|39207|38827|39202|39296|39481|38920|39028|39406|38972|39039|39279|38887|39385|39312|38908|38864|39038|38866|38946|39031|39098|39269|39470|38973|39474|38993|39104|38862|39099|39188|38927|39308|39085|38779|39147|39007|39067|39441|39171|39246|39322|39142|39292|39051|390…	1.1E-4		GO:0007166	0.3965524633480635	0
695	64	GO Biological Process		central nervous system development	0.0213	GRN|IFT172|AARS|PKD1|PITX1|ACAT1|GLUD1|PTS|ZIC1|FZD1|SOX8|AKNA|ABR|DDIT4|MAL|CDK5R1|POU3F2|CNTN2|NME1|RERE|PRDM8|JARID2|WLS|DCTN1|DLL1|CENPF|PLXNA2|AHI1|BNIP3|PHGDH|LMO4|LHX3|PTEN|POU3F1|PBX3|SRC|XRN2|HES3|EXT1|BMP2|FOXC1|SHROOM2|FGF9|MSX1|G6PD|SIN3A|CXCL12|NAV2|PAFAH1B1|EPHB1|DYNC2H1|BCL2|GSTP1|UNC5D|FOXO3|ATF5|RGS4|MDGA1|PAX6|SYNJ1|STMN1|SERPINE2|CDK5RAP3|NPAS1	38764	38912|38910|38814|38895|39155|39402|39415|39048|39266|38920|38969|39333|39286|39098|38983|38973|39261|38820|39066|39349|38889|39257|39308|38967|39067|38797|39441|39246|39243|39458|39311|39413|38802|38783|38785|39068|39129|39165|39423|39162|38982|39075|39280|38823|39203|39336|39231|39252|39235|38801|38988|39034|39378|38888|39221|39236|39396|39304|39359|38913|38991|39271|39123|39210	1.1E-4		GO:0007417	0.3965524633480635	0
1454	115	GO Biological Process		positive regulation of biosynthetic process	0.0213	FOXJ2|PPP1R15A|XBP1|EDF1|OBFC1|JADE1|ENO1|BCL9|RHOQ|SESN2|BRD8|AKIRIN2|CDK4|FHOD1|MEOX2|SMARCD3|PKD1|E2F3|C19orf10|ARID3A|HSF4|IL11|PITX1|GAL|ZIC1|CEBPG|FZD1|SOX8|PTPRN|ZDHHC19|CREBRF|LARP6|FADD|AKNA|PRKCB|CEBPB|PABPC1|GLTSCR1L|WHSC1L1|CDK5R1|POU3F2|RPS27L|SNCA|RERE|MEF2C|SOX18|ATF3|H1F0|WAC|SREBF1|HNRNPAB|ARHGEF2|HEATR1|AGT|DLL1|LHX9|FAM129A|IER5|AHI1|SFR1|BTRC|BCAR3|BLOC1S2|LMO4|SORBS1|LHX3|PCI…	38764	39116|39029|39475|39351|39245|38875|39044|39250|38804|39027|38933|38949|39404|39049|39185|39166|38895|38978|39073|38869|39173|39428|39155|39410|39266|39330|38920|38969|38972|39418|38861|39295|39312|39333|39038|38807|38924|39227|39140|38973|39261|39201|38837|39349|38862|38922|39164|38971|39205|39085|39091|38790|39290|39007|39067|39461|39443|39215|39246|39177|39292|39051|39072|39311|38791|39413|391…	1.1E-4		GO:0009891	0.3965524633480635	0
597	57	GO Biological Process		circulatory system development	0.0213	XBP1|IFT172|MEOX2|SMARCD3|PKD1|C19orf10|IFT57|MFGE8|FBXW7|UBP1|PDLIM3|FZD1|JAM3|SCG2|FLRT2|FMNL3|MEF2C|SOX18|ANXA2|WARS|DHCR7|MYOM1|RSPO3|AGT|DLL1|AHI1|EFNA1|LMO4|PTEN|SGPL1|TMEM2|BMP2|SAT1|FOXC1|FGF9|MSX1|PRCP|SYNPO2L|ADM2|EPHB1|DYNC2H1|CDKN1A|CLDN5|RAPGEF3|PAX6|GPX1|PRKCA|MAP2K4|TGFBI|GALNT11|PLCD1|ADM|DDIT3|PGF|LDLR|TEAD2|SPRY1	38764	39475|38910|39185|39166|38895|39073|39463|38846|39296|39076|38934|38920|39124|39064|38993|39466|38862|38922|38927|38903|39212|39186|38779|39007|39067|39246|39322|39311|38802|38930|39424|39162|39134|38982|39280|38823|39151|39199|38990|38801|38988|39249|38844|39136|39359|38890|38918|38917|39328|39391|38937|39110|39310|38906|38989|39471|38980	1.1E-4		GO:0072359	0.3965524633480635	0
110	18	GO Biological Process		regeneration	0.0228	AURKA|CCND1|BCL9|CDK4|JAM3|CEBPB|TYMS|ENO3|NINJ1|CXCL12|TSPO|BCL2|GSTP1|IFRD1|CDKN1A|GPX1|ADM|PGF	38764	39041|38843|39250|39404|39124|38807|39338|39331|38911|39231|39439|39034|39378|39087|39249|38890|39110|38906	1.2E-4		GO:0031099	0.38954117976755653	0
1431	113	GO Biological Process		positive regulation of cellular biosynthetic process	0.025	FOXJ2|PPP1R15A|XBP1|EDF1|OBFC1|JADE1|ENO1|BCL9|RHOQ|SESN2|BRD8|AKIRIN2|CDK4|FHOD1|MEOX2|SMARCD3|PKD1|E2F3|C19orf10|ARID3A|HSF4|IL11|PITX1|GAL|ZIC1|CEBPG|FZD1|SOX8|PTPRN|ZDHHC19|CREBRF|LARP6|FADD|AKNA|PRKCB|CEBPB|PABPC1|GLTSCR1L|WHSC1L1|POU3F2|RPS27L|SNCA|RERE|MEF2C|SOX18|ATF3|H1F0|WAC|SREBF1|HNRNPAB|ARHGEF2|HEATR1|AGT|DLL1|LHX9|FAM129A|IER5|AHI1|SFR1|BTRC|BCAR3|BLOC1S2|LMO4|SORBS1|LHX3|PCIF1|POU3…	38764	39116|39029|39475|39351|39245|38875|39044|39250|38804|39027|38933|38949|39404|39049|39185|39166|38895|38978|39073|38869|39173|39428|39155|39410|39266|39330|38920|38969|38972|39418|38861|39295|39312|39333|39038|38807|38924|39227|39140|39261|39201|38837|39349|38862|38922|39164|38971|39205|39085|39091|38790|39290|39007|39067|39461|39443|39215|39246|39177|39292|39051|39072|39311|38791|39413|39101|387…	1.4E-4		GO:0031328	0.38005089989292784	0
495	49	GO Biological Process		regulation of MAPK cascade	0.0278	TRIB2|XBP1|TRIB3|GADD45G|KIDINS220|SEMA6A|SLC9A3R1|C19orf10|MUL1|IL11|LAMTOR1|FBXW7|KIT|PRKCE|MID1|DUSP18|MEF2C|DUSP15|ATF3|AGT|ADORA1|PEA15|EFNA1|DUSP5|IRAK1|BCAR3|PTEN|SRC|ZAK|SPRY2|BMP2|FGF9|PRKCD|GPER1|PAFAH1B1|EPHB1|GSTP1|FAM150B|RGS4|NTF3|DUSP22|PRMT1|PRKCA|MAP2K4|NTRK1|CDK5RAP3|LMO3|CNKSR3|SPRY1	38764	39174|39475|39445|38878|39417|39019|38800|39073|39020|39428|39282|39296|39028|38946|39470|39103|38862|39099|39164|39007|39171|38901|39322|39346|39142|39051|38802|39068|38939|39320|39162|39280|39432|39281|39235|38801|39378|39247|39396|39323|38849|38898|38918|38917|38894|39123|38859|39251|38980	1.6E-4		GO:0043408	0.3691136278949519	0
620	58	GO Biological Process		animal organ morphogenesis	0.0281	AP3B1|SEMA6A|IFT172|SMARCD3|PKD1|SLC9A3R1|IFT57|LRIG1|ABLIM1|ZIC1|FZD1|NBL1|SOX8|ABR|CEBPB|KLHL3|IRX3|FLRT2|MEF2C|SOX18|MYOM1|ACTA1|DLL1|KDM5B|LHX9|AHI1|EFNA1|BTRC|BCAR3|LHX3|PTEN|SGPL1|PBX3|SRC|EDA|SPRY2|BMP2|FOXC1|SHROOM2|FGF9|MSX1|SYNPO2L|PAFAH1B1|EPHB1|BCL2|WDR19|CLDN5|FOXO3|GAMT|PAX6|FAT1|SFRP4|PROM1|ADM|PGF|TEAD2|MTHFD1L|SPRY1	38764	38833|39019|38910|39166|38895|38800|39463|39456|39184|39266|38920|39217|38969|39286|38807|38915|38781|38993|38862|38922|39186|38962|39067|39464|39461|39246|39322|39292|39051|39413|38802|38930|38785|39068|38795|39320|39162|38982|39075|39280|38823|39199|39235|38801|39034|39405|38844|39221|39126|39359|38851|38858|39095|39110|38906|39471|39023|38980	1.6E-4		GO:0009887	0.36800779141209666	0
1086	90	GO Biological Process		tissue development	0.0281	XBP1|PCK2|EDF1|PFN1|CCND1|BCL9|AP3B1|SEMA6A|CDK4|IFT172|MEOX2|PKD1|SLC9A3R1|IFT57|STC2|PITX1|ACAT1|TJP1|FZD1|SOX8|ITGB5|TAF10|AKNA|CEBPB|KLHL3|TYMS|ENO3|POU3F2|IRX3|MEF2C|SOX18|PDPK1|ATF3|WLS|MYOM1|RSPO3|HNRNPAB|AGT|ACTA1|DLL1|PLXNA2|KDM5B|AHI1|EFNA1|S100A4|PHGDH|DUSP5|BTRC|LMO4|PTEN|POU3F1|SRC|EDA|NINJ1|SPRY2|HES3|EXT1|BMP2|AKR1C2|FOXC1|FGF9|MSX1|PKP4|COBL|PAFAH1B1|CD151|BCL2|WDR19|IFRD1|SELM|CD…	38764	39475|38902|39351|39121|38843|39250|38833|39019|39404|38910|39185|38895|38800|39463|39102|39155|39402|38961|38920|38969|39279|39219|39333|38807|38915|39338|39331|39261|38781|38862|38922|39188|39164|39308|39186|38779|39091|39007|38962|39067|39441|39464|39246|39322|38958|39458|39346|39292|39311|38802|38783|39068|38795|38911|39320|39165|39423|39162|38954|38982|39280|38823|39047|39118|39235|39157|390…	1.6E-4		GO:0009888	0.36800779141209666	0
733	66	GO Biological Process		response to organonitrogen compound	0.0281	ASNS|XBP1|PCK2|TRIB3|CCND1|RHOQ|GSTM2|VGF|SESN2|PPP1R1B|CDK4|CASQ2|SLC9A3R1|STC2|GAL|LAMTOR1|AKAP6|QDPR|SST|INHBB|PTPRN|FADD|CEBPB|HOMER2|PRKCE|TYMS|SHMT2|NME1|SNCA|MEF2C|PDPK1|SREBF1|DNMT1|ARHGEF2|AGT|ACTA1|PEA15|BCAR3|SORBS1|PTEN|SLC2A8|SRC|FABP3|FOXO4|STAT4|TMUB1|PRKCD|SIN3A|CXCL12|TSPO|GPER1|GSTP1|CDKN1A|FOXO3|SH3BP4|RAPGEF3|RGS4|RANGAP1|AKAP7|EPM2AIP1|HERPUD1|PIK3R1|ADM|SESN3|LDLR|CPEB1	38764	39283|39475|38902|39445|38843|38804|39462|38923|39027|39035|39404|38876|38800|39102|39410|39282|39294|38815|39481|39406|38972|39312|38807|38866|38946|39338|39225|39066|38837|38862|39188|39085|38835|38790|39007|38962|38901|39051|38791|38802|38782|39068|39200|38904|39367|38919|39432|39336|39231|39439|39281|39378|39249|39221|39061|39136|39396|39172|38855|38938|38892|38821|39110|39158|38989|39400	1.6E-4		GO:0010243	0.36800779141209666	0
38	10	GO Biological Process		regulation of vascular associated smooth muscle cell proliferation	0.0281	FOXJ2|XBP1|MEF2C|DNMT1|AGT|PTEN|FGF9|GPER1|GSTP1|CDKN1A	38764	39116|39475|38862|38835|39007|38802|39280|39281|39378|39249	1.6E-4		GO:1904705	0.36800779141209666	0
593	56	GO Biological Process		positive regulation of cell population proliferation	0.0284	GRN|FOXJ2|DHPS|XBP1|CORO1A|CCND1|IGFBP2|AKIRIN2|CDK4|MARCH7|CCND2|SMARCD3|E2F3|C19orf10|HSF4|IL11|KIT|SOX8|PTPRN|FADD|IL12A|SCG2|CLCF1|POU3F2|SHMT2|NME1|MEF2C|PDPK1|ATF3|ANXA2|DNMT1|TFRC|CD47|AGT|DLL1|KDM5B|IRAK1|BLOC1S2|PTEN|PIM1|BMP2|AKR1C2|FGF9|CXCL12|TSPO|GPER1|BCL2|CDKN1A|CLDN5|NTF3|PAX6|PRMT1|PRKCA|ADM|PDCD2|PGF	38764	38912|39116|38794|39475|38948|38843|39414|38949|39404|39340|39361|39166|38978|39073|39173|39428|39028|38969|38972|39312|38908|39064|39269|39261|39225|39066|38862|39188|39164|38927|38835|38965|39147|39007|39067|39464|39142|39072|38802|39270|39162|38954|39280|39231|39439|39281|39034|39249|38844|39323|39359|38898|38918|39110|39344|38906	1.7E-4		GO:0008284	0.3669136985474328	0
2248	164	GO Biological Process		regulation of signal transduction	0.0284	BAIAP2L1|CACNG3|TRIB2|PPP1R15A|XBP1|AURKA|TRIB3|JADE1|IGFBP2|ENO1|RHOQ|ARAP3|GSTM2|ZC3HAV1|SCRT2|PHPT1|HSPB1|RASL11B|GADD45G|SESN2|KIDINS220|SEMA6A|CDK4|MARCH7|IFT172|CASQ2|CUX2|RHBDF1|SLC9A3R1|C19orf10|CBLB|MUL1|IL11|NPTX2|INHBE|PSMB6|GNA12|TNFRSF10B|LAMTOR1|AKAP6|FBXW7|ZIC1|TMBIM4|FZD1|KIT|NBL1|ARHGAP15|INHBB|NKD2|CREBRF|RGS20|GAS1|TAF10|FADD|PRELID1|CXXC5|IL12A|ABR|SCG2|KREMEN2|PRKCB|HOMER2|PR…	38764	38809|38842|39174|39029|39475|39041|39445|38875|39414|39044|38804|39335|39462|39182|39094|39032|38774|38960|38878|39027|39417|39019|39404|39340|38910|38876|39050|39384|38800|39073|39170|39020|39428|39479|39207|38827|39149|39202|39282|39294|39296|39266|39329|38920|39028|39217|39285|39406|38887|38861|39468|39421|39219|39312|38882|39446|38908|39286|39064|38864|39038|38866|38946|39098|39269|38983|394…	1.7E-4		GO:0009966	0.3669136985474328	0
1863	140	GO Biological Process		regulation of cellular component organization	0.0284	BAIAP2L1|GRN|PPP1R15A|XBP1|BDKRB1|AURKA|CORO1A|EHD4|OBFC1|PFN1|JADE1|ENO1|RHOQ|PHPT1|CDC42EP1|SESN2|SERPINF1|KIDINS220|SEMA6A|FHOD1|ITPKA|CUX2|PKD1|CLASP1|MUL1|ADD1|SCARB2|ANKRD32|JDP2|LAMTOR1|AKAP6|TJP1|FBXW7|FZD1|KIT|RAD21|JAM3|PRELID1|PRKCE|MID1|WHSC1L1|LRRN1|CDK5R1|ENO3|PARP10|POU3F2|CNTN2|FLRT2|NME1|SPTY2D1|SNCA|LPHN1|MEF2C|JARID2|TP53BP2|H1F0|ANXA2|WARS|SYT17|SREBF1|DNMT1|ZSWIM5|TFRC|DCTN1|…	38764	38809|38912|39029|39475|38853|39041|38948|39213|39245|39121|38875|39044|38804|39032|39390|39027|39355|39417|39019|39049|39399|39050|38895|38811|39020|39339|39451|39254|39008|39282|39294|38961|39296|38920|39028|39347|39124|38882|38946|39470|39140|39226|38973|39331|39450|39261|38820|38993|39066|39411|38837|39104|38862|39257|38880|38971|38927|38903|39425|39085|38835|38870|38965|38967|38790|39147|390…	1.7E-4		GO:0051128	0.3669136985474328	0
64	13	GO Biological Process		nephron epithelium development	0.0284	PKD1|ACAT1|SOX8|KLHL3|IRX3|MEF2C|DLL1|AHI1|BMP2|FOXC1|BCL2|PROM1|PGF	38764	38895|39402|38969|38915|38781|38862|39067|39246|39162|38982|39034|39095|38906	1.7E-4		GO:0072009	0.3669136985474328	0
940	80	GO Biological Process		positive regulation of cellular component organization	0.0287	BAIAP2L1|GRN|PPP1R15A|XBP1|AURKA|PFN1|RHOQ|CDC42EP1|SERPINF1|KIDINS220|FHOD1|ITPKA|CUX2|CLASP1|MUL1|ADD1|SCARB2|ANKRD32|JDP2|FBXW7|FZD1|KIT|RAD21|PRKCE|WHSC1L1|LRRN1|CDK5R1|FLRT2|NME1|SNCA|LPHN1|JARID2|TP53BP2|ANXA2|WARS|SYT17|SREBF1|DNMT1|TFRC|DCTN1|CD47|AGT|DLL1|THBS2|PLXNA2|AHI1|BNIP3|SRC|TMEM27|PAN3|BAIAP2L2|MSX1|PRKCD|SYNPO2L|SIN3A|COBL|CXCL12|GPER1|PAFAH1B1|CD151|EPHB1|BCL2|DLG4|FAM150B|CLD…	38764	38809|38912|39029|39475|39041|39121|38804|39390|39355|39417|39049|39399|39050|38811|39020|39339|39451|39254|39008|39296|38920|39028|39347|38946|39140|39226|38973|38993|39066|38837|39104|39257|38880|38927|38903|39425|39085|38835|38965|38967|39147|39007|39067|38985|39441|39246|39243|39068|39206|39289|38830|38823|39432|39199|39336|39118|39231|39281|39235|39157|38801|39034|39253|39247|38844|39136|389…	1.8E-4		GO:0051130	0.3658311024929917	0
595	56	GO Biological Process		response to hormone	0.0291	ASNS|XBP1|PCK2|TRIB3|CCND1|IGFBP2|RHOQ|VGF|SESN2|SERPINF1|CDK4|STC2|GAL|ACAT1|QDPR|SST|KIT|INHBB|PTPRN|PRKCE|DDIT4|TYMS|MEF2C|PDPK1|ANXA2|SREBF1|LONP1|AGT|ACTA1|SFR1|BCAR3|SORBS1|PTEN|SLC2A8|SRC|FABP3|FOXO4|KLF9|AKR1C2|STAT4|PRKCD|CXCL12|TSPO|GPER1|BCL2|GSTP1|CDKN1A|FOXO3|RANGAP1|EPM2AIP1|SFRP4|PIK3R1|ADM|SESN3|PGF|CPEB1	38764	39283|39475|38902|39445|38843|39414|38804|38923|39027|39355|39404|39102|39410|39402|38815|39481|39028|39406|38972|38946|39098|39338|38862|39188|38927|39085|38874|39007|38962|39177|39051|38791|38802|38782|39068|39200|38904|39373|38954|39367|39432|39231|39439|39281|39034|39378|39249|39221|39172|38938|38858|38821|39110|39158|38906|39400	1.8E-4		GO:0009725	0.3644051128096803	0
499	49	GO Biological Process		positive regulation of programmed cell death	0.0291	GRN|XBP1|GADD45G|CDK4|SLC9A3R1|E2F3|MUL1|IFT57|GAL|PHLDA1|TNFRSF10B|FBXW7|INHBB|FADD|PRELID1|IL12A|ABR|MAL|CDK5R1|NQO1|RPS27L|SNCA|MEF2C|TP53BP2|ATF3|ARHGEF2|AGT|PEA15|BNIP3|KHDC1|PTEN|SRC|ZAK|BMP2|BNIP3L|MSX1|PRKCD|TSPO|GPER1|BCL2|CDKN1A|FOXO3|ANO6|MAP2K4|SFRP4|NTRK1|ADM|PDCD2|DDIT3	38764	38912|39475|38878|39404|38800|38978|39020|39463|39410|39154|39202|39296|39406|39312|38882|38908|39286|38983|38973|39010|39201|38837|38862|38880|39164|38790|39007|38901|39243|39216|38802|39068|38939|39162|38963|38823|39432|39439|39281|39034|39249|39221|38956|38917|38858|38894|39110|39344|39310	1.9E-4		GO:0043068	0.3644051128096803	0
301	34	GO Biological Process		response to peptide hormone	0.0291	XBP1|PCK2|TRIB3|RHOQ|VGF|SESN2|CDK4|STC2|GAL|QDPR|INHBB|PTPRN|PDPK1|SREBF1|AGT|BCAR3|SORBS1|PTEN|SLC2A8|SRC|FABP3|FOXO4|STAT4|PRKCD|CXCL12|GPER1|GSTP1|FOXO3|RANGAP1|EPM2AIP1|PIK3R1|ADM|SESN3|CPEB1	38764	39475|38902|39445|38804|38923|39027|39404|39102|39410|38815|39406|38972|39188|39085|39007|39051|38791|38802|38782|39068|39200|38904|39367|39432|39231|39281|39378|39221|39172|38938|38821|39110|39158|39400	1.8E-4		GO:0043434	0.3644051128096803	0
74	14	GO Biological Process		fat cell differentiation	0.0291	CCND1|IL11|SOX8|INHBB|CEBPB|METRNL|SREBF1|BNIP3|FABP3|ATF5|TMEM120B|GPX1|EBF2|ALDH6A1	38764	38843|39428|38969|39406|38807|39430|39085|39243|39200|39236|39132|38890|38780|39429	1.9E-4		GO:0045444	0.3644051128096803	0
2893	203	GO Biological Process		regulation of response to stimulus	0.0291	BAIAP2L1|CACNG3|GRN|TRIB2|PPP1R15A|XBP1|AURKA|TRIB3|JADE1|ULBP1|IGFBP2|ENO1|RHOQ|ARAP3|GSTM2|ZC3HAV1|SCRT2|PHPT1|HSPB1|RASL11B|GADD45G|SESN2|SERPINF1|KIDINS220|SEMA6A|CDK4|MARCH7|HLA-F|IFT172|CASQ2|CUX2|RHBDF1|SLC9A3R1|C19orf10|CLASP1|EFHD1|CBLB|MUL1|IL11|ANKRD32|NPTX2|INHBE|PSMB6|GNA12|TNFRSF10B|LAMTOR1|AKAP6|FBXW7|ZIC1|CEBPG|NUP205|TMBIM4|FZD1|KIT|NBL1|ARHGAP15|INHBB|MASP1|NDUFAF2|NKD2|CREBRF|R…	38764	38809|38842|38912|39174|39029|39475|39041|39445|38875|38879|39414|39044|38804|39335|39462|39182|39094|39032|38774|38960|38878|39027|39355|39417|39019|39404|39340|39003|38910|38876|39050|39384|38800|39073|38811|39002|39170|39020|39428|39254|39479|39207|38827|39149|39202|39282|39294|39296|39266|39330|38819|39329|38920|39028|39217|39285|39406|39239|39317|38887|38861|39468|39421|39124|39219|39447|393…	1.8E-4		GO:0048583	0.3644051128096803	0
724	65	GO Biological Process		regulation of cell development	0.0295	GRN|AURKA|SCRT2|SERPINF1|KIDINS220|SEMA6A|ITPKA|CUX2|SMARCD3|MUL1|ADD1|SCARB2|AKAP6|FBXW7|FZD1|KIT|NBL1|SOX8|CLCF1|CDK5R1|POU3F2|CNTN2|IRX3|FLRT2|NME1|MEF2C|SYT17|ZSWIM5|BRINP2|ARHGEF2|AGT|DLL1|PLXNA2|UST|EFNA1|BEND6|PTEN|NCS1|FAM129B|CASZ1|HES3|BMP2|G6PD|SIN3A|COBL|CXCL12|TSPO|GPER1|PAFAH1B1|BCL2|DLG4|IFRD1|FAM150B|UNC5D|CLDN5|FOXO3|RGS4|NTF3|PAX6|SERPINE2|NTRK1|CDK5RAP3|B2M|LDLR|ENC1	38764	38912|39041|39094|39355|39417|39019|39399|39050|39166|39020|39339|39451|39294|39296|38920|39028|39217|38969|39269|38973|39261|38820|38781|38993|39066|38862|39425|38870|39228|38790|39007|39067|39441|39196|39322|39240|38802|39084|38994|39398|39165|39162|39203|39336|39118|39231|39439|39281|39235|39034|39253|39087|39247|38888|38844|39221|39396|39323|39359|39271|38894|39123|39353|38989|39024	1.9E-4		GO:0060284	0.3629985911712313	0
228	28	GO Biological Process		regulation of cation transmembrane transport	0.0295	CACNG3|BDKRB1|CORO1A|GSTM2|SLC31A2|CASQ2|SLC9A3R1|GAL|FXYD7|AKAP6|GEM|PRKCE|SNCA|MEF2C|PDPK1|AGT|KCNG1|PTEN|DPP6|G6PD|GPER1|DLG4|KLHL24|RGS4|AKAP7|ANO6|KCNIP2|CNKSR3	38764	38842|38853|38948|39462|39382|38876|38800|39410|39056|39294|39385|38946|38837|38862|39188|39007|39181|38802|39130|39203|39281|39253|38818|39396|38855|38956|38964|39251	1.9E-4		GO:1904062	0.3629985911712313	0
393	41	GO Biological Process		actin cytoskeleton organization	0.0298	BAIAP2L1|EFS|CORO1A|PFN1|RHOQ|FHOD1|ITPKA|CASQ2|SLC9A3R1|CNN2|ADD1|THSD7B|TJP1|PDLIM3|KIT|ITGB5|ABR|ZYX|FMNL3|PDPK1|MYOM1|ARHGEF2|ACTA1|ENAH|SORBS1|SRC|SHROOM2|BAIAP2L2|INF2|SYNPO2L|DAAM1|COBL|PAFAH1B1|SH3KBP1|BCL2|ABLIM2|FAT1|ABLIM3|PALLD|FHDC1|PIP5K1C	38764	38809|38808|38948|39121|38804|39049|39399|38876|38800|38995|39339|38825|38961|38934|39028|39279|39286|39474|39466|39188|39186|38790|38962|38789|38791|39068|39075|38830|38856|39199|39401|39118|39235|38886|39034|39163|38851|39460|39277|39426|39053	2.0E-4		GO:0030036	0.36195615958123295	0
126	19	GO Biological Process		negative regulation of MAPK cascade	0.0316	XBP1|SEMA6A|SLC9A3R1|DUSP18|ATF3|AGT|EFNA1|DUSP5|PTEN|SPRY2|PRKCD|GPER1|PAFAH1B1|GSTP1|RGS4|CDK5RAP3|LMO3|CNKSR3|SPRY1	38764	39475|39019|38800|39103|39164|39007|39322|39346|38802|39320|39432|39281|39235|39378|39396|39123|38859|39251|38980	2.1E-4		GO:0043409	0.3559138093818942	0
713	64	GO Biological Process		positive regulation of cell differentiation	0.0321	GRN|XBP1|AURKA|LRP3|SERPINF1|AP3B1|KIDINS220|SEMA6A|ITPKA|CUX2|SMARCD3|HSF4|MUL1|ADD1|SCARB2|CCRN4L|AKAP6|FZD1|KIT|NBL1|SOX8|FADD|IL12A|CEBPB|CLCF1|METRNL|IRX3|NME1|MEF2C|SYT17|BRINP2|ARHGEF2|AGT|PLXNA2|AHI1|SMAP1|BEND6|PTEN|FAM129B|PIM1|BMP2|ISG15|FOXC1|SIN3A|COBL|CXCL12|TSPO|GPER1|PAFAH1B1|BCL2|DLG4|FAM150B|CLDN5|FOXO3|PAX6|PRMT1|PRKCA|SFRP4|SERPINE2|PROM1|NTRK1|ADM|LMO3|ENC1	38764	38912|39475|39041|38953|39355|38833|39417|39019|39399|39050|39166|39173|39020|39339|39451|39314|39294|38920|39028|39217|38969|39312|38908|38807|39269|39430|38781|39066|38862|39425|39228|38790|39007|39441|39246|39006|39240|38802|38994|39270|39162|39156|38982|39336|39118|39231|39439|39281|39235|39034|39253|39247|38844|39221|39359|38898|38918|38858|39271|39095|38894|39110|38859|39024	2.2E-4		GO:0045597	0.35429641180265364	0
873	75	GO Biological Process		positive regulation of protein modification process	0.0322	PPP1R15A|XBP1|TRIB3|EHD4|CCND1|GADD45G|KIDINS220|MARCH7|CCND2|PKD1|C19orf10|MUL1|IL11|INHBE|JDP2|TNFRSF10B|LAMTOR1|FBXW7|FZD1|KIT|INHBB|IL12A|PRKCE|APITD1|CLCF1|MID1|WHSC1L1|CDK5R1|RCHY1|SNCA|MEF2C|JARID2|DUSP15|PDPK1|ANXA2|SREBF1|DNMT1|TFRC|ARHGEF2|AGT|ADORA1|FAM129A|PEA15|EFNA1|DUSP5|IRAK1|BTRC|BCAR3|PTEN|PIM1|SRC|ZAK|CKS2|SPRY2|BMP2|FGF9|PRKCD|GPER1|BCL2|DLG4|FAM150B|CDKN1A|RAPGEF3|GNL3|NTF3|D…	38764	39029|39475|39445|39213|38843|38878|39417|39340|39361|38895|39073|39020|39428|39207|39008|39202|39282|39296|38920|39028|39406|38908|38946|39234|39269|39470|39140|38973|39135|38837|38862|39257|39099|39188|38927|39085|38835|38965|38790|39007|39171|39443|38901|39322|39346|39142|39292|39051|38802|39270|39068|38939|39063|39320|39162|39280|39432|39281|39034|39253|39247|39249|39136|38975|39323|38849|388…	2.2E-4		GO:0031401	0.3539759570812833	0
422	43	GO Biological Process		positive regulation of cell development	0.0324	GRN|AURKA|SERPINF1|KIDINS220|SEMA6A|ITPKA|CUX2|SMARCD3|MUL1|ADD1|SCARB2|AKAP6|FZD1|KIT|NBL1|SOX8|CLCF1|IRX3|NME1|MEF2C|SYT17|BRINP2|ARHGEF2|AGT|PLXNA2|BEND6|PTEN|FAM129B|BMP2|SIN3A|COBL|CXCL12|TSPO|GPER1|PAFAH1B1|BCL2|DLG4|FAM150B|CLDN5|PAX6|SERPINE2|NTRK1|ENC1	38764	38912|39041|39355|39417|39019|39399|39050|39166|39020|39339|39451|39294|38920|39028|39217|38969|39269|38781|39066|38862|39425|39228|38790|39007|39441|39240|38802|38994|39162|39336|39118|39231|39439|39281|39235|39034|39253|39247|38844|39359|39271|38894|39024	2.2E-4		GO:0010720	0.35333802247428275	0
714	64	GO Biological Process		regulation of nervous system development	0.0325	GRN|SCRT2|SERPINF1|KIDINS220|SEMA6A|ITPKA|CUX2|SMARCD3|MUL1|SCARB2|FZD1|KIT|NBL1|SOX8|CLCF1|LRRN1|CDK5R1|POU3F2|CNTN2|IRX3|FLRT2|NME1|SNCA|LPHN1|MEF2C|SYT17|ZSWIM5|BRINP2|ARHGEF2|AGT|DLL1|THBS2|PLXNA2|UST|EFNA1|BEND6|PTEN|NCS1|CASZ1|HES3|BMP2|SIN3A|COBL|CXCL12|TSPO|GPER1|PAFAH1B1|EPHB1|BCL2|DLG4|IFRD1|FAM150B|UNC5D|FOXO3|NTF3|LRRN3|MDGA1|PAX6|SERPINE2|NTRK1|CDK5RAP3|B2M|LDLR|ENC1	38764	38912|39094|39355|39417|39019|39399|39050|39166|39020|39451|38920|39028|39217|38969|39269|39226|38973|39261|38820|38781|38993|39066|38837|39104|38862|39425|38870|39228|38790|39007|39067|38985|39441|39196|39322|39240|38802|39084|39398|39165|39162|39336|39118|39231|39439|39281|39235|38801|39034|39253|39087|39247|38888|39221|39323|38816|39304|39359|39271|38894|39123|39353|38989|39024	2.2E-4		GO:0051960	0.35302053035905356	0
532	51	GO Biological Process		positive regulation of cell death	0.0337	GRN|XBP1|GADD45G|CDK4|SLC9A3R1|E2F3|MUL1|IFT57|GAL|PHLDA1|TNFRSF10B|FBXW7|INHBB|FADD|PRELID1|IL12A|ABR|DDIT4|MAL|CDK5R1|NQO1|RPS27L|SNCA|MEF2C|TP53BP2|ATF3|ARHGEF2|AGT|ADORA1|PEA15|BNIP3|KHDC1|PTEN|SRC|ZAK|BMP2|BNIP3L|MSX1|PRKCD|TSPO|GPER1|BCL2|CDKN1A|FOXO3|ANO6|MAP2K4|SFRP4|NTRK1|ADM|PDCD2|DDIT3	38764	38912|39475|38878|39404|38800|38978|39020|39463|39410|39154|39202|39296|39406|39312|38882|38908|39286|39098|38983|38973|39010|39201|38837|38862|38880|39164|38790|39007|39171|38901|39243|39216|38802|39068|38939|39162|38963|38823|39432|39439|39281|39034|39249|39221|38956|38917|38858|38894|39110|39344|39310	2.3E-4		GO:0010942	0.34928503562806645	0
890	76	GO Biological Process		plasma membrane bounded cell projection organization	0.0337	AURKA|CORO1A|EHD4|CFAP61|FOPNL|KIDINS220|SEMA6A|DOCK10|ITPKA|IFT172|ARL3|SLC9A3R1|TANC1|CLASP1|EFHD1|IFT57|IQCG|EMP3|ABLIM1|KIT|NBL1|JAM3|CDK5R1|CNTN2|FLRT2|GLDN|RERE|ICK|KIFAP3|DCTN1|ENAH|PLXNA2|LHX9|AHI1|EFNA1|PHGDH|BLOC1S2|LGI1|LHX3|PTEN|STXBP1|FAM129B|SRC|EXT1|DNAH17|COBL|CXCL12|TSPO|PAFAH1B1|SH3KBP1|EPHB1|DYNC2H1|BCL2|DLG4|WDR19|NCAM2|UNC5D|ABLIM2|NTF3|PAX6|PRMT1|PRKCA|ANO6|STMN1|GALNT11|ABL…	38764	39041|38948|39213|39141|39197|39417|39019|38944|39399|38910|39114|38800|38897|38811|39002|39463|39305|38828|39184|39028|39217|39124|38973|38820|38993|38839|39349|38868|38947|38967|38789|39441|39461|39246|39322|39458|39072|39025|39413|38802|38883|38994|39068|39423|38860|39118|39231|39439|39235|38886|38801|38988|39034|39253|39405|39093|38888|39163|39323|39359|38898|38918|38956|38991|39391|39460|392…	2.4E-4		GO:0120036	0.34928503562806645	0
96	16	GO Biological Process		regulation of striated muscle tissue development	0.0343	AKAP6|MEF2C|JARID2|DLL1|CENPF|PTEN|FAM129B|PIM1|BMP2|FGF9|G6PD|EPHB1|BCL2|RGS4|VGLL4|UQCC2	38764	39294|38862|39257|39067|38797|38802|38994|39270|39162|39280|39203|38801|39034|39396|39454|39092	2.4E-4		GO:0016202	0.34746688062210757	0
674	61	GO Biological Process		regulation of locomotion	0.0349	GRN|XBP1|BDKRB1|CORO1A|PFN1|SCRT2|PHPT1|HSPB1|SERPINF1|SEMA6A|DOCK10|MEOX2|SLC9A3R1|CLASP1|GNA12|TJP1|FBXW7|SST|KIT|NBL1|JAM3|FADD|IL12A|ABR|SCG2|PRKCE|FLRT2|MEF2C|PDPK1|ZSWIM5|ARHGEF2|AGT|PLXNA2|ADORA1|EFNA1|LMO4|PTEN|SRC|FOXO4|SPRY2|BMP2|FGF9|SRGAP3|PRCP|CXCL12|GPER1|CD151|BCL2|GSTP1|UNC5D|CLDN5|FOXO3|NTF3|DUSP22|PAX6|PRKCA|ANO6|SERPINE2|MCTP1|PIK3R1|PGF	38764	38912|39475|38853|38948|39121|39094|39032|38774|39355|39019|38944|39185|38800|38811|39149|38961|39296|39481|39028|39217|39124|39312|38908|39286|39064|38946|38993|38862|39188|38870|38790|39007|39441|39171|39322|39311|38802|39068|38904|39320|39162|39280|39120|39151|39231|39281|39157|39034|39378|38888|38844|39221|39323|38849|39359|38918|38956|39271|39133|38821|38906	2.5E-4		GO:0040012	0.3456802559098965	0
646	59	GO Biological Process		regulation of cell motility	0.0352	GRN|XBP1|BDKRB1|CORO1A|PFN1|SCRT2|PHPT1|HSPB1|SERPINF1|SEMA6A|DOCK10|MEOX2|SLC9A3R1|CLASP1|GNA12|TJP1|FBXW7|SST|KIT|NBL1|JAM3|FADD|IL12A|ABR|PRKCE|FLRT2|MEF2C|PDPK1|ARHGEF2|AGT|PLXNA2|ADORA1|EFNA1|LMO4|PTEN|SRC|FOXO4|SPRY2|BMP2|FGF9|SRGAP3|PRCP|CXCL12|GPER1|CD151|BCL2|GSTP1|UNC5D|CLDN5|FOXO3|NTF3|DUSP22|PAX6|PRKCA|ANO6|SERPINE2|MCTP1|PIK3R1|PGF	38764	38912|39475|38853|38948|39121|39094|39032|38774|39355|39019|38944|39185|38800|38811|39149|38961|39296|39481|39028|39217|39124|39312|38908|39286|38946|38993|38862|39188|38790|39007|39441|39171|39322|39311|38802|39068|38904|39320|39162|39280|39120|39151|39231|39281|39157|39034|39378|38888|38844|39221|39323|38849|39359|38918|38956|39271|39133|38821|38906	2.5E-4		GO:2000145	0.3447984293292507	0
1364	107	GO Biological Process		positive regulation of macromolecule biosynthetic process	0.0372	FOXJ2|PPP1R15A|XBP1|EDF1|OBFC1|JADE1|BCL9|RHOQ|SESN2|BRD8|AKIRIN2|CDK4|FHOD1|MEOX2|SMARCD3|PKD1|E2F3|C19orf10|ARID3A|HSF4|IL11|PITX1|GAL|ZIC1|CEBPG|FZD1|SOX8|PTPRN|ZDHHC19|CREBRF|LARP6|FADD|AKNA|PRKCB|CEBPB|PABPC1|GLTSCR1L|WHSC1L1|CDK5R1|POU3F2|RPS27L|RERE|MEF2C|SOX18|ATF3|H1F0|WAC|SREBF1|HNRNPAB|ARHGEF2|HEATR1|AGT|DLL1|LHX9|FAM129A|IER5|AHI1|SFR1|BTRC|BCAR3|BLOC1S2|LMO4|SORBS1|LHX3|PCIF1|POU3F1|…	38764	39116|39029|39475|39351|39245|38875|39250|38804|39027|38933|38949|39404|39049|39185|39166|38895|38978|39073|38869|39173|39428|39155|39410|39266|39330|38920|38969|38972|39418|38861|39295|39312|39333|39038|38807|38924|39227|39140|38973|39261|39201|39349|38862|38922|39164|38971|39205|39085|39091|38790|39290|39007|39067|39461|39443|39215|39246|39177|39292|39051|39072|39311|38791|39413|39101|38783|389…	2.7E-4		GO:0010557	0.33910493052502066	0
662	60	GO Biological Process		epithelium development	0.0372	XBP1|PCK2|EDF1|PFN1|CCND1|AP3B1|IFT172|MEOX2|PKD1|SLC9A3R1|IFT57|ACAT1|TJP1|FZD1|SOX8|TAF10|CEBPB|KLHL3|TYMS|IRX3|MEF2C|SOX18|PDPK1|RSPO3|DLL1|PLXNA2|KDM5B|AHI1|PHGDH|BTRC|LMO4|POU3F1|SRC|EDA|SPRY2|HES3|BMP2|AKR1C2|FOXC1|MSX1|PKP4|COBL|PAFAH1B1|CD151|BCL2|WDR19|CDKN1A|RAPGEF3|PAX6|FAT1|GPX1|SERPINE2|PALLD|PROM1|NTRK1|ADM|PGF|TEAD2|MTHFD1L|SPRY1	38764	39475|38902|39351|39121|38843|38833|38910|39185|38895|38800|39463|39402|38961|38920|38969|39219|38807|38915|39338|38781|38862|38922|39188|38779|39067|39441|39464|39246|39458|39292|39311|38783|39068|38795|39320|39165|39162|38954|38982|38823|39047|39118|39235|39157|39034|39405|39249|39136|39359|38851|38890|39271|39277|39095|38894|39110|38906|39471|39023|38980	2.7E-4		GO:0060429	0.33910493052502066	0
50	11	GO Biological Process		nephron tubule development	0.04	PKD1|ACAT1|SOX8|KLHL3|IRX3|MEF2C|DLL1|AHI1|BMP2|BCL2|PGF	38764	38895|39402|38969|38915|38781|38862|39067|39246|39162|39034|38906	3.0E-4		GO:0072080	0.33162825435253857	0
2084	152	GO Biological Process		regulation of protein metabolic process	0.0424	GRN|TRIB2|PPP1R15A|RAB26|XBP1|EIF5|BDKRB1|AURKA|TRIB3|EHD4|CCND1|ENO1|HSPB1|MKNK2|GADD45G|SESN2|PPP1R1B|SERPINF1|KIDINS220|SEMA6A|AKIRIN2|CDK4|MARCH7|CCND2|AARS|PKD1|RHBDF1|SLC9A3R1|C19orf10|CBLB|MUL1|IFT57|IL11|INHBE|JDP2|GNA12|TNFRSF10B|LAMTOR1|FBXW7|FZD1|KIT|INHBB|CAMK2N2|NKD2|CREBRF|GAS1|LARP6|PPP1R14A|FADD|PRELID1|IL12A|PRKCE|DDIT4|APITD1|CLCF1|MAL|MID1|PABPC1|WHSC1L1|TYMS|CDK5R1|RCHY1|PARP1…	38764	38912|39174|39029|38786|39475|38931|38853|39041|39445|39213|38843|39044|38774|38899|38878|39027|39035|39355|39417|39019|38949|39404|39340|39361|38814|38895|39384|38800|39073|39170|39020|39463|39428|39207|39008|39149|39202|39282|39296|38920|39028|39406|39318|38887|38861|39421|39295|39395|39312|38882|38908|38946|39098|39234|39269|38983|39470|38924|39140|39338|38973|39135|39450|38820|39201|39485|392…	3.2E-4		GO:0051246	0.32562503542284477	0
430	43	GO Biological Process		regulation of secretion by cell	0.0425	RAB26|XBP1|PHPT1|HLA-F|RHBDF1|CLASP1|IL11|GAL|GLUD1|DISP1|INHBB|NDUFAF2|IL12A|ABR|PRKCB|PRKCE|RAB11FIP1|SNCA|DOC2A|MEF2C|PDPK1|WLS|SYT17|SREBF1|MYOM1|AGT|ADORA1|KDM5B|CACNA1E|SNCG|NCS1|RIMS3|STXBP1|SRC|ENSP00000363441|TMEM27|CXCL12|RAB27A|GPER1|RAPGEF3|PRKCA|MCTP1|UQCC2	38764	38786|39475|39032|39003|39384|38811|39428|39410|39415|39362|39406|39317|38908|39286|39038|38946|39313|38837|38997|38862|39188|39308|39425|39085|39186|39007|39171|39464|39218|38928|39084|39293|38883|39068|38806|39206|39231|38943|39281|39136|38918|39133|39092	3.2E-4		GO:1903530	0.3253823354051712	0
682	61	GO Biological Process		positive regulation of protein phosphorylation	0.0435	XBP1|EHD4|CCND1|GADD45G|KIDINS220|CCND2|PKD1|C19orf10|MUL1|IL11|INHBE|TNFRSF10B|LAMTOR1|FBXW7|FZD1|KIT|INHBB|IL12A|PRKCE|CLCF1|MID1|CDK5R1|SNCA|MEF2C|DUSP15|PDPK1|ANXA2|TFRC|ARHGEF2|AGT|ADORA1|FAM129A|PEA15|EFNA1|DUSP5|IRAK1|BCAR3|PTEN|PIM1|SRC|ZAK|CKS2|SPRY2|BMP2|FGF9|PRKCD|GPER1|BCL2|DLG4|FAM150B|CDKN1A|RAPGEF3|NTF3|DUSP22|PRMT1|PRKCA|MAP2K4|NTRK1|PGF|YES1|RPS6KA5	38764	39475|39213|38843|38878|39417|39361|38895|39073|39020|39428|39207|39202|39282|39296|38920|39028|39406|38908|38946|39269|39470|38973|38837|38862|39099|39188|38927|38965|38790|39007|39171|39443|38901|39322|39346|39142|39051|38802|39270|39068|38939|39063|39320|39162|39280|39432|39281|39034|39253|39247|39249|39136|39323|38849|38898|38918|38917|38894|38906|39337|39043	3.3E-4		GO:0001934	0.32298627136888014	0
2086	152	GO Biological Process		negative regulation of macromolecule metabolic process	0.0435	TRIB2|PPP1R15A|XBP1|BDKRB1|AURKA|TRIB3|OBFC1|CCND1|ENO1|HIST1H4F|SCRT2|HSPB1|SESN2|LRP3|PPP1R1B|SERPINF1|SEMA6A|AKIRIN2|MARCH7|HLA-F|CUX2|RPL8|SLC9A3R1|E2F3|HSF4|CBLB|MUL1|STC2|PITX1|JDP2|CBX4|CCRN4L|FBXW7|UBP1|FZD1|SOX8|INHBB|CAMK2N2|RPS23|CREBRF|GAS1|PPP1R14A|CXXC5|IL12A|CEBPB|HOMER2|PRKCE|DDIT4|PABPC1|TYMS|CDK5R1|PARP10|POU3F2|PPP1R27|IRX3|DUSP18|NME1|SUV39H1|SNCA|RERE|MEF2C|JARID2|SOX18|SAMD1…	38764	39174|39029|39475|38853|39041|39445|39245|38843|39044|39263|39094|38774|39027|38953|39035|39355|39019|38949|39340|39003|39050|39358|38800|38978|39173|39170|39020|39102|39155|39008|38900|39314|39296|39076|38920|38969|39406|39318|39403|38861|39421|39395|39446|38908|38807|38866|38946|39098|38924|39338|38973|39450|39261|39485|38781|39103|39066|39416|38837|39349|38862|39257|38922|38998|39188|39164|389…	3.3E-4		GO:0010605	0.32298627136888014	0
313	34	GO Biological Process		regulation of ion transmembrane transport	0.0451	CACNG3|BDKRB1|CORO1A|GSTM2|SLC31A2|CASQ2|SLC9A3R1|GAL|FXYD7|AKAP6|KCNF1|GEM|PRKCE|KCNJ4|KCNK12|CLCNKA|SNCA|MEF2C|PDPK1|AGT|CACNA1E|KCNG1|PTEN|DPP6|G6PD|GPER1|DLG4|KLHL24|RGS4|AKAP7|ANO6|KCNIP2|CNKSR3|KCNJ6	38764	38842|38853|38948|39462|39382|38876|38800|39410|39056|39294|39259|39385|38946|39014|39392|38981|38837|38862|39188|39007|39218|39181|38802|39130|39203|39281|39253|38818|39396|38855|38956|38964|39251|38850	3.5E-4		GO:0034765	0.3192648334800006	0
366	38	GO Biological Process		supramolecular fiber organization	0.0466	BAIAP2L1|MMP11|EFS|CORO1A|RHOQ|FHOD1|IFT172|CASQ2|CLASP1|ADD1|PDLIM3|ITGB5|ZYX|SNCA|ANXA2|MYOM1|DCTN1|ARHGEF2|ACTA1|ENAH|BLOC1S2|SORBS1|SRC|FOXC1|SHROOM2|BAIAP2L2|SYNPO2L|COBL|PAFAH1B1|HOOK2|SH3KBP1|BCL2|KLHL24|FAT1|STMN1|FHDC1|B2M|TPPP3	38764	38809|39105|38808|38948|38804|39049|38910|38876|38811|39339|38934|39279|39474|38837|38927|39186|38967|38790|38962|38789|39072|38791|39068|38982|39075|38830|39199|39118|39235|39477|38886|39034|38818|38851|38991|39426|39353|39484	3.6E-4		GO:0097435	0.31589399486380426	0
133	19	GO Biological Process		positive regulation of binding	0.0494	TRIB3|EDF1|PKD1|ADD1|CEBPG|LARP6|NME1|H1F0|ANXA2|MFNG|FAM129B|BMP2|FOXC1|CLDN5|PAX6|STMN1|NMD3|EBF2|B2M	38764	39445|39351|38895|39339|39330|39295|39066|38971|38927|38776|38994|39162|38982|38844|39359|38991|38865|38780|39353	3.9E-4		GO:0051099	0.30988243340122135	0

## Sheet: GO molecular function
# background genes	# genes	category	chart color	description	FDR value	genes	network.SUID	nodes.SUID	p-value	PMID	term name	transferred FDR value	year
5077	358	GO Molecular Function		protein binding	6.09E-5	BAIAP2L1|CACNG3|SYPL1|GRN|TRIB2|FOXJ2|ASNS|PPP1R15A|DHPS|XBP1|GSTZ1|EIF5|EFS|AURKA|TRIB3|CORO1A|EHD4|PON2|EDF1|PFN1|CCND1|ULBP1|NRBP1|IGFBP2|ENO1|BCL9|STBD1|RHOQ|PPP1R3C|GSTM2|ZC3HAV1|SNRPA|HIST1H4F|PHPT1|HSPB1|RASL11B|CDC42EP1|VGF|MKNK2|PPP1R1B|AP3B1|KIDINS220|SEMA6A|AKIRIN2|CDK4|FHOD1|DOCK10|MARCH7|HLA-F|ITPKA|TTLL7|ARL3|CCND2|CASQ2|SMARCD3|PKD1|RHBDF1|SLC9A3R1|E2F3|CNN2|ARID3A|TAF1B|CLASP1|HSF…	38764	38809|38842|39309|38912|39174|39116|39283|39029|38794|39475|39371|38931|38808|39041|39445|38948|39213|38966|39351|39121|38843|38879|39272|39414|39044|39250|39090|38804|38787|39462|39182|39260|39263|39032|38774|38960|39390|38923|38899|39035|38833|39417|39019|38949|39404|39049|38944|39340|39003|39399|39113|39114|39361|38876|39166|38895|39384|38800|38978|38995|38869|39334|38811|39173|39170|39020|394…	1.17E-8		GO:0005515	1.0	0
2271	177	GO Molecular Function		molecular function regulator	0.0054	GRN|TRIB2|FOXJ2|PPP1R15A|XBP1|EIF5|TRIB3|EDF1|PFN1|JADE1|CCND1|ENO1|BCL9|ARAP3|SCRT2|PHPT1|HSPB1|VGF|SESN2|PPP1R1B|SERPINF1|BRD8|KIDINS220|SEMA6A|CDK4|DOCK10|CCND2|CUX2|MEOX2|SMARCD3|SLC9A3R1|E2F3|ARID3A|HSF4|IL11|TBC1D19|STC2|PITX1|NRXN2|GAL|INHBE|JDP2|CBX4|FXYD7|FBXW7|ZIC1|UBP1|CEBPG|SST|NBL1|SOX8|ARHGAP15|INHBB|CAMK2N2|ANXA5|CREBRF|RGS20|GEM|SNAPC4|TAF10|PPP1R14A|IL12A|AKNA|ABR|SCG2|PRKCB|CEBP…	38764	38912|39174|39116|39029|39475|38931|39445|39351|39121|38875|38843|39044|39250|39335|39094|39032|38774|38923|39027|39035|39355|38933|39417|39019|39404|38944|39361|39050|39185|39166|38800|38978|38869|39173|39428|39397|39102|39155|39161|39410|39207|39008|38900|39056|39296|39266|39076|39330|39481|39217|38969|39285|39406|39318|38778|38861|39468|39385|39316|39219|39395|38908|39333|39286|39064|39038|388…	2.06E-6		GO:0098772	0.5379360303903106	0

## Sheet: Wiki pathways
# background genes	# genes	category	chart color	description	FDR value	genes	network.SUID	nodes.SUID	p-value	PMID	term name	transferred FDR value	year
68	15	WikiPathways		Glioblastoma signaling pathways	0.0421	CCND1|CDK4|CCND2|PRKCB|PDPK1|PTEN|SRC|FOXO4|SPRY2|PRKCD|CDKN1A|FOXO3|PRKCA|MAP2K4|PIK3R1	38764	38843|39404|39361|39038|39188|38802|39068|38904|39320|39432|39249|39221|38918|38917|38821	2.41E-5		WP2261	0.3263565848386724	0
