# Supplementary material for: Transcriptome and Proteome Analysis in LUHMES Cells Overexpressing Alpha-Synuclein
Source: Front Neurol. 2022 Apr 11;13:787059. doi: 10.3389/fneur.2022.787059 (PMC9037753; doi:10.3389/fneur.2022.787059)
Supplement: Supplementary file 2 [file Table_2.XLSX]

## Sheet: upregulated transcriptome
# background genes	# genes	category	chart color	description	FDR value	genes	network.SUID	nodes.SUID	p-value	PMID	term name	transferred FDR value	year
975	17	COMPARTMENTS		Extracellular space	1.7E-4	ENO1|HSPB1|SERPINF1|C19orf10|GAL|INHBB|ANXA5|IL12A|CLCF1|SNCA|TFRC|AGT|G6PD|PRKCD|CXCL12|GSTP1|ADM	53218	53516|53666|53337|53498|53309|53311|53662|53592|53391|53634|53563|53536|53431|53294|53416|53324|53480	6.21E-8		GOCC:0005615	0.37695510786217257	0
2880	27	COMPARTMENTS		Cytosol	0.0012	ASNS|XBP1|ENO1|HSPB1|CDK4|CCND2|AARS|FBXW7|ANXA5|FADD|ABR|DDIT4|NME1|SNCA|ARHGEF2|PEA15|IRAK1|FAM129B|ZAK|TNFRSF25|G6PD|PRKCD|GSTP1|CDKN1A|ATF5|PIK3R1|DDIT3	53218	53380|53273|53516|53666|53312|53333|53646|53372|53662|53362|53377|53485|53503|53634|53658|53597|53468|53544|53578|53459|53431|53294|53324|53402|53413|53643|53363	1.31E-6		GOCC:0005829	0.29208187539523756	0
2041	21	COMPARTMENTS		Vesicle	0.0043	CORO1A|ENO1|HSPB1|SERPINF1|HLA-F|SLC9A3R1|ANXA5|IL12A|SCG2|SNCA|TFRC|ARHGEF2|IRAK1|G6PD|PRKCD|CXCL12|TSPO|GPER1|EPHB1|GSTP1|ANO6	53218	53573|53516|53666|53337|53538|53654|53662|53592|53504|53634|53563|53658|53468|53431|53294|53416|53291|53381|53653|53324|53568	7.68E-6		GOCC:0031982	0.23665315444204132	0
5179	35	COMPARTMENTS		Protein-containing complex	0.0118	XBP1|CORO1A|ENO1|HSPB1|CDK4|HLA-F|CCND2|AARS|E2F3|CBX4|TNFRSF10B|FBXW7|INHBB|ANXA5|FADD|PRELID1|IL12A|CEBPB|CLCF1|SNCA|ATF3|TFRC|ARHGEF2|DLL1|PEA15|IRAK1|MSX1|BCL2|GSTP1|CDKN1A|ANO6|PIK3R1|ADM|DDIT3|TEAD2	53218	53273|53573|53516|53666|53312|53538|53333|53646|53552|53598|53432|53372|53311|53662|53362|53607|53592|53649|53391|53634|53456|53563|53658|53502|53597|53468|53641|53519|53324|53402|53568|53643|53480|53363|53275	3.44E-5		GOCC:0032991	0.19281179926938746	0
453	9	COMPARTMENTS		Extracellular organelle	0.0118	ENO1|HSPB1|SERPINF1|ANXA5|TFRC|PRKCD|CXCL12|GSTP1|ANO6	53218	53516|53666|53337|53662|53563|53294|53416|53324|53568	4.18E-5		GOCC:0043230	0.19281179926938746	0
1438	15	COMPARTMENTS		Integral component of membrane	0.0331	XBP1|HLA-F|MUL1|GAS1|SNCA|DLL1|ADORA1|BNIP3|IRAK1|TNFRSF25|GPER1|EPHB1|BCL2|ANO6|ADM	53218	53273|53538|53527|53303|53634|53502|53453|53407|53468|53459|53381|53653|53519|53568|53480	1.8E-4		GOCC:0016021	0.14801720062242812	0
1696	71	GO Biological Process		regulation of cell death	2.66E-71	ASNS|XBP1|CORO1A|ENO1|UNG|SCRT2|HSPB1|GADD45G|SERPINF1|CDK4|HLA-F|CCND2|AARS|SLC9A3R1|E2F3|C19orf10|MUL1|GAL|CBX4|TNFRSF10B|FBXW7|SOX8|INHBB|ANXA5|GAS1|FADD|PRELID1|IL12A|ABR|SCG2|CEBPB|DDIT4|CLCF1|MAL|RPS27L|NME1|SNCA|ATF3|TFRC|ARHGEF2|AGT|DLL1|ADORA1|PEA15|EFNA1|BNIP3|IRAK1|KHDC1|LHX3|FAM129B|ZAK|TNFRSF25|MSX1|G6PD|PRKCD|CXCL12|TSPO|GPER1|EPHB1|BCL2|GSTP1|CDKN1A|ATF5|GPX1|ANO6|HERPUD1|SFRP4|PIK…	53218	53380|53273|53573|53516|53425|53486|53666|53610|53337|53312|53538|53333|53646|53654|53552|53498|53527|53309|53598|53432|53372|53560|53311|53662|53303|53362|53607|53592|53377|53504|53649|53485|53391|53550|53433|53503|53634|53456|53563|53658|53536|53502|53453|53597|53355|53407|53468|53424|53307|53544|53578|53459|53641|53431|53294|53416|53291|53381|53653|53519|53324|53402|53413|53603|53568|53602|536…	1.52E-75		GO:0010941	7.057511836336893	0
666	34	GO Biological Process		positive regulation of programmed cell death	2.83E-27	XBP1|GADD45G|CDK4|SLC9A3R1|E2F3|MUL1|GAL|TNFRSF10B|FBXW7|INHBB|FADD|PRELID1|IL12A|ABR|MAL|RPS27L|SNCA|ATF3|ARHGEF2|AGT|PEA15|BNIP3|KHDC1|ZAK|MSX1|PRKCD|TSPO|GPER1|BCL2|CDKN1A|ANO6|SFRP4|ADM|DDIT3	53218	53273|53610|53312|53654|53552|53527|53309|53432|53372|53311|53362|53607|53592|53377|53550|53433|53634|53456|53658|53536|53597|53407|53424|53578|53641|53294|53291|53381|53519|53402|53568|53618|53480|53363	1.62E-30		GO:0043068	2.654821356447571	0
409	27	GO Biological Process		regulation of apoptotic signaling pathway	1.63E-23	XBP1|ENO1|SCRT2|HSPB1|SLC9A3R1|MUL1|TNFRSF10B|FBXW7|INHBB|FADD|PRELID1|SCG2|MAL|ATF3|ARHGEF2|AGT|PEA15|BNIP3|MSX1|PRKCD|CXCL12|GPER1|BCL2|GSTP1|GPX1|HERPUD1|DDIT3	53218	53273|53516|53486|53666|53654|53527|53432|53372|53311|53362|53607|53504|53550|53456|53658|53536|53597|53407|53641|53294|53416|53381|53519|53324|53603|53602|53363	1.21E-26		GO:2001233	2.278781239559604	0
2096	35	GO Biological Process		regulation of multicellular organismal development	2.08E-13	XBP1|SCRT2|HSPB1|SERPINF1|C19orf10|MUL1|GAL|FBXW7|SOX8|FADD|PRELID1|IL12A|CEBPB|CLCF1|NME1|SNCA|TFRC|ARHGEF2|AGT|DLL1|EFNA1|FAM129B|MSX1|G6PD|CXCL12|TSPO|GPER1|EPHB1|BCL2|GPX1|ANO6|SFRP4|PIK3R1|ADM|DDIT3	53218	53273|53486|53666|53337|53498|53527|53309|53372|53560|53362|53607|53592|53649|53391|53503|53634|53563|53658|53536|53502|53355|53544|53641|53431|53416|53291|53381|53653|53519|53603|53568|53618|53643|53480|53363	5.81E-16		GO:2000026	1.268193666503724	0
1459	30	GO Biological Process		regulation of protein phosphorylation	2.91E-13	XBP1|HSPB1|GADD45G|CDK4|CCND2|SLC9A3R1|C19orf10|MUL1|TNFRSF10B|FBXW7|INHBB|IL12A|DDIT4|CLCF1|SNCA|ATF3|TFRC|ARHGEF2|AGT|ADORA1|PEA15|EFNA1|IRAK1|ZAK|PRKCD|GPER1|EPHB1|BCL2|GSTP1|CDKN1A	53218	53273|53666|53610|53312|53333|53654|53498|53527|53432|53372|53311|53592|53485|53391|53634|53456|53563|53658|53536|53453|53597|53355|53468|53578|53294|53381|53653|53519|53324|53402	8.48E-16		GO:0001932	1.2536107011014093	0
696	22	GO Biological Process		negative regulation of cell population proliferation	1.14E-12	SERPINF1|SLC9A3R1|E2F3|GAL|FBXW7|IL12A|SCG2|CEBPB|NME1|DLL1|ADORA1|FAM129B|MSX1|TSPO|GPER1|EPHB1|BCL2|GSTP1|CDKN1A|ATF5|SFRP4|ADM	53218	53337|53654|53552|53309|53372|53592|53504|53649|53503|53502|53453|53544|53641|53291|53381|53653|53519|53324|53402|53413|53618|53480	4.09E-15		GO:0008285	1.1943095148663527	0
1437	29	GO Biological Process		regulation of response to stress	1.34E-12	XBP1|ENO1|HSPB1|GADD45G|SERPINF1|HLA-F|MUL1|FBXW7|FADD|IL12A|ABR|CEBPB|SNCA|ARHGEF2|AGT|ADORA1|ZAK|MSX1|PRKCD|CXCL12|GPER1|EPHB1|BCL2|GSTP1|GPX1|ANO6|HERPUD1|PIK3R1|DDIT3	53218	53273|53516|53666|53610|53337|53538|53527|53372|53362|53592|53377|53649|53634|53658|53536|53453|53578|53641|53294|53416|53381|53653|53519|53324|53603|53568|53602|53643|53363	5.05E-15		GO:0080134	1.1872895201635192	0
1567	30	GO Biological Process		response to oxygen-containing compound	1.44E-12	ASNS|XBP1|SERPINF1|CDK4|SLC9A3R1|GAL|INHBB|FADD|IL12A|ABR|CEBPB|DDIT4|NME1|SNCA|ARHGEF2|AGT|BNIP3|IRAK1|G6PD|PRKCD|CXCL12|TSPO|GPER1|BCL2|GSTP1|CDKN1A|GPX1|PIK3R1|ADM|TEAD2	53218	53380|53273|53337|53312|53654|53309|53311|53362|53592|53377|53649|53485|53503|53634|53658|53536|53407|53468|53431|53294|53416|53291|53381|53519|53324|53402|53603|53643|53480|53275	5.59E-15		GO:1901700	1.184163750790475	0
161	13	GO Biological Process		regulation of extrinsic apoptotic signaling pathway	1.12E-11	SCRT2|TNFRSF10B|FADD|SCG2|MAL|ATF3|ARHGEF2|AGT|PEA15|GPER1|BCL2|GSTP1|GPX1	53218	53486|53432|53362|53504|53550|53456|53658|53536|53597|53381|53519|53324|53603	4.91E-14		GO:2001236	1.0950781977329818	0
1725	30	GO Biological Process		cellular response to stress	1.52E-11	ASNS|XBP1|UNG|C19orf10|MUL1|TNFRSF10B|FBXW7|INHBB|CEBPB|DDIT4|RPS27L|SNCA|ATF3|ARHGEF2|AGT|PEA15|BNIP3|IRAK1|ZAK|G6PD|PRKCD|TSPO|BCL2|GSTP1|CDKN1A|GPX1|HERPUD1|PIK3R1|ADM|DDIT3	53218	53380|53273|53425|53498|53527|53432|53372|53311|53649|53485|53433|53634|53456|53658|53536|53597|53407|53468|53578|53431|53294|53291|53519|53324|53402|53603|53602|53643|53480|53363	6.86E-14		GO:0033554	1.0818156412055226	0
918	23	GO Biological Process		apoptotic process	2.23E-11	XBP1|GADD45G|C19orf10|MUL1|TNFRSF10B|FADD|PRELID1|IL12A|CEBPB|DDIT4|MAL|RPS27L|SNCA|ADORA1|PEA15|BNIP3|TNFRSF25|PRKCD|GPER1|BCL2|CDKN1A|PIK3R1|DDIT3	53218	53273|53610|53498|53527|53432|53362|53607|53592|53649|53485|53550|53433|53634|53453|53597|53407|53459|53294|53381|53519|53402|53643|53363	1.02E-13		GO:0006915	1.0651695136951838	0
919	23	GO Biological Process		positive regulation of cell population proliferation	2.25E-11	XBP1|CORO1A|CDK4|CCND2|E2F3|C19orf10|SOX8|FADD|IL12A|SCG2|CLCF1|NME1|ATF3|TFRC|AGT|DLL1|IRAK1|CXCL12|TSPO|GPER1|BCL2|CDKN1A|ADM	53218	53273|53573|53312|53333|53552|53498|53560|53362|53592|53504|53391|53503|53456|53563|53536|53502|53468|53416|53291|53381|53519|53402|53480	1.04E-13		GO:0008284	1.0647817481888637	0
1231	25	GO Biological Process		negative regulation of multicellular organismal process	1.21E-10	SERPINF1|HLA-F|MUL1|FBXW7|SOX8|INHBB|ANXA5|IL12A|ABR|NME1|ARHGEF2|AGT|DLL1|ADORA1|EFNA1|FAM129B|G6PD|PRKCD|TSPO|EPHB1|BCL2|GSTP1|PIK3R1|ADM|DDIT3	53218	53337|53538|53527|53372|53560|53311|53662|53592|53377|53503|53658|53536|53502|53453|53355|53544|53431|53294|53291|53653|53519|53324|53643|53480|53363	6.4E-13		GO:0051241	0.991721462968355	0
923	22	GO Biological Process		positive regulation of transport	1.96E-10	XBP1|HLA-F|SLC9A3R1|GAL|FBXW7|INHBB|PRELID1|ABR|CEBPB|SNCA|AGT|DLL1|ADORA1|G6PD|PRKCD|CXCL12|TSPO|GPER1|BCL2|ANO6|SFRP4|PIK3R1	53218	53273|53538|53654|53309|53372|53311|53607|53377|53649|53634|53536|53502|53453|53431|53294|53416|53291|53381|53519|53568|53618|53643	1.06E-12		GO:0051050	0.9707743928643524	0
164	12	GO Biological Process		regulation of intrinsic apoptotic signaling pathway	2.69E-10	XBP1|ENO1|HSPB1|SLC9A3R1|FBXW7|ARHGEF2|MSX1|CXCL12|BCL2|GPX1|HERPUD1|DDIT3	53218	53273|53516|53666|53654|53372|53658|53641|53416|53519|53603|53602|53363	1.49E-12		GO:2001242	0.9570247719997592	0
2875	35	GO Biological Process		negative regulation of macromolecule metabolic process	1.17E-9	XBP1|ENO1|SCRT2|HSPB1|SERPINF1|HLA-F|SLC9A3R1|E2F3|MUL1|CBX4|FBXW7|SOX8|INHBB|GAS1|IL12A|CEBPB|DDIT4|NME1|SNCA|ATF3|AGT|DLL1|EFNA1|FAM129B|MSX1|G6PD|PRKCD|TSPO|GPER1|GSTP1|CDKN1A|ATF5|GPX1|HERPUD1|DDIT3	53218	53273|53516|53486|53666|53337|53538|53654|53552|53527|53598|53372|53560|53311|53303|53592|53649|53485|53503|53634|53456|53536|53502|53355|53544|53641|53431|53294|53291|53381|53324|53402|53413|53603|53602|53363	7.02E-12		GO:0010605	0.8931814138253837	0
317	14	GO Biological Process		regulation of neuron death	1.88E-9	CORO1A|SERPINF1|HLA-F|AARS|FBXW7|CEBPB|DDIT4|CLCF1|SNCA|ADORA1|G6PD|EPHB1|BCL2|DDIT3	53218	53573|53337|53538|53646|53372|53649|53485|53391|53634|53453|53431|53653|53519|53363	1.15E-11		GO:1901214	0.8725842150736319	0
151	11	GO Biological Process		intrinsic apoptotic signaling pathway	2.28E-9	XBP1|TNFRSF10B|CEBPB|DDIT4|RPS27L|BNIP3|PRKCD|BCL2|CDKN1A|PIK3R1|DDIT3	53218	53273|53432|53649|53485|53433|53407|53294|53519|53402|53643|53363	1.43E-11		GO:0097193	0.8642065152999546	0
969	21	GO Biological Process		regulation of locomotion	3.59E-9	XBP1|CORO1A|SCRT2|HSPB1|SERPINF1|SLC9A3R1|FBXW7|FADD|IL12A|ABR|SCG2|ARHGEF2|AGT|ADORA1|EFNA1|CXCL12|GPER1|BCL2|GSTP1|ANO6|PIK3R1	53218	53273|53573|53486|53666|53337|53654|53372|53362|53592|53377|53504|53658|53536|53453|53355|53416|53381|53519|53324|53568|53643	2.27E-11		GO:0040012	0.844490555142168	0
1657	26	GO Biological Process		neurogenesis	8.7E-9	XBP1|SCRT2|SERPINF1|SLC9A3R1|MUL1|SOX8|CEBPB|DDIT4|CLCF1|NME1|ARHGEF2|AGT|DLL1|EFNA1|BNIP3|LHX3|FAM129B|CXCL12|TSPO|GPER1|EPHB1|BCL2|GSTP1|ATF5|PIK3R1|ADM	53218	53273|53486|53337|53654|53527|53560|53649|53485|53391|53503|53658|53536|53502|53355|53407|53307|53544|53416|53291|53381|53653|53519|53324|53413|53643|53480	5.92E-11		GO:0022008	0.8060480747381382	0
1147	22	GO Biological Process		response to abiotic stimulus	9.98E-9	ASNS|SERPINF1|CDK4|TNFRSF10B|FBXW7|FADD|IL12A|DDIT4|ARHGEF2|AGT|ADORA1|BNIP3|IRAK1|ZAK|CXCL12|TSPO|EPHB1|BCL2|CDKN1A|GPX1|PIK3R1|ADM	53218	53380|53337|53312|53432|53372|53362|53592|53485|53658|53536|53453|53407|53468|53578|53416|53291|53653|53519|53402|53603|53643|53480	6.84E-11		GO:0009628	0.8000869458712628	0
1041	21	GO Biological Process		positive regulation of intracellular signal transduction	1.2E-8	XBP1|GADD45G|SLC9A3R1|C19orf10|MUL1|TNFRSF10B|FBXW7|FADD|TFRC|AGT|ADORA1|PEA15|EFNA1|IRAK1|ZAK|MSX1|GPER1|BCL2|GPX1|PIK3R1|DDIT3	53218	53273|53610|53654|53498|53527|53432|53372|53362|53563|53536|53453|53597|53355|53468|53578|53641|53381|53519|53603|53643|53363	8.39E-11		GO:1902533	0.7920818753952374	0
377	14	GO Biological Process		positive regulation of proteolysis	1.47E-8	XBP1|ENO1|MUL1|TNFRSF10B|FBXW7|FADD|PRELID1|MAL|RPS27L|SNCA|EFNA1|KHDC1|GPER1|HERPUD1	53218	53273|53516|53527|53432|53372|53362|53607|53550|53433|53634|53355|53424|53381|53602	1.05E-10		GO:0045862	0.7832682665251823	0
1712	26	GO Biological Process		intracellular signal transduction	1.66E-8	XBP1|HSPB1|SLC9A3R1|MUL1|GAL|TNFRSF10B|ABR|SCG2|CEBPB|DDIT4|RPS27L|TFRC|ARHGEF2|AGT|PEA15|BNIP3|IRAK1|ZAK|PRKCD|GPER1|BCL2|CDKN1A|PIK3R1|ADM|DDIT3|TEAD2	53218	53273|53666|53654|53527|53309|53432|53377|53504|53649|53485|53433|53563|53658|53536|53597|53407|53468|53578|53294|53381|53519|53402|53643|53480|53363|53275	1.2E-10		GO:0035556	0.7779891911959945	0
1095	21	GO Biological Process		regulation of anatomical structure morphogenesis	2.77E-8	XBP1|CORO1A|HSPB1|SERPINF1|SLC9A3R1|C19orf10|MUL1|FBXW7|SOX8|IL12A|ABR|TFRC|AGT|DLL1|EFNA1|BNIP3|FAM129B|MSX1|CXCL12|BCL2|ADM	53218	53273|53573|53666|53337|53654|53498|53527|53372|53560|53592|53377|53563|53536|53502|53355|53407|53544|53641|53416|53519|53480	2.09E-10		GO:0022603	0.7557520230935552	0
571	16	GO Biological Process		regulation of cell activation	3.05E-8	XBP1|CORO1A|HLA-F|GAL|FADD|PRELID1|IL12A|ABR|CEBPB|CLCF1|TFRC|PRKCD|GPER1|BCL2|CDKN1A|PIK3R1	53218	53273|53573|53538|53309|53362|53607|53592|53377|53649|53391|53563|53294|53381|53519|53402|53643	2.32E-10		GO:0050865	0.7515700160653214	0
895	19	GO Biological Process		cellular homeostasis	4.58E-8	XBP1|SERPINF1|SLC9A3R1|FBXW7|NME1|SNCA|TFRC|AGT|ADORA1|BNIP3|CXCL12|GPER1|BCL2|GPX1|ANO6|HERPUD1|PIK3R1|ADM|DDIT3	53218	53273|53337|53654|53372|53503|53634|53563|53536|53453|53407|53416|53381|53519|53603|53568|53602|53643|53480|53363	3.55E-10		GO:0019725	0.7339134521996131	0
450	14	GO Biological Process		negative regulation of immune system process	1.17E-7	HLA-F|MUL1|GAL|FBXW7|FADD|ABR|CEBPB|NME1|DLL1|ADORA1|CXCL12|GPER1|GPX1|PIK3R1	53218	53538|53527|53309|53372|53362|53377|53649|53503|53502|53453|53416|53381|53603|53643	9.79E-10		GO:0002683	0.6931814138253839	0
1489	23	GO Biological Process		positive regulation of catalytic activity	1.73E-7	GADD45G|CCND2|MUL1|TNFRSF10B|FBXW7|FADD|PRELID1|ABR|MAL|RPS27L|SNCA|AGT|ADORA1|PEA15|EFNA1|IRAK1|KHDC1|ZAK|PRKCD|GPER1|EPHB1|BCL2|CDKN1A	53218	53610|53333|53527|53432|53372|53362|53607|53377|53550|53433|53634|53536|53453|53597|53355|53468|53424|53578|53294|53381|53653|53519|53402	1.49E-9		GO:0043085	0.6761953896871205	0
2325	28	GO Biological Process		cell surface receptor signaling pathway	3.87E-7	XBP1|CORO1A|HSPB1|HLA-F|SLC9A3R1|TNFRSF10B|FBXW7|INHBB|FADD|IL12A|DDIT4|CLCF1|AGT|DLL1|ADORA1|EFNA1|IRAK1|TNFRSF25|MSX1|PRKCD|CXCL12|EPHB1|BCL2|CDKN1A|ANO6|SFRP4|PIK3R1|DDIT3	53218	53273|53573|53666|53538|53654|53432|53372|53311|53362|53592|53485|53391|53536|53502|53453|53355|53468|53459|53641|53294|53416|53653|53519|53402|53568|53618|53643|53363	3.45E-9		GO:0007166	0.6412289034981089	0
2337	28	GO Biological Process		positive regulation of gene expression	4.26E-7	XBP1|ENO1|HSPB1|CDK4|HLA-F|E2F3|C19orf10|GAL|SOX8|FADD|IL12A|CEBPB|RPS27L|ATF3|TFRC|ARHGEF2|AGT|DLL1|IRAK1|LHX3|FAM129B|MSX1|GPER1|ATF5|SFRP4|PIK3R1|DDIT3|TEAD2	53218	53273|53516|53666|53312|53538|53552|53498|53309|53560|53362|53592|53649|53433|53456|53563|53658|53536|53502|53468|53307|53544|53641|53381|53413|53618|53643|53363|53275	3.87E-9		GO:0010628	0.637059040089728	0
521	14	GO Biological Process		regulation of protein serine/threonine kinase activity	6.52E-7	HSPB1|GADD45G|CDK4|CCND2|MUL1|SNCA|AGT|ADORA1|PEA15|IRAK1|ZAK|PRKCD|GSTP1|CDKN1A	53218	53666|53610|53312|53333|53527|53634|53536|53453|53597|53468|53578|53294|53324|53402	6.07E-9		GO:0071900	0.618575240426808	0
157	9	GO Biological Process		regeneration	8.95E-7	CDK4|CEBPB|CXCL12|TSPO|BCL2|GSTP1|CDKN1A|GPX1|ADM	53218	53312|53649|53416|53291|53519|53324|53402|53603|53480	8.43E-9		GO:0031099	0.6048176964684088	0
742	16	GO Biological Process		regulation of cytokine production	9.58E-7	XBP1|HSPB1|HLA-F|MUL1|INHBB|FADD|IL12A|CEBPB|ARHGEF2|AGT|DLL1|IRAK1|TSPO|GSTP1|PIK3R1|DDIT3	53218	53273|53666|53538|53527|53311|53362|53592|53649|53658|53536|53502|53468|53291|53324|53643|53363	9.14E-9		GO:0001817	0.6018634490921456	0
293	11	GO Biological Process		cellular response to chemical stress	1.18E-6	XBP1|SNCA|ARHGEF2|BNIP3|G6PD|PRKCD|TSPO|BCL2|GSTP1|GPX1|DDIT3	53218	53273|53634|53658|53407|53431|53294|53291|53519|53324|53603|53363	1.15E-8		GO:0062197	0.5928117992693875	0
39	6	GO Biological Process		negative regulation of extrinsic apoptotic signaling pathway via death domain receptors	1.33E-6	SCRT2|TNFRSF10B|FADD|ARHGEF2|PEA15|GPX1	53218	53486|53432|53362|53658|53597|53603	1.31E-8		GO:1902042	0.5876148359032914	0
2481	28	GO Biological Process		immune system process	1.46E-6	XBP1|CORO1A|UNG|HLA-F|TNFRSF10B|FADD|PRELID1|IL12A|SCG2|CEBPB|DDIT4|CLCF1|SNCA|TFRC|ARHGEF2|DLL1|BNIP3|IRAK1|G6PD|PRKCD|CXCL12|GPER1|EPHB1|BCL2|GSTP1|ANO6|PIK3R1|ADM	53218	53273|53573|53425|53538|53432|53362|53607|53592|53504|53649|53485|53391|53634|53563|53658|53502|53407|53468|53431|53294|53416|53381|53653|53519|53324|53568|53643|53480	1.45E-8		GO:0002376	0.5835647144215563	0
309	11	GO Biological Process		cellular response to external stimulus	1.91E-6	ASNS|XBP1|TNFRSF10B|INHBB|FADD|ATF3|AGT|BNIP3|BCL2|GSTP1|CDKN1A	53218	53380|53273|53432|53311|53362|53456|53536|53407|53519|53324|53402	1.94E-8		GO:0071496	0.5718966632752273	0
391	12	GO Biological Process		regulation of metal ion transport	1.98E-6	CORO1A|SLC9A3R1|GAL|SNCA|AGT|ADORA1|G6PD|CXCL12|TSPO|GPER1|BCL2|ANO6	53218	53573|53654|53309|53634|53536|53453|53431|53416|53291|53381|53519|53568	2.04E-8		GO:0010959	0.570333480973847	0
411	12	GO Biological Process		negative regulation of protein phosphorylation	3.27E-6	XBP1|HSPB1|SLC9A3R1|DDIT4|SNCA|ATF3|AGT|EFNA1|PRKCD|GPER1|GSTP1|CDKN1A	53218	53273|53666|53654|53485|53634|53456|53536|53355|53294|53381|53324|53402	3.47E-8		GO:0001933	0.5485452247339714	0
256	10	GO Biological Process		response to endoplasmic reticulum stress	3.63E-6	ASNS|XBP1|C19orf10|TNFRSF10B|CEBPB|ATF3|BCL2|HERPUD1|PIK3R1|DDIT3	53218	53380|53273|53498|53432|53649|53456|53519|53602|53643|53363	3.92E-8		GO:0034976	0.5440093374963888	0
728	15	GO Biological Process		negative regulation of cell differentiation	4.7E-6	XBP1|FBXW7|SOX8|NME1|ARHGEF2|DLL1|EFNA1|MSX1|G6PD|TSPO|GPER1|EPHB1|BCL2|PIK3R1|DDIT3	53218	53273|53372|53560|53503|53658|53502|53355|53641|53431|53291|53381|53653|53519|53643|53363	5.15E-8		GO:0045596	0.5327902142064282	0
196	9	GO Biological Process		regulation of mitochondrion organization	4.77E-6	MUL1|FBXW7|PRELID1|TFRC|BNIP3|TSPO|GPER1|BCL2|GPX1	53218	53527|53372|53607|53563|53407|53291|53381|53519|53603	5.26E-8		GO:0010821	0.5321481620959886	0
51	6	GO Biological Process		positive regulation of extrinsic apoptotic signaling pathway	5.1E-6	FADD|MAL|ATF3|AGT|PEA15|GPER1	53218	53362|53550|53456|53536|53597|53381	5.65E-8		GO:2001238	0.5292429823902063	0
443	12	GO Biological Process		negative regulation of transport	6.87E-6	CORO1A|HLA-F|SLC9A3R1|INHBB|IL12A|ABR|SNCA|AGT|ADORA1|PEA15|BCL2|SFRP4	53218	53573|53538|53654|53311|53592|53377|53634|53536|53453|53597|53519|53618	7.7E-8		GO:0051051	0.516304326294045	0
212	9	GO Biological Process		negative regulation of defense response	8.81E-6	SERPINF1|HLA-F|MUL1|ABR|ADORA1|PRKCD|GPER1|GSTP1|GPX1	53218	53337|53538|53527|53377|53453|53294|53381|53324|53603	1.0E-7		GO:0031348	0.5055024091587952	0
293	10	GO Biological Process		regulation of protein stability	1.13E-5	XBP1|MUL1|FBXW7|SNCA|EFNA1|MSX1|PRKCD|BCL2|CDKN1A|PIK3R1	53218	53273|53527|53372|53634|53355|53641|53294|53519|53402|53643	1.33E-7		GO:0031647	0.494692155651658	0
1306	19	GO Biological Process		regulation of organelle organization	1.24E-5	XBP1|CORO1A|ENO1|MUL1|FBXW7|PRELID1|SNCA|TFRC|ARHGEF2|BNIP3|MSX1|PRKCD|CXCL12|TSPO|GPER1|BCL2|ATF5|GPX1|PIK3R1	53218	53273|53573|53516|53527|53372|53607|53634|53563|53658|53407|53641|53294|53416|53291|53381|53519|53413|53603|53643	1.48E-7		GO:0033043	0.4906578314837765	0
476	12	GO Biological Process		response to peptide	1.36E-5	XBP1|CDK4|GAL|INHBB|ARHGEF2|AGT|PRKCD|CXCL12|GPER1|GSTP1|PIK3R1|ADM	53218	53273|53312|53309|53311|53658|53536|53294|53416|53381|53324|53643|53480	1.64E-7		GO:1901652	0.48664610916297824	0
390	11	GO Biological Process		lymphocyte activation	1.56E-5	CORO1A|UNG|FADD|IL12A|CEBPB|CLCF1|DLL1|PRKCD|EPHB1|BCL2|PIK3R1	53218	53573|53425|53362|53592|53649|53391|53502|53294|53653|53519|53643	1.92E-7		GO:0046649	0.4806875401645539	0
493	12	GO Biological Process		cell population proliferation	1.89E-5	XBP1|IL12A|CEBPB|ARHGEF2|AGT|MSX1|PRKCD|EPHB1|BCL2|GSTP1|ATF5|GPX1	53218	53273|53592|53649|53658|53536|53641|53294|53653|53519|53324|53413|53603	2.37E-7		GO:0008283	0.47235381958267564	0
313	10	GO Biological Process		response to lipopolysaccharide	1.9E-5	XBP1|CDK4|IL12A|ABR|CEBPB|SNCA|IRAK1|TSPO|GSTP1|ADM	53218	53273|53312|53592|53377|53649|53634|53468|53291|53324|53480	2.4E-7		GO:0032496	0.4721246399047171	0
313	10	GO Biological Process		cellular response to abiotic stimulus	1.9E-5	TNFRSF10B|FBXW7|FADD|ARHGEF2|AGT|BNIP3|ZAK|TSPO|CDKN1A|PIK3R1	53218	53432|53372|53362|53658|53536|53407|53578|53291|53402|53643	2.4E-7		GO:0071214	0.4721246399047171	0
12	4	GO Biological Process		PERK-mediated unfolded protein response	2.15E-5	ASNS|ATF3|HERPUD1|DDIT3	53218	53380|53456|53602|53363	2.76E-7		GO:0036499	0.4667561540084395	0
12	4	GO Biological Process		positive regulation of transcription from RNA polymerase II promoter in response to endoplasmic reticulum stress	2.15E-5	XBP1|CEBPB|ATF3|DDIT3	53218	53273|53649|53456|53363	2.76E-7		GO:1990440	0.4667561540084395	0
1230	18	GO Biological Process		regulation of cell cycle	2.39E-5	ASNS|GADD45G|CDK4|CCND2|SLC9A3R1|E2F3|FBXW7|GAS1|IL12A|RPS27L|PEA15|ZAK|MSX1|GPER1|BCL2|CDKN1A|ATF5|DDIT3	53218	53380|53610|53312|53333|53654|53552|53372|53303|53592|53433|53597|53578|53641|53381|53519|53402|53413|53363	3.13E-7		GO:0051726	0.4621602099051862	0
988	16	GO Biological Process		central nervous system development	3.25E-5	AARS|SOX8|ABR|DDIT4|MAL|NME1|DLL1|BNIP3|LHX3|MSX1|G6PD|CXCL12|EPHB1|BCL2|GSTP1|ATF5	53218	53646|53560|53377|53485|53550|53503|53502|53407|53307|53641|53431|53416|53653|53519|53324|53413	4.36E-7		GO:0007417	0.4488116639021126	0
528	12	GO Biological Process		cellular response to lipid	3.55E-5	XBP1|SERPINF1|CDK4|IL12A|CEBPB|DDIT4|NME1|IRAK1|TSPO|GPER1|GSTP1|TEAD2	53218	53273|53337|53312|53592|53649|53485|53503|53468|53291|53381|53324|53275	4.84E-7		GO:0071396	0.44497716469449056	0
547	12	GO Biological Process		positive regulation of nervous system development	5.01E-5	SERPINF1|MUL1|SOX8|CLCF1|NME1|ARHGEF2|AGT|CXCL12|TSPO|GPER1|EPHB1|BCL2	53218	53337|53527|53560|53391|53503|53658|53536|53416|53291|53381|53653|53519	6.98E-7		GO:0051962	0.4300162274132754	0
134	7	GO Biological Process		positive regulation of lymphocyte proliferation	5.44E-5	CORO1A|FADD|IL12A|CLCF1|TFRC|BCL2|CDKN1A	53218	53573|53362|53592|53391|53563|53519|53402	7.68E-7		GO:0050671	0.42644011003018206	0
198	8	GO Biological Process		response to starvation	5.46E-5	ASNS|XBP1|INHBB|ATF3|BCL2|CDKN1A|ADM|DDIT3	53218	53380|53273|53311|53456|53519|53402|53480|53363	7.73E-7		GO:0042594	0.4262807357295263	0
1038	16	GO Biological Process		regulation of catabolic process	5.8E-5	XBP1|HSPB1|CDK4|MUL1|FBXW7|DDIT4|SNCA|ADORA1|EFNA1|BNIP3|PRKCD|TSPO|BCL2|GPX1|HERPUD1|DDIT3	53218	53273|53666|53312|53527|53372|53485|53634|53453|53355|53407|53294|53291|53519|53603|53602|53363	8.31E-7		GO:0009894	0.4236572006437063	0
136	7	GO Biological Process		regulation of smooth muscle cell proliferation	5.87E-5	XBP1|IL12A|AGT|IRAK1|GPER1|GSTP1|CDKN1A	53218	53273|53592|53536|53468|53381|53324|53402	8.45E-7		GO:0048660	0.4231361898752385	0
1181	17	GO Biological Process		cellular response to endogenous stimulus	6.18E-5	ASNS|XBP1|CORO1A|SERPINF1|CDK4|SLC9A3R1|INHBB|CEBPB|DDIT4|SNCA|ARHGEF2|AGT|MSX1|PRKCD|GPER1|GSTP1|PIK3R1	53218	53380|53273|53573|53337|53312|53654|53311|53649|53485|53634|53658|53536|53641|53294|53381|53324|53643	8.99E-7		GO:0071495	0.4209011524911184	0
90	6	GO Biological Process		activation of cysteine-type endopeptidase activity involved in apoptotic process	8.44E-5	MUL1|TNFRSF10B|FADD|RPS27L|SNCA|KHDC1	53218	53527|53432|53362|53433|53634|53424	1.29E-6		GO:0006919	0.4073657553374345	0
2165	23	GO Biological Process		anatomical structure morphogenesis	8.93E-5	XBP1|SLC9A3R1|C19orf10|FBXW7|SOX8|ABR|SCG2|CEBPB|ARHGEF2|DLL1|EFNA1|LHX3|FAM129B|ZAK|MSX1|CXCL12|EPHB1|BCL2|GPX1|SFRP4|PIK3R1|ADM|TEAD2	53218	53273|53654|53498|53372|53560|53377|53504|53649|53658|53502|53355|53307|53544|53578|53641|53416|53653|53519|53603|53618|53643|53480|53275	1.38E-6		GO:0009653	0.4049148541111453	0
154	7	GO Biological Process		regulation of muscle cell differentiation	1.2E-4	XBP1|DLL1|FAM129B|MSX1|G6PD|GPER1|BCL2	53218	53273|53502|53544|53641|53431|53381|53519	1.87E-6		GO:0051147	0.39208187539523753	0
226	8	GO Biological Process		regulation of protein kinase B signaling	1.2E-4	XBP1|SLC9A3R1|C19orf10|MUL1|GPER1|GPX1|PIK3R1|DDIT3	53218	53273|53654|53498|53527|53381|53603|53643|53363	2.01E-6		GO:0051896	0.39208187539523753	0
500	11	GO Biological Process		blood vessel development	1.3E-4	XBP1|C19orf10|FBXW7|SCG2|DLL1|EFNA1|EPHB1|GPX1|ADM|DDIT3|TEAD2	53218	53273|53498|53372|53504|53502|53355|53653|53603|53480|53363|53275	2.08E-6		GO:0001568	0.3886056647693163	0
315	9	GO Biological Process		regulation of leukocyte cell-cell adhesion	1.5E-4	XBP1|CORO1A|FADD|IL12A|CEBPB|TFRC|IRAK1|CXCL12|PIK3R1	53218	53273|53573|53362|53592|53649|53563|53468|53416|53643	2.46E-6		GO:1903037	0.38239087409443184	0
164	7	GO Biological Process		response to corticosteroid	1.6E-4	SERPINF1|DDIT4|GPER1|BCL2|GSTP1|CDKN1A|ADM	53218	53337|53485|53381|53519|53324|53402|53480	2.79E-6		GO:0031960	0.3795880017344075	0
511	11	GO Biological Process		positive regulation of response to external stimulus	1.6E-4	HSPB1|HLA-F|FADD|IL12A|SCG2|CEBPB|SNCA|AGT|PRKCD|CXCL12|ANO6	53218	53666|53538|53362|53592|53504|53649|53634|53536|53294|53416|53568	2.55E-6		GO:0032103	0.3795880017344075	0
103	6	GO Biological Process		regulation of anion transport	1.6E-4	PRELID1|CEBPB|AGT|ADORA1|PRKCD|SFRP4	53218	53607|53649|53536|53453|53294|53618	2.72E-6		GO:0044070	0.3795880017344075	0
410	10	GO Biological Process		gland development	1.6E-4	ASNS|XBP1|SLC9A3R1|FADD|CEBPB|NME1|LHX3|MSX1|TSPO|BCL2	53218	53380|53273|53654|53362|53649|53503|53307|53641|53291|53519	2.6E-6		GO:0048732	0.3795880017344075	0
516	11	GO Biological Process		regulation of anatomical structure size	1.6E-4	CORO1A|CDK4|SLC9A3R1|AGT|ADORA1|PRKCD|CXCL12|GPER1|GPX1|ANO6|ADM	53218	53573|53312|53654|53536|53453|53294|53416|53381|53603|53568|53480	2.8E-6		GO:0090066	0.3795880017344075	0
103	6	GO Biological Process		positive regulation of reactive oxygen species metabolic process	1.6E-4	SNCA|AGT|PRKCD|TSPO|GSTP1|CDKN1A	53218	53634|53536|53294|53291|53324|53402	2.72E-6		GO:2000379	0.3795880017344075	0
106	6	GO Biological Process		fat cell differentiation	1.8E-4	SOX8|INHBB|CEBPB|BNIP3|ATF5|GPX1	53218	53560|53311|53649|53407|53413|53603	3.19E-6		GO:0045444	0.3744727494896694	0
25	4	GO Biological Process		regulation of necrotic cell death	2.0E-4	FADD|ARHGEF2|BNIP3|TSPO	53218	53362|53658|53407|53291	3.48E-6		GO:0010939	0.36989700043360185	0
1163	16	GO Biological Process		negative regulation of molecular function	2.0E-4	HSPB1|SERPINF1|SLC9A3R1|FBXW7|ANXA5|SNCA|AGT|IRAK1|MSX1|PRKCD|GSTP1|CDKN1A|GPX1|HERPUD1|SFRP4|DDIT3	53218	53666|53337|53654|53372|53662|53634|53536|53468|53641|53294|53324|53402|53603|53602|53618|53363	3.58E-6		GO:0044092	0.36989700043360185	0
59	5	GO Biological Process		positive regulation of blood vessel diameter	2.0E-4	AGT|ADORA1|GPER1|GPX1|ADM	53218	53536|53453|53381|53603|53480	3.46E-6		GO:0097755	0.36989700043360185	0
532	11	GO Biological Process		response to wounding	2.1E-4	HSPB1|INHBB|ANXA5|BNIP3|PRKCD|TSPO|BCL2|GPX1|ANO6|PIK3R1|ADM	53218	53666|53311|53662|53407|53294|53291|53519|53603|53568|53643|53480	3.73E-6		GO:0009611	0.3677780705266081	0
60	5	GO Biological Process		positive regulation of intrinsic apoptotic signaling pathway	2.1E-4	SLC9A3R1|FBXW7|MSX1|BCL2|DDIT3	53218	53654|53372|53641|53519|53363	3.74E-6		GO:2001244	0.3677780705266081	0
896	14	GO Biological Process		cell migration	2.2E-4	CORO1A|TNFRSF10B|SOX8|IL12A|SCG2|DDIT4|EFNA1|PRKCD|CXCL12|TSPO|EPHB1|GPX1|ANO6|PIK3R1	53218	53573|53432|53560|53592|53504|53485|53355|53294|53416|53291|53653|53603|53568|53643	3.9E-6		GO:0016477	0.3657577319177794	0
339	9	GO Biological Process		regulation of epithelial cell proliferation	2.4E-4	XBP1|SERPINF1|C19orf10|FBXW7|IL12A|SCG2|NME1|CXCL12|GPX1	53218	53273|53337|53498|53372|53592|53504|53503|53416|53603	4.4E-6		GO:0050678	0.3619788758288394	0
27	4	GO Biological Process		positive regulation of muscle cell apoptotic process	2.5E-4	E2F3|IL12A|AGT|BNIP3	53218	53552|53592|53536|53407	4.59E-6		GO:0010661	0.3602059991327963	0
340	9	GO Biological Process		positive regulation of secretion	2.5E-4	XBP1|HLA-F|GAL|INHBB|SNCA|AGT|ADORA1|CXCL12|GPER1	53218	53273|53538|53309|53311|53634|53536|53453|53416|53381	4.51E-6		GO:0051047	0.3602059991327963	0
258	8	GO Biological Process		regulation of peptidyl-tyrosine phosphorylation	2.8E-4	FBXW7|IL12A|CLCF1|ARHGEF2|AGT|ADORA1|EFNA1|PRKCD	53218	53372|53592|53391|53658|53536|53453|53355|53294	5.19E-6		GO:0050730	0.3552841968657781	0
187	7	GO Biological Process		negative regulation of cell growth	3.3E-4	ENO1|MUL1|AGT|MSX1|G6PD|BCL2|CDKN1A	53218	53516|53527|53536|53641|53431|53519|53402	6.42E-6		GO:0030308	0.34814860601221126	0
70	5	GO Biological Process		negative regulation of ERK1 and ERK2 cascade	3.8E-4	XBP1|SLC9A3R1|ATF3|GPER1|GSTP1	53218	53273|53654|53456|53381|53324	7.59E-6		GO:0070373	0.342021640338319	0
274	8	GO Biological Process		aging	4.0E-4	SERPINF1|AGT|IRAK1|PRKCD|TSPO|BCL2|CDKN1A|ADM	53218	53337|53536|53468|53294|53291|53519|53402|53480	7.96E-6		GO:0007568	0.33979400086720374	0
197	7	GO Biological Process		regulation of lipid biosynthetic process	4.4E-4	XBP1|CDK4|FBXW7|PRKCD|TSPO|GPER1|ADM	53218	53273|53312|53372|53294|53291|53381|53480	8.92E-6		GO:0046890	0.33565473235138127	0
9	3	GO Biological Process		negative regulation of mitochondrial fusion	4.8E-4	MUL1|TFRC|BNIP3	53218	53527|53563|53407	9.73E-6		GO:0010637	0.3318758762624413	0
285	8	GO Biological Process		regulation of leukocyte differentiation	5.1E-4	XBP1|FBXW7|FADD|PRELID1|IL12A|CEBPB|NME1|PIK3R1	53218	53273|53372|53362|53607|53592|53649|53503|53643	1.05E-5		GO:1902105	0.3292429823902064	0
379	9	GO Biological Process		response to oxygen levels	5.2E-4	CDK4|DDIT4|ADORA1|BNIP3|IRAK1|CXCL12|BCL2|CDKN1A|ADM	53218	53312|53485|53453|53407|53468|53416|53519|53402|53480	1.06E-5		GO:0070482	0.3283996656365201	0
293	8	GO Biological Process		response to virus	6.1E-4	ENO1|HSPB1|FADD|IL12A|DDIT4|BNIP3|CXCL12|BCL2	53218	53516|53666|53362|53592|53485|53407|53416|53519	1.28E-5		GO:0009615	0.3214670164989233	0
144	6	GO Biological Process		response to UV	8.0E-4	FBXW7|IL12A|BCL2|CDKN1A|GPX1|PIK3R1	53218	53372|53592|53519|53402|53603|53643	1.71E-5		GO:0009411	0.3096910013008056	0
39	4	GO Biological Process		positive regulation of response to endoplasmic reticulum stress	8.1E-4	XBP1|HERPUD1|PIK3R1|DDIT3	53218	53273|53602|53643|53363	1.74E-5		GO:1905898	0.30915149811213505	0
87	5	GO Biological Process		regulation of epithelial cell apoptotic process	9.5E-4	XBP1|SCG2|GPER1|ANO6|SFRP4	53218	53273|53504|53381|53568|53618	2.06E-5		GO:1904035	0.30222763947111525	0
152	6	GO Biological Process		regulation of tumor necrosis factor production	0.001	HSPB1|FADD|ARHGEF2|TSPO|GSTP1|PIK3R1	53218	53666|53362|53658|53291|53324|53643	2.29E-5		GO:0032680	0.3	0
151	6	GO Biological Process		regulation of lipid localization	0.001	GAL|FBXW7|PRELID1|AGT|PRKCD|TSPO	53218	53309|53372|53607|53536|53294|53291	2.21E-5		GO:1905952	0.3	0
90	5	GO Biological Process		cellular glucose homeostasis	0.0011	XBP1|SERPINF1|NME1|GPER1|PIK3R1	53218	53273|53337|53503|53381|53643	2.41E-5		GO:0001678	0.2958607314841775	0
43	4	GO Biological Process		regulation of autophagy of mitochondrion	0.0011	MUL1|FBXW7|BNIP3|TSPO	53218	53527|53372|53407|53291	2.49E-5		GO:1903146	0.2958607314841775	0
1534	17	GO Biological Process		negative regulation of macromolecule biosynthetic process	0.0012	XBP1|ENO1|SCRT2|E2F3|CBX4|SOX8|INHBB|CEBPB|SNCA|ATF3|EFNA1|FAM129B|MSX1|GSTP1|CDKN1A|ATF5|DDIT3	53218	53273|53516|53486|53552|53598|53560|53311|53649|53634|53456|53355|53544|53641|53324|53402|53413|53363	2.82E-5		GO:0010558	0.29208187539523756	0
98	5	GO Biological Process		positive regulation of neuron death	0.0015	FBXW7|DDIT4|SNCA|ADORA1|DDIT3	53218	53372|53485|53634|53453|53363	3.56E-5		GO:1901216	0.28239087409443187	0
563	10	GO Biological Process		sensory organ development	0.0016	SERPINF1|CDK4|SLC9A3R1|SOX8|ABR|DLL1|LHX3|MSX1|EPHB1|BCL2	53218	53337|53312|53654|53560|53377|53502|53307|53641|53653|53519	3.86E-5		GO:0007423	0.2795880017344075	0
248	7	GO Biological Process		cell fate commitment	0.0016	SOX8|GAS1|CEBPB|ARHGEF2|DLL1|LHX3|BCL2	53218	53560|53303|53649|53658|53502|53307|53519	3.76E-5		GO:0045165	0.2795880017344075	0
48	4	GO Biological Process		regulation of skeletal muscle tissue development	0.0016	DLL1|FAM129B|EPHB1|BCL2	53218	53502|53544|53653|53519	3.73E-5		GO:0048641	0.2795880017344075	0
251	7	GO Biological Process		regulation of I-kappaB kinase/NF-kappaB signaling	0.0017	HSPB1|MUL1|TNFRSF10B|FADD|TFRC|IRAK1|GSTP1	53218	53666|53527|53432|53362|53563|53468|53324	4.05E-5		GO:0043122	0.2769551078621726	0
49	4	GO Biological Process		regulation of release of cytochrome c from mitochondria	0.0017	PRELID1|BNIP3|GPER1|GPX1	53218	53607|53407|53381|53603	4.02E-5		GO:0090199	0.2769551078621726	0
827	12	GO Biological Process		neuron development	0.0018	XBP1|SLC9A3R1|EFNA1|LHX3|FAM129B|CXCL12|TSPO|EPHB1|BCL2|ATF5|PIK3R1|ADM	53218	53273|53654|53355|53307|53544|53416|53291|53653|53519|53413|53643|53480	4.29E-5		GO:0048666	0.2744727494896694	0
52	4	GO Biological Process		protein destabilization	0.002	XBP1|MUL1|FBXW7|SNCA	53218	53273|53527|53372|53634	5.0E-5		GO:0031648	0.2698970004336019	0
262	7	GO Biological Process		negative regulation of cell migration	0.0021	SERPINF1|SLC9A3R1|ABR|ADORA1|CXCL12|BCL2|GSTP1	53218	53337|53654|53377|53453|53416|53519|53324	5.27E-5		GO:0030336	0.26777807052660807	0
18	3	GO Biological Process		negative regulation of vascular associated smooth muscle cell proliferation	0.0023	GPER1|GSTP1|CDKN1A	53218	53381|53324|53402	5.75E-5		GO:1904706	0.2638272163982407	0
865	12	GO Biological Process		symbiotic process	0.0026	UNG|HSPB1|FBXW7|INHBB|FADD|IL12A|TFRC|BNIP3|IRAK1|CXCL12|GPX1|PIK3R1	53218	53425|53666|53372|53311|53362|53592|53563|53407|53468|53416|53603|53643	6.58E-5		GO:0044403	0.2585026652029182	0
19	3	GO Biological Process		detection of temperature stimulus involved in sensory perception of pain	0.0026	ADORA1|CXCL12|EPHB1	53218	53453|53416|53653	6.64E-5		GO:0050965	0.2585026652029182	0
57	4	GO Biological Process		negative regulation of reactive oxygen species metabolic process	0.0028	BNIP3|G6PD|TSPO|BCL2	53218	53407|53431|53291|53519	7.01E-5		GO:2000378	0.2552841968657781	0
115	5	GO Biological Process		renal system process	0.0029	SLC9A3R1|AGT|ADORA1|BCL2|ADM	53218	53654|53536|53453|53519|53480	7.39E-5		GO:0003014	0.25376020021010437	0
58	4	GO Biological Process		response to gamma radiation	0.0029	ZAK|BCL2|CDKN1A|GPX1	53218	53578|53519|53402|53603	7.47E-5		GO:0010332	0.25376020021010437	0
189	6	GO Biological Process		positive regulation of vasculature development	0.0029	XBP1|HSPB1|C19orf10|DLL1|GPER1|ADM	53218	53273|53666|53498|53502|53381|53480	7.44E-5		GO:1904018	0.25376020021010437	0
280	7	GO Biological Process		negative regulation of cytokine production	0.0031	HLA-F|MUL1|INHBB|IL12A|DLL1|TSPO|GSTP1	53218	53538|53527|53311|53592|53502|53291|53324	7.92E-5		GO:0001818	0.25086383061657275	0
1027	13	GO Biological Process		regulation of cellular localization	0.0031	XBP1|CORO1A|HLA-F|FBXW7|GAS1|ABR|SNCA|TFRC|PRKCD|GPER1|BCL2|PIK3R1|DDIT3	53218	53273|53573|53538|53372|53303|53377|53634|53563|53294|53381|53519|53643|53363	7.92E-5		GO:0060341	0.25086383061657275	0
280	7	GO Biological Process		regulation of cellular response to growth factor stimulus	0.0031	XBP1|IL12A|AGT|DLL1|FAM129B|MSX1|SFRP4	53218	53273|53592|53536|53502|53544|53641|53618	7.92E-5		GO:0090287	0.25086383061657275	0
195	6	GO Biological Process		epithelial cell development	0.0033	XBP1|SLC9A3R1|SOX8|DLL1|CDKN1A|GPX1	53218	53273|53654|53560|53502|53402|53603	8.79E-5		GO:0002064	0.24814860601221125	0
389	8	GO Biological Process		developmental growth	0.0034	GAS1|AGT|DLL1|BCL2|CDKN1A|ATF5|GPX1|ADM	53218	53303|53536|53502|53519|53402|53413|53603|53480	9.1E-5		GO:0048589	0.2468521082957745	0
4479	31	GO Biological Process		establishment of localization	0.0034	XBP1|CORO1A|HSPB1|SLC9A3R1|E2F3|MUL1|GAL|ANXA5|PRELID1|SCG2|MAL|NME1|SNCA|TFRC|ARHGEF2|AGT|DLL1|ADORA1|PEA15|BNIP3|FAM129B|PRKCD|TSPO|BCL2|GSTP1|CDKN1A|ANO6|HERPUD1|PIK3R1|ADM|DDIT3	53218	53273|53573|53666|53654|53552|53527|53309|53662|53607|53504|53550|53503|53634|53563|53658|53536|53502|53453|53597|53407|53544|53294|53291|53519|53324|53402|53568|53602|53643|53480|53363	8.83E-5		GO:0051234	0.2468521082957745	0
61	4	GO Biological Process		anion homeostasis	0.0034	XBP1|SLC9A3R1|ADORA1|SFRP4	53218	53273|53654|53453|53618	8.99E-5		GO:0055081	0.2468521082957745	0
62	4	GO Biological Process		regulation of smooth muscle cell migration	0.0036	XBP1|AGT|BCL2|GSTP1	53218	53273|53536|53519|53324	9.55E-5		GO:0014910	0.24436974992327126	0
22	3	GO Biological Process		response to hyperoxia	0.0036	CDK4|BNIP3|CDKN1A	53218	53312|53407|53402	9.84E-5		GO:0055093	0.24436974992327126	0
199	6	GO Biological Process		response to ketone	0.0036	SERPINF1|CDK4|DDIT4|NME1|TSPO|CDKN1A	53218	53337|53312|53485|53503|53291|53402	9.8E-5		GO:1901654	0.24436974992327126	0
123	5	GO Biological Process		regulation of phosphatidylinositol 3-kinase signaling	0.0037	SLC9A3R1|C19orf10|AGT|GPER1|PIK3R1	53218	53654|53498|53536|53381|53643	1.0E-4		GO:0014066	0.2431798275933005	0
509	9	GO Biological Process		regulation of body fluid levels	0.0037	XBP1|HSPB1|ANXA5|NME1|ADORA1|PRKCD|ANO6|PIK3R1|ADM	53218	53273|53666|53662|53503|53453|53294|53568|53643|53480	1.0E-4		GO:0050878	0.2431798275933005	0
200	6	GO Biological Process		anatomical structure maturation	0.0037	XBP1|SOX8|G6PD|CDKN1A|ANO6|DDIT3	53218	53273|53560|53431|53402|53568|53363	1.0E-4		GO:0071695	0.2431798275933005	0
202	6	GO Biological Process		negative regulation of cell activation	0.0039	HLA-F|GAL|ABR|CEBPB|PRKCD|GPER1	53218	53538|53309|53377|53649|53294|53381	1.1E-4		GO:0050866	0.24089353929735008	0
125	5	GO Biological Process		positive regulation of calcium ion transport	0.0039	SNCA|G6PD|CXCL12|TSPO|GPER1	53218	53634|53431|53416|53291|53381	1.1E-4		GO:0051928	0.24089353929735008	0
204	6	GO Biological Process		cell chemotaxis	0.004	CORO1A|SCG2|PRKCD|CXCL12|EPHB1|ANO6	53218	53573|53504|53294|53416|53653|53568	1.1E-4		GO:0060326	0.23979400086720376	0
128	5	GO Biological Process		regulation of DNA binding	0.0043	FBXW7|NME1|FAM129B|MSX1|DDIT3	53218	53372|53503|53544|53641|53363	1.2E-4		GO:0051101	0.23665315444204132	0
524	9	GO Biological Process		regulation of hormone levels	0.0044	GAL|SOX8|INHBB|AGT|ADORA1|FAM129B|TSPO|GPER1|ADM	53218	53309|53560|53311|53536|53453|53544|53291|53381|53480	1.2E-4		GO:0010817	0.23565473235138126	0
209	6	GO Biological Process		regulation of leukocyte migration	0.0045	FADD|IL12A|ABR|ADORA1|CXCL12|ANO6	53218	53362|53592|53377|53453|53416|53568	1.3E-4		GO:0002685	0.23467874862246565	0
209	6	GO Biological Process		regulation of leukocyte mediated immunity	0.0045	HLA-F|FADD|IL12A|ABR|CLCF1|TFRC	53218	53538|53362|53592|53377|53391|53563	1.3E-4		GO:0002703	0.23467874862246565	0
212	6	GO Biological Process		response to mechanical stimulus	0.0048	ASNS|TNFRSF10B|FADD|AGT|BNIP3|CXCL12	53218	53380|53432|53362|53536|53407|53416	1.4E-4		GO:0009612	0.23187587626244127	0
308	7	GO Biological Process		negative regulation of mitotic cell cycle	0.0049	CDK4|SLC9A3R1|GAS1|RPS27L|ZAK|BCL2|CDKN1A	53218	53312|53654|53303|53433|53578|53519|53402	1.4E-4		GO:0045930	0.23098039199714862	0
796	11	GO Biological Process		membrane organization	0.0049	SLC9A3R1|MUL1|PRELID1|MAL|SNCA|TFRC|BNIP3|PRKCD|GPER1|BCL2|ANO6	53218	53654|53527|53607|53550|53634|53563|53407|53294|53381|53519|53568	1.4E-4		GO:0061024	0.23098039199714862	0
1097	13	GO Biological Process		secretion	0.0052	CORO1A|SLC9A3R1|GAL|ANXA5|SCG2|NME1|SNCA|AGT|FAM129B|PRKCD|GSTP1|ANO6|ADM	53218	53573|53654|53309|53662|53504|53503|53634|53536|53544|53294|53324|53568|53480	1.5E-4		GO:0046903	0.2283996656365201	0
537	9	GO Biological Process		cellular response to organic cyclic compound	0.0052	SERPINF1|CDK4|SLC9A3R1|MUL1|CEBPB|DDIT4|SNCA|GPER1|GSTP1	53218	53337|53312|53654|53527|53649|53485|53634|53381|53324	1.5E-4		GO:0071407	0.2283996656365201	0
952	12	GO Biological Process		protein phosphorylation	0.0054	CDK4|MUL1|SCG2|AGT|PEA15|IRAK1|ZAK|PRKCD|EPHB1|BCL2|CDKN1A|PIK3R1	53218	53312|53527|53504|53536|53597|53468|53578|53294|53653|53519|53402|53643	1.6E-4		GO:0006468	0.22676062401770314	0
27	3	GO Biological Process		negative regulation of myoblast differentiation	0.0057	SOX8|DLL1|DDIT3	53218	53560|53502|53363	1.7E-4		GO:0045662	0.22441251443275084	0
27	3	GO Biological Process		regulation of oxidative stress-induced intrinsic apoptotic signaling pathway	0.0057	HSPB1|FBXW7|GPX1	53218	53666|53372|53603	1.7E-4		GO:1902175	0.22441251443275084	0
27	3	GO Biological Process		negative regulation of ATP metabolic process	0.0057	DDIT4|SNCA|TSPO	53218	53485|53634|53291	1.7E-4		GO:1903579	0.22441251443275084	0
678	10	GO Biological Process		cytokine-mediated signaling pathway	0.0058	HLA-F|IL12A|CLCF1|IRAK1|TNFRSF25|PRKCD|CXCL12|BCL2|CDKN1A|PIK3R1	53218	53538|53592|53391|53468|53459|53294|53416|53519|53402|53643	1.8E-4		GO:0019221	0.22365720064370626	0
223	6	GO Biological Process		regulation of chemotaxis	0.0059	HSPB1|IL12A|SCG2|CXCL12|GSTP1|ANO6	53218	53666|53592|53504|53416|53324|53568	1.8E-4		GO:0050920	0.22291479883578558	0
141	5	GO Biological Process		cell cycle arrest	0.006	GAS1|IL12A|ZAK|CDKN1A|DDIT3	53218	53303|53592|53578|53402|53363	1.9E-4		GO:0007050	0.2221848749616356	0
4	2	GO Biological Process		T-helper 1 cell activation	0.0062	IL12A|CEBPB	53218	53592|53649	1.9E-4		GO:0035711	0.2207608310501746	0
4	2	GO Biological Process		cellular response to cobalt ion	0.0062	SERPINF1|BNIP3	53218	53337|53407	1.9E-4		GO:0071279	0.2207608310501746	0
29	3	GO Biological Process		neuron projection regeneration	0.0067	TSPO|BCL2|ADM	53218	53291|53519|53480	2.1E-4		GO:0031102	0.21739251972991736	0
29	3	GO Biological Process		cellular response to interleukin-4	0.0067	XBP1|CORO1A|CDK4	53218	53273|53573|53312	2.1E-4		GO:0071353	0.21739251972991736	0
333	7	GO Biological Process		regulation of developmental growth	0.0072	CDK4|MUL1|DLL1|G6PD|CXCL12|BCL2|CDKN1A	53218	53312|53527|53502|53431|53416|53519|53402	2.3E-4		GO:0048638	0.21426675035687315	0
30	3	GO Biological Process		intrinsic apoptotic signaling pathway in response to DNA damage by p53 class mediator	0.0073	DDIT4|RPS27L|CDKN1A	53218	53485|53433|53402	2.3E-4		GO:0042771	0.21366771398795442	0
30	3	GO Biological Process		regulation of cellular respiration	0.0073	PRELID1|SNCA|BNIP3	53218	53607|53634|53407	2.3E-4		GO:0043457	0.21366771398795442	0
148	5	GO Biological Process		negative regulation of neuron apoptotic process	0.0073	CORO1A|AARS|CEBPB|CLCF1|BCL2	53218	53573|53646|53649|53391|53519	2.3E-4		GO:0043524	0.21366771398795442	0
572	9	GO Biological Process		small molecule biosynthetic process	0.0074	ASNS|XBP1|ENO1|UNG|NME1|ATF3|G6PD|GSTP1|GPX1	53218	53380|53273|53516|53425|53503|53456|53431|53324|53603	2.4E-4		GO:0044283	0.21307682802690237	0
448	8	GO Biological Process		embryonic organ development	0.0074	SLC9A3R1|ABR|CEBPB|DLL1|EFNA1|MSX1|ADM|TEAD2	53218	53654|53377|53649|53502|53355|53641|53480|53275	2.4E-4		GO:0048568	0.21307682802690237	0
152	5	GO Biological Process		positive regulation of lipid metabolic process	0.0081	XBP1|AGT|ADORA1|PRKCD|ADM	53218	53273|53536|53453|53294|53480	2.6E-4		GO:0045834	0.20915149811213504	0
82	4	GO Biological Process		positive regulation of protein localization to nucleus	0.0082	XBP1|TFRC|PRKCD|PIK3R1	53218	53273|53563|53294|53643	2.7E-4		GO:1900182	0.20861861476162832	0
5	2	GO Biological Process		regulation of sodium-dependent phosphate transport	0.0082	CEBPB|SFRP4	53218	53649|53618	2.7E-4		GO:2000118	0.20861861476162832	0
32	3	GO Biological Process		negative regulation of exocytosis	0.0084	HLA-F|ABR|SNCA	53218	53538|53377|53634	2.7E-4		GO:0045920	0.20757207139381184	0
83	4	GO Biological Process		regulation of fibroblast proliferation	0.0085	CDK4|AGT|GSTP1|CDKN1A	53218	53312|53536|53324|53402	2.8E-4		GO:0048145	0.20705810742857073	0
33	3	GO Biological Process		response to iron ion	0.009	SNCA|G6PD|BCL2	53218	53634|53431|53519	3.0E-4		GO:0010039	0.2045757490560675	0
157	5	GO Biological Process		activation of MAPK activity	0.0091	MUL1|AGT|PEA15|IRAK1|ZAK	53218	53527|53536|53597|53468|53578	3.0E-4		GO:0000187	0.20409586076789066	0
34	3	GO Biological Process		T cell homeostasis	0.0096	CORO1A|FADD|BCL2	53218	53573|53362|53519	3.2E-4		GO:0043029	0.20177287669604316	0
34	3	GO Biological Process		response to arsenic-containing substance	0.0096	SERPINF1|ATF3|CDKN1A	53218	53337|53456|53402	3.2E-4		GO:0046685	0.20177287669604316	0
87	4	GO Biological Process		regulation of leukocyte apoptotic process	0.0098	FADD|PRELID1|EFNA1|CXCL12	53218	53362|53607|53355|53416	3.3E-4		GO:2000106	0.20087739243075053	0
356	7	GO Biological Process		negative regulation of proteolysis	0.0099	SERPINF1|GAS1|SNCA|AGT|EFNA1|GPX1|HERPUD1	53218	53337|53303|53634|53536|53355|53603|53602	3.4E-4		GO:0045861	0.200436480540245	0
6	2	GO Biological Process		TRAIL-activated apoptotic signaling pathway	0.0105	TNFRSF10B|FADD	53218	53432|53362	3.6E-4		GO:0036462	0.1978810700930062	0
164	5	GO Biological Process		regulation of endothelial cell migration	0.0107	HSPB1|SERPINF1|FBXW7|AGT|EFNA1	53218	53666|53337|53372|53536|53355	3.7E-4		GO:0010594	0.19706162223147902	0
479	8	GO Biological Process		muscle structure development	0.0107	XBP1|SOX8|ATF3|AGT|DLL1|MSX1|GPX1|ADM	53218	53273|53560|53456|53536|53502|53641|53603|53480	3.7E-4		GO:0061061	0.19706162223147902	0
165	5	GO Biological Process		protein localization to nucleus	0.0109	E2F3|AGT|MSX1|CDKN1A|PIK3R1	53218	53552|53536|53641|53402|53643	3.8E-4		GO:0034504	0.19625735020593765	0
257	6	GO Biological Process		regulation of animal organ morphogenesis	0.0109	XBP1|FBXW7|SOX8|AGT|MSX1|BCL2	53218	53273|53372|53560|53536|53641|53519	3.8E-4		GO:2000027	0.19625735020593765	0
91	4	GO Biological Process		regulation of amine transport	0.0112	SNCA|AGT|ADORA1|CXCL12	53218	53634|53536|53453|53416	3.9E-4		GO:0051952	0.19507819773298182	0
368	7	GO Biological Process		regulation of supramolecular fiber organization	0.0116	CORO1A|SNCA|ARHGEF2|PRKCD|CXCL12|GPX1|PIK3R1	53218	53573|53634|53658|53294|53416|53603|53643	4.1E-4		GO:1902903	0.19355420107730817	0
169	5	GO Biological Process		cellular response to insulin stimulus	0.0119	XBP1|CDK4|INHBB|GSTP1|PIK3R1	53218	53273|53312|53311|53324|53643	4.2E-4		GO:0032869	0.19244530386074693	0
1564	15	GO Biological Process		establishment of protein localization	0.0125	XBP1|HSPB1|E2F3|GAL|SCG2|MAL|TFRC|ARHGEF2|AGT|ADORA1|TSPO|CDKN1A|HERPUD1|PIK3R1|DDIT3	53218	53273|53666|53552|53309|53504|53550|53563|53658|53536|53453|53291|53402|53602|53643|53363	4.4E-4		GO:0045184	0.19030899869919435	0
7	2	GO Biological Process		negative regulation of RNA polymerase II regulatory region sequence-specific DNA binding	0.0129	FBXW7|DDIT3	53218	53372|53363	4.6E-4		GO:1903026	0.1889410289700751	0
173	5	GO Biological Process		negative regulation of binding	0.0131	FBXW7|MSX1|PRKCD|CDKN1A|DDIT3	53218	53372|53641|53294|53402|53363	4.6E-4		GO:0051100	0.1882728704344236	0
271	6	GO Biological Process		kidney development	0.0138	SERPINF1|SOX8|FADD|AGT|DLL1|BCL2	53218	53337|53560|53362|53536|53502|53519	5.0E-4		GO:0001822	0.18601209135987634	0
40	3	GO Biological Process		cellular response to vascular endothelial growth factor stimulus	0.014	XBP1|HSPB1|GAS1	53218	53273|53666|53303	5.0E-4		GO:0035924	0.18538719643217622	0
101	4	GO Biological Process		regulation of calcium ion transport into cytosol	0.0156	CORO1A|SNCA|GPER1|BCL2	53218	53573|53634|53381|53519	5.7E-4		GO:0010522	0.18068754016455385	0
8	2	GO Biological Process		negative regulation of glial cell apoptotic process	0.0156	DLL1|PRKCD	53218	53502|53294	5.7E-4		GO:0034351	0.18068754016455385	0
42	3	GO Biological Process		cellular response to glucose starvation	0.0156	ASNS|XBP1|BCL2	53218	53380|53273|53519	5.8E-4		GO:0042149	0.18068754016455385	0
515	8	GO Biological Process		inflammatory response	0.0158	GAL|SCG2|CEBPB|SNCA|ADORA1|GPER1|ANO6|ADM	53218	53309|53504|53649|53634|53453|53381|53568|53480	5.9E-4		GO:0006954	0.18013429130455774	0
649	9	GO Biological Process		regulation of peptide transport	0.0159	XBP1|FBXW7|INHBB|IL12A|ADORA1|PRKCD|GPER1|BCL2|PIK3R1	53218	53273|53372|53311|53592|53453|53294|53381|53519|53643	5.9E-4		GO:0090087	0.17986028756795486	0
793	10	GO Biological Process		cellular response to DNA damage stimulus	0.016	UNG|FBXW7|DDIT4|RPS27L|PEA15|ZAK|BCL2|CDKN1A|PIK3R1|DDIT3	53218	53425|53372|53485|53433|53597|53578|53519|53402|53643|53363	6.0E-4		GO:0006974	0.17958800173440753	0
281	6	GO Biological Process		regulation of transporter activity	0.016	SLC9A3R1|GAL|SNCA|AGT|PRKCD|BCL2	53218	53654|53309|53634|53536|53294|53519	6.0E-4		GO:0032409	0.17958800173440753	0
281	6	GO Biological Process		response to drug	0.016	CDK4|GAL|NME1|TFRC|BCL2|CDKN1A	53218	53312|53309|53503|53563|53519|53402	6.0E-4		GO:0042493	0.17958800173440753	0
183	5	GO Biological Process		regulation of JNK cascade	0.016	GADD45G|MUL1|ZAK|EPHB1|GSTP1	53218	53610|53527|53578|53653|53324	6.0E-4		GO:0046328	0.17958800173440753	0
103	4	GO Biological Process		positive regulation of endocytosis	0.0163	SNCA|DLL1|ANO6|SFRP4	53218	53634|53502|53568|53618	6.1E-4		GO:0045807	0.17878123955960423	0
43	3	GO Biological Process		negative regulation of Notch signaling pathway	0.0164	FBXW7|DLL1|FAM129B	53218	53372|53502|53544	6.2E-4		GO:0045746	0.1785156151952302	0
105	4	GO Biological Process		positive regulation of production of molecular mediator of immune response	0.0174	XBP1|HLA-F|CLCF1|TFRC	53218	53273|53538|53391|53563	6.6E-4		GO:0002702	0.17594507517174002	0
9	2	GO Biological Process		negative regulation of cellular extravasation	0.0183	ABR|CXCL12	53218	53377|53416	6.9E-4		GO:0002692	0.17375489102695704	0
45	3	GO Biological Process		positive regulation of potassium ion transport	0.0183	GAL|ADORA1|ANO6	53218	53309|53453|53568	7.0E-4		GO:0043268	0.17375489102695704	0
45	3	GO Biological Process		regulation of endocrine process	0.0183	GAL|INHBB|AGT	53218	53309|53311|53536	7.0E-4		GO:0044060	0.17375489102695704	0
110	4	GO Biological Process		B cell differentiation	0.02	CLCF1|DLL1|BCL2|PIK3R1	53218	53391|53502|53519|53643	7.8E-4		GO:0030183	0.16989700043360187	0
197	5	GO Biological Process		signal release	0.0211	GAL|SNCA|AGT|FAM129B|ADM	53218	53309|53634|53536|53544|53480	8.2E-4		GO:0023061	0.16757175447023073	0
198	5	GO Biological Process		response to reactive oxygen species	0.0214	BNIP3|PRKCD|BCL2|GSTP1|GPX1	53218	53407|53294|53519|53324|53603	8.4E-4		GO:0000302	0.16695862266508094	0
114	4	GO Biological Process		response to amino acid	0.0223	ASNS|XBP1|CEBPB|GSTP1	53218	53380|53273|53649|53324	8.8E-4		GO:0043200	0.16516951369518393	0
49	3	GO Biological Process		regulation of cardiocyte differentiation	0.0223	DLL1|G6PD|GPER1	53218	53502|53431|53381	8.8E-4		GO:1905207	0.16516951369518393	0
117	4	GO Biological Process		negative regulation of angiogenesis	0.0243	SERPINF1|IL12A|AGT|FAM129B	53218	53337|53592|53536|53544	9.7E-4		GO:0016525	0.16143937264016878	0
11	2	GO Biological Process		positive regulation of phospholipid transport	0.0245	PRELID1|PRKCD	53218	53607|53294	9.8E-4		GO:2001140	0.16108339156354676	0
52	3	GO Biological Process		negative regulation of myeloid leukocyte differentiation	0.0256	FBXW7|NME1|PIK3R1	53218	53372|53503|53643	0.001		GO:0002762	0.15917600346881505	0
120	4	GO Biological Process		endocrine system development	0.0261	DLL1|LHX3|MSX1|TSPO	53218	53502|53307|53641|53291	0.0011		GO:0035270	0.1583359492661719	0
53	3	GO Biological Process		ovarian follicle development	0.0266	INHBB|CEBPB|BCL2	53218	53311|53649|53519	0.0011		GO:0001541	0.1575118363368933	0
212	5	GO Biological Process		mesenchyme development	0.0274	SOX8|EFNA1|MSX1|BCL2|TEAD2	53218	53560|53355|53641|53519|53275	0.0011		GO:0060485	0.1562249437179612	0
572	8	GO Biological Process		behavior	0.0275	SERPINF1|GAL|FADD|CEBPB|AGT|CXCL12|TSPO|BCL2	53218	53337|53309|53362|53649|53536|53416|53291|53519	0.0011		GO:0007610	0.15606673061697374	0
55	3	GO Biological Process		monosaccharide biosynthetic process	0.0288	ENO1|ATF3|G6PD	53218	53516|53456|53431	0.0012		GO:0046364	0.15406075122407692	0
13	2	GO Biological Process		negative regulation of acute inflammatory response	0.0309	ADORA1|GSTP1	53218	53453|53324	0.0013		GO:0002674	0.15100415205751655	0
13	2	GO Biological Process		negative regulation of platelet-derived growth factor receptor signaling pathway	0.0309	SLC9A3R1|SNCA	53218	53654|53634	0.0013		GO:0010642	0.15100415205751655	0
328	6	GO Biological Process		negative regulation of cell cycle process	0.0309	CDK4|RPS27L|GPER1|BCL2|CDKN1A|ATF5	53218	53312|53433|53381|53519|53402|53413	0.0013		GO:0010948	0.15100415205751655	0
13	2	GO Biological Process		positive regulation of epidermal growth factor-activated receptor activity	0.0309	FBXW7|ADORA1	53218	53372|53453	0.0013		GO:0045741	0.15100415205751655	0
13	2	GO Biological Process		negative regulation of sodium ion transmembrane transporter activity	0.0309	SLC9A3R1|AGT	53218	53654|53536	0.0013		GO:2000650	0.15100415205751655	0
1211	12	GO Biological Process		organic cyclic compound biosynthetic process	0.0314	XBP1|UNG|CDK4|E2F3|NME1|SNCA|G6PD|TSPO|CDKN1A|GPX1|DDIT3|TEAD2	53218	53273|53425|53312|53552|53503|53634|53431|53291|53402|53603|53363|53275	0.0014		GO:1901362	0.15030703519267852	0
5447	32	GO Biological Process		cellular component organization	0.0336	XBP1|CORO1A|CDK4|SLC9A3R1|MUL1|CBX4|FBXW7|FADD|PRELID1|ABR|DDIT4|MAL|RPS27L|SNCA|TFRC|ARHGEF2|AGT|EFNA1|BNIP3|LHX3|FAM129B|ZAK|PRKCD|CXCL12|TSPO|GPER1|EPHB1|BCL2|ANO6|PIK3R1|ADM|TEAD2	53218	53273|53573|53312|53654|53527|53598|53372|53362|53607|53377|53485|53550|53433|53634|53563|53658|53536|53355|53407|53307|53544|53578|53294|53416|53291|53381|53653|53519|53568|53643|53480|53275	0.0015		GO:0016043	0.14736607226101558	0
131	4	GO Biological Process		negative regulation of epithelial cell proliferation	0.0336	SERPINF1|FBXW7|IL12A|SCG2	53218	53337|53372|53592|53504	0.0015		GO:0050680	0.14736607226101558	0
59	3	GO Biological Process		cellular response to glucocorticoid stimulus	0.0338	SERPINF1|DDIT4|GSTP1	53218	53337|53485|53324	0.0015		GO:0071385	0.14710832997223453	0
60	3	GO Biological Process		regulation of lipid catabolic process	0.0348	CDK4|ADORA1|PRKCD	53218	53312|53453|53294	0.0015		GO:0050994	0.1458420756053419	0
228	5	GO Biological Process		gliogenesis	0.035	SOX8|DLL1|BNIP3|TSPO|GSTP1	53218	53560|53502|53407|53291|53324	0.0016		GO:0042063	0.14559319556497244	0
134	4	GO Biological Process		regulation of endothelial cell proliferation	0.0354	C19orf10|IL12A|SCG2|CXCL12	53218	53498|53592|53504|53416	0.0016		GO:0001936	0.14509967379742122	0
231	5	GO Biological Process		regulation of muscle system process	0.0367	ENO1|AGT|ADORA1|G6PD|GPER1	53218	53516|53536|53453|53431|53381	0.0016		GO:0090257	0.14353339357479106	0
140	4	GO Biological Process		DNA damage checkpoint	0.0406	RPS27L|PEA15|ZAK|CDKN1A	53218	53433|53597|53578|53402	0.0018		GO:0000077	0.1391473966422806	0
64	3	GO Biological Process		receptor internalization	0.0406	SNCA|TFRC|ADM	53218	53634|53563|53480	0.0018		GO:0031623	0.1391473966422806	0
352	6	GO Biological Process		multicellular organismal homeostasis	0.041	CORO1A|HSPB1|DLL1|ADORA1|BCL2|GPX1	53218	53573|53666|53502|53453|53519|53603	0.0019		GO:0048871	0.13872161432802646	0
141	4	GO Biological Process		lymphocyte mediated immunity	0.0415	CORO1A|UNG|IL12A|PRKCD	53218	53573|53425|53592|53294	0.0019		GO:0002449	0.13819519032879074	0
16	2	GO Biological Process		epithelial cell maturation	0.0417	XBP1|CDKN1A	53218	53273|53402	0.0019		GO:0002070	0.13798639450262423	0
240	5	GO Biological Process		regulation of proteolysis involved in cellular protein catabolic process	0.042	XBP1|FBXW7|EFNA1|GPX1|HERPUD1	53218	53273|53372|53355|53603|53602	0.0019		GO:1903050	0.13767507096020995	0
66	3	GO Biological Process		cell aging	0.0432	PRKCD|BCL2|CDKN1A	53218	53294|53519|53402	0.002		GO:0007569	0.1364516253185088	0
144	4	GO Biological Process		positive regulation of small molecule metabolic process	0.0438	ENO1|SNCA|GPER1|ADM	53218	53516|53634|53381|53480	0.002		GO:0062013	0.13585258894959004	0
360	6	GO Biological Process		regulation of DNA metabolic process	0.0445	CLCF1|TFRC|FAM129B|PRKCD|GPER1|CDKN1A	53218	53391|53563|53544|53294|53381|53402	0.0021		GO:0051052	0.13516399890190683	0
17	2	GO Biological Process		activation of NF-kappaB-inducing kinase activity	0.0449	TNFRSF10B|IRAK1	53218	53432|53468	0.0021		GO:0007250	0.13477536589966768	0
146	4	GO Biological Process		regulation of peptidyl-serine phosphorylation	0.0451	DDIT4|SNCA|TFRC|BCL2	53218	53485|53634|53563|53519	0.0021		GO:0033135	0.13458234581220394	0
494	7	GO Biological Process		cellular response to growth factor stimulus	0.046	XBP1|CORO1A|HSPB1|GAS1|DDIT4|MSX1|GSTP1	53218	53273|53573|53666|53303|53485|53641|53324	0.0022		GO:0071363	0.1337242168318426	0
18	2	GO Biological Process		response to hydroperoxide	0.0487	PRKCD|GPX1	53218	53294|53603	0.0023		GO:0033194	0.13124710387853658	0
18	2	GO Biological Process		positive regulation of branching involved in ureteric bud morphogenesis	0.0487	SOX8|AGT	53218	53560|53536	0.0023		GO:0090190	0.13124710387853658	0
727	12	GO Cellular Component		perinuclear region of cytoplasm	0.0076	SERPINF1|CDK4|SLC9A3R1|FBXW7|INHBB|NME1|SNCA|TFRC|PRKCD|GPER1|CDKN1A|PIK3R1	53218	53337|53312|53654|53372|53311|53503|53634|53563|53294|53381|53402|53643	1.23E-5		GO:0048471	0.21191864077192085	0
1438	16	GO Cellular Component		endoplasmic reticulum	0.015	XBP1|HLA-F|C19orf10|FBXW7|IL12A|SCG2|MAL|ADORA1|BNIP3|PRKCD|TSPO|GPER1|EPHB1|BCL2|HERPUD1|PIK3R1	53218	53273|53538|53498|53372|53592|53504|53550|53453|53407|53294|53291|53381|53653|53519|53602|53643	4.88E-5		GO:0005783	0.1823908740944319	0
1037	18	GO Molecular Function		protein dimerization activity	4.34E-5	XBP1|CORO1A|ENO1|HSPB1|E2F3|INHBB|IL12A|CEBPB|ATF3|TFRC|ADORA1|BNIP3|IRAK1|G6PD|BCL2|ANO6|PIK3R1|DDIT3	53218	53273|53573|53516|53666|53552|53311|53592|53649|53456|53563|53453|53407|53468|53431|53519|53568|53643|53363	2.49E-8		GO:0046983	0.43625102704874896	0
1044	16	GO Molecular Function		enzyme regulator activity	7.8E-4	HSPB1|SERPINF1|CDK4|CCND2|FBXW7|ANXA5|ABR|MAL|RPS27L|SNCA|AGT|IRAK1|PRKCD|GSTP1|CDKN1A|PIK3R1	53218	53666|53337|53312|53333|53372|53662|53377|53550|53433|53634|53536|53468|53294|53324|53402|53643	8.96E-7		GO:0030234	0.31079053973095194	0
216	7	GO Molecular Function		kinase regulator activity	0.0092	HSPB1|CDK4|CCND2|SNCA|GSTP1|CDKN1A|PIK3R1	53218	53666|53312|53333|53634|53324|53402|53643	1.59E-5		GO:0019207	0.2036212172654445	0
2239	21	GO Molecular Function		enzyme binding	0.0126	XBP1|ENO1|HSPB1|CCND2|SLC9A3R1|MUL1|CBX4|FBXW7|FADD|ABR|CEBPB|NME1|TFRC|ARHGEF2|BNIP3|PRKCD|BCL2|GSTP1|CDKN1A|ATF5|PIK3R1	53218	53273|53516|53666|53333|53654|53527|53598|53372|53362|53377|53649|53503|53563|53658|53407|53294|53519|53324|53402|53413|53643	3.13E-5		GO:0019899	0.18996294548824372	0
449	9	GO Molecular Function		DNA-binding transcription activator activity, RNA polymerase II-specific	0.0136	E2F3|SOX8|CEBPB|ATF3|LHX3|MSX1|ATF5|DDIT3|TEAD2	53218	53552|53560|53649|53456|53307|53641|53413|53363|53275	3.9E-5		GO:0001228	0.18664610916297825	0
1581	16	GO Molecular Function		signaling receptor binding	0.0387	XBP1|SLC9A3R1|GAL|INHBB|FADD|IL12A|SCG2|CEBPB|CLCF1|AGT|DLL1|ADORA1|EFNA1|CXCL12|PIK3R1|ADM	53218	53273|53654|53309|53311|53362|53592|53504|53649|53391|53536|53502|53453|53355|53416|53643|53480	1.5E-4		GO:0005102	0.14122890349810885	0
193	10	KEGG Pathways		Epstein-Barr virus infection	1.35E-6	GADD45G|CDK4|HLA-F|CCND2|E2F3|FADD|IRAK1|BCL2|CDKN1A|PIK3R1	53218	53610|53312|53538|53333|53552|53362|53468|53519|53402|53643	2.98E-9		hsa05169	0.5869666231504993	0
95	7	KEGG Pathways		Endocrine resistance	1.27E-5	CDK4|E2F3|DLL1|GPER1|BCL2|CDKN1A|PIK3R1	53218	53312|53552|53502|53381|53519|53402|53643	8.39E-8		hsa01522	0.4896196279044043	0
72	6	KEGG Pathways		p53 signaling pathway	4.28E-5	GADD45G|CDK4|CCND2|TNFRSF10B|BCL2|CDKN1A	53218	53610|53312|53333|53432|53519|53402	3.77E-7		hsa04115	0.43685562309868275	0
160	7	KEGG Pathways		MicroRNAs in cancer	1.2E-4	CCND2|E2F3|DDIT4|EFNA1|BCL2|CDKN1A|PIK3R1	53218	53333|53552|53485|53355|53519|53402|53643	2.39E-6		hsa05206	0.39208187539523753	0
70	5	KEGG Pathways		Platinum drug resistance	3.1E-4	FADD|BCL2|GSTP1|CDKN1A|PIK3R1	53218	53362|53519|53324|53402|53643	7.59E-6		hsa01524	0.3508638306165727	0
132	6	KEGG Pathways		Apoptosis	3.3E-4	GADD45G|TNFRSF10B|FADD|BCL2|PIK3R1|DDIT3	53218	53610|53432|53362|53519|53643|53363	1.06E-5		hsa04210	0.34814860601221126	0
98	5	KEGG Pathways		AGE-RAGE signaling pathway in diabetic complications	7.4E-4	CDK4|AGT|PRKCD|BCL2|PIK3R1	53218	53312|53536|53294|53519|53643	3.56E-5		hsa04933	0.3130768280269024	0
106	5	KEGG Pathways		HIF-1 signaling pathway	9.6E-4	ENO1|TFRC|BCL2|CDKN1A|PIK3R1	53218	53516|53563|53519|53402|53643	5.1E-5		hsa04066	0.30177287669604314	0
127	5	KEGG Pathways		FoxO signaling pathway	0.002	GADD45G|CCND2|BNIP3|CDKN1A|PIK3R1	53218	53610|53333|53407|53402|53643	1.2E-4		hsa04068	0.2698970004336019	0
130	5	KEGG Pathways		Autophagy - animal	0.0021	DDIT4|BNIP3|PRKCD|BCL2|PIK3R1	53218	53485|53407|53294|53519|53643	1.3E-4		hsa04140	0.26777807052660807	0
165	5	KEGG Pathways		Influenza A	0.0049	CDK4|TNFRSF10B|FADD|IL12A|PIK3R1	53218	53312|53432|53362|53592|53643	3.8E-4		hsa05164	0.23098039199714862	0
171	5	KEGG Pathways		Transcriptional misregulation in cancer	0.0056	GADD45G|CCND2|CEBPB|CDKN1A|DDIT3	53218	53610|53333|53649|53402|53363	4.4E-4		hsa05202	0.22518119729937996	0
101	4	KEGG Pathways		NF-kappa B signaling pathway	0.0066	GADD45G|IRAK1|CXCL12|BCL2	53218	53610|53468|53416|53519	5.7E-4		hsa04064	0.2180456064458131	0
187	5	KEGG Pathways		Pathogenic Escherichia coli infection	0.0071	SLC9A3R1|TNFRSF10B|FADD|ARHGEF2|IRAK1	53218	53654|53432|53362|53658|53468	6.5E-4		hsa05130	0.21487416512809246	0
288	6	KEGG Pathways		MAPK signaling pathway	0.0072	HSPB1|GADD45G|EFNA1|IRAK1|ZAK|DDIT3	53218	53666|53610|53355|53468|53578|53363	6.8E-4		hsa04010	0.21426675035687315	0
47	3	KEGG Pathways		Hedgehog signaling pathway	0.0081	CCND2|GAS1|BCL2	53218	53333|53303|53519	7.9E-4		hsa04340	0.20915149811213504	0
53	3	KEGG Pathways		Glutathione metabolism	0.0106	G6PD|GSTP1|GPX1	53218	53431|53324|53603	0.0011		hsa00480	0.19746941347352298	0
282	5	KEGG Pathways		Cytokine-cytokine receptor interaction	0.0321	TNFRSF10B|INHBB|IL12A|CLCF1|CXCL12	53218	53432|53311|53592|53391|53416	0.0038		hsa04060	0.14934949675951278	0
177	4	KEGG Pathways		Axon guidance	0.0346	EFNA1|CXCL12|EPHB1|PIK3R1	53218	53355|53416|53653|53643	0.0042		hsa04360	0.14609239012072234	0
100	3	KEGG Pathways		Amoebiasis	0.0493	HSPB1|IL12A|PIK3R1	53218	53666|53592|53643	0.0062		hsa05146	0.130715308072277	0
544	12	Reactome Pathways		Cellular responses to stress	0.0023	ASNS|CDK4|E2F3|CBX4|CEBPB|RPS27L|ATF3|GSTP1|CDKN1A|ATF5|GPX1|DDIT3	53218	53380|53312|53552|53598|53649|53433|53456|53324|53402|53413|53603|53363	6.59E-7		HSA-2262752	0.2638272163982407	0
17	4	Reactome Pathways		Defective binding of RB1 mutants to E2F1,(E2F2, E2F3)	0.0025	CDK4|CCND2|E2F3|CDKN1A	53218	53312|53333|53552|53402	8.96E-7		HSA-9661069	0.26020599913279624	0
2741	24	Reactome Pathways		Signal Transduction	0.0339	HSPB1|CDK4|E2F3|GAL|CBX4|TNFRSF10B|FBXW7|INHBB|GAS1|FADD|ABR|ARHGEF2|AGT|DLL1|ADORA1|PEA15|IRAK1|PRKCD|CXCL12|GPER1|BCL2|CDKN1A|PIK3R1|ADM	53218	53666|53312|53552|53309|53598|53432|53372|53311|53303|53362|53377|53658|53536|53502|53453|53597|53468|53294|53416|53381|53519|53402|53643|53480	2.14E-5		HSA-162582	0.1469800301796918	0
269	8	TISSUES		Cervical carcinoma cell	0.0175	ENO1|ANXA5|FADD|NME1|TFRC|BNIP3|PRKCD|CDKN1A	53218	53516|53662|53362|53503|53563|53407|53294|53402	6.99E-6		BTO:0000180	0.17569619513137055	0
2383	24	UniProt Keywords		Ubl conjugation	8.9E-4	XBP1|CORO1A|ENO1|CCND2|AARS|MUL1|CBX4|FBXW7|ANXA5|CEBPB|DDIT4|NME1|SNCA|ATF3|DLL1|IRAK1|MSX1|GPER1|EPHB1|BCL2|CDKN1A|ATF5|PIK3R1|DDIT3	53218	53273|53573|53516|53333|53646|53527|53598|53372|53662|53649|53485|53503|53634|53456|53502|53468|53641|53381|53653|53519|53402|53413|53643|53363	1.92E-6		KW-0832	0.30506099933550873	0
644	10	UniProt Keywords		Cell cycle	0.0268	CDK4|CCND2|E2F3|GAS1|ARHGEF2|ZAK|PRKCD|GPER1|CDKN1A|DDIT3	53218	53312|53333|53552|53303|53658|53578|53294|53381|53402|53363	1.2E-4		KW-0131	0.15718652059712113	0
270	11	WikiPathways		IL-18 signaling pathway	8.87E-6	ENO1|HSPB1|AARS|FBXW7|FADD|CEBPB|ATF3|IRAK1|PRKCD|BCL2|PIK3R1	53218	53516|53666|53646|53372|53362|53649|53456|53468|53294|53519|53643	5.07E-9		WP4754	0.5052076380168273	0
90	7	WikiPathways		Apoptosis modulation and signaling	5.17E-5	TNFRSF10B|FADD|PEA15|BNIP3|IRAK1|TNFRSF25|BCL2	53218	53432|53362|53597|53407|53468|53459|53519	5.92E-8		WP1772	0.42865094569060574	0
87	6	WikiPathways		Pancreatic adenocarcinoma pathway	6.2E-4	GADD45G|CDK4|E2F3|PRKCD|CDKN1A|PIK3R1	53218	53610|53312|53552|53294|53402|53643	1.07E-6		WP4263	0.3207608310501746	0
24	4	WikiPathways		Unfolded protein response	8.8E-4	XBP1|TNFRSF10B|BCL2|DDIT3	53218	53273|53432|53519|53363	3.01E-6		WP4925	0.30555173278498315	0
72	5	WikiPathways		Head and neck squamous cell carcinoma	0.0014	CDK4|FADD|DDIT4|CDKN1A|PIK3R1	53218	53312|53362|53485|53402|53643	8.65E-6		WP4674	0.2853871964321762	0
53	4	WikiPathways		Apoptosis-related network due to altered Notch3 in ovarian cancer	0.0062	HSPB1|TNFRSF10B|ANXA5|CDKN1A	53218	53666|53432|53662|53402	5.36E-5		WP2864	0.2207608310501746	0
61	4	WikiPathways		Notch signaling pathway (Netpath)	0.0094	FBXW7|DLL1|CDKN1A|PIK3R1	53218	53372|53502|53402|53643	8.99E-5		WP61	0.20268721464003012	0
130	5	WikiPathways		Adipogenesis	0.0119	CEBPB|AGT|CDKN1A|SFRP4|DDIT3	53218	53649|53536|53402|53618|53363	1.3E-4		WP236	0.19244530386074693	0
428	8	WikiPathways		VEGFA-VEGFR2 signaling pathway	0.0152	HSPB1|FADD|TNFRSF25|PRKCD|BCL2|GPX1|HERPUD1|PIK3R1	53218	53666|53362|53459|53294|53519|53603|53602|53643	1.7E-4		WP3888	0.18181564120552274	0
32	3	WikiPathways		Ovarian infertility	0.0207	CDK4|CCND2|CEBPB	53218	53312|53333|53649	2.7E-4		WP34	0.16840296545430822	0
258	6	WikiPathways		Alzheimers disease and miRNA effects	0.0259	XBP1|FADD|SNCA|SFRP4|PIK3R1|DDIT3	53218	53273|53362|53634|53618|53643|53363	3.8E-4		WP2059	0.15867002359187482	0
6	2	WikiPathways		Metastatic brain tumor	0.0259	E2F3|PIK3R1	53218	53552|53643	3.6E-4		WP2249	0.15867002359187482	0
93	4	WikiPathways		lncRNA in canonical Wnt signaling and colorectal cancer	0.0273	SERPINF1|CCND2|ATF3|SFRP4	53218	53337|53333|53456|53618	4.2E-4		WP4258	0.1563837352959244	0
46	3	WikiPathways		Exercise-induced circadian regulation	0.037	CEBPB|GSTP1|HERPUD1	53218	53649|53324|53602	7.4E-4		WP410	0.1431798275933005	0

## Sheet: GO biological process
# background genes	# genes	category	chart color	description	FDR value	genes	network.SUID	nodes.SUID	p-value	PMID	term name	transferred FDR value	year
1696	71	GO Biological Process		regulation of cell death	2.66E-71	ASNS|XBP1|CORO1A|ENO1|UNG|SCRT2|HSPB1|GADD45G|SERPINF1|CDK4|HLA-F|CCND2|AARS|SLC9A3R1|E2F3|C19orf10|MUL1|GAL|CBX4|TNFRSF10B|FBXW7|SOX8|INHBB|ANXA5|GAS1|FADD|PRELID1|IL12A|ABR|SCG2|CEBPB|DDIT4|CLCF1|MAL|RPS27L|NME1|SNCA|ATF3|TFRC|ARHGEF2|AGT|DLL1|ADORA1|PEA15|EFNA1|BNIP3|IRAK1|KHDC1|LHX3|FAM129B|ZAK|TNFRSF25|MSX1|G6PD|PRKCD|CXCL12|TSPO|GPER1|EPHB1|BCL2|GSTP1|CDKN1A|ATF5|GPX1|ANO6|HERPUD1|SFRP4|PIK…	53218	53380|53273|53573|53516|53425|53486|53666|53610|53337|53312|53538|53333|53646|53654|53552|53498|53527|53309|53598|53432|53372|53560|53311|53662|53303|53362|53607|53592|53377|53504|53649|53485|53391|53550|53433|53503|53634|53456|53563|53658|53536|53502|53453|53597|53355|53407|53468|53424|53307|53544|53578|53459|53641|53431|53294|53416|53291|53381|53653|53519|53324|53402|53413|53603|53568|53602|536…	1.52E-75		GO:0010941	7.057511836336893	0
666	34	GO Biological Process		positive regulation of programmed cell death	2.83E-27	XBP1|GADD45G|CDK4|SLC9A3R1|E2F3|MUL1|GAL|TNFRSF10B|FBXW7|INHBB|FADD|PRELID1|IL12A|ABR|MAL|RPS27L|SNCA|ATF3|ARHGEF2|AGT|PEA15|BNIP3|KHDC1|ZAK|MSX1|PRKCD|TSPO|GPER1|BCL2|CDKN1A|ANO6|SFRP4|ADM|DDIT3	53218	53273|53610|53312|53654|53552|53527|53309|53432|53372|53311|53362|53607|53592|53377|53550|53433|53634|53456|53658|53536|53597|53407|53424|53578|53641|53294|53291|53381|53519|53402|53568|53618|53480|53363	1.62E-30		GO:0043068	2.654821356447571	0
409	27	GO Biological Process		regulation of apoptotic signaling pathway	1.63E-23	XBP1|ENO1|SCRT2|HSPB1|SLC9A3R1|MUL1|TNFRSF10B|FBXW7|INHBB|FADD|PRELID1|SCG2|MAL|ATF3|ARHGEF2|AGT|PEA15|BNIP3|MSX1|PRKCD|CXCL12|GPER1|BCL2|GSTP1|GPX1|HERPUD1|DDIT3	53218	53273|53516|53486|53666|53654|53527|53432|53372|53311|53362|53607|53504|53550|53456|53658|53536|53597|53407|53641|53294|53416|53381|53519|53324|53603|53602|53363	1.21E-26		GO:2001233	2.278781239559604	0
2096	35	GO Biological Process		regulation of multicellular organismal development	2.08E-13	XBP1|SCRT2|HSPB1|SERPINF1|C19orf10|MUL1|GAL|FBXW7|SOX8|FADD|PRELID1|IL12A|CEBPB|CLCF1|NME1|SNCA|TFRC|ARHGEF2|AGT|DLL1|EFNA1|FAM129B|MSX1|G6PD|CXCL12|TSPO|GPER1|EPHB1|BCL2|GPX1|ANO6|SFRP4|PIK3R1|ADM|DDIT3	53218	53273|53486|53666|53337|53498|53527|53309|53372|53560|53362|53607|53592|53649|53391|53503|53634|53563|53658|53536|53502|53355|53544|53641|53431|53416|53291|53381|53653|53519|53603|53568|53618|53643|53480|53363	5.81E-16		GO:2000026	1.268193666503724	0
1459	30	GO Biological Process		regulation of protein phosphorylation	2.91E-13	XBP1|HSPB1|GADD45G|CDK4|CCND2|SLC9A3R1|C19orf10|MUL1|TNFRSF10B|FBXW7|INHBB|IL12A|DDIT4|CLCF1|SNCA|ATF3|TFRC|ARHGEF2|AGT|ADORA1|PEA15|EFNA1|IRAK1|ZAK|PRKCD|GPER1|EPHB1|BCL2|GSTP1|CDKN1A	53218	53273|53666|53610|53312|53333|53654|53498|53527|53432|53372|53311|53592|53485|53391|53634|53456|53563|53658|53536|53453|53597|53355|53468|53578|53294|53381|53653|53519|53324|53402	8.48E-16		GO:0001932	1.2536107011014093	0
696	22	GO Biological Process		negative regulation of cell population proliferation	1.14E-12	SERPINF1|SLC9A3R1|E2F3|GAL|FBXW7|IL12A|SCG2|CEBPB|NME1|DLL1|ADORA1|FAM129B|MSX1|TSPO|GPER1|EPHB1|BCL2|GSTP1|CDKN1A|ATF5|SFRP4|ADM	53218	53337|53654|53552|53309|53372|53592|53504|53649|53503|53502|53453|53544|53641|53291|53381|53653|53519|53324|53402|53413|53618|53480	4.09E-15		GO:0008285	1.1943095148663527	0
1437	29	GO Biological Process		regulation of response to stress	1.34E-12	XBP1|ENO1|HSPB1|GADD45G|SERPINF1|HLA-F|MUL1|FBXW7|FADD|IL12A|ABR|CEBPB|SNCA|ARHGEF2|AGT|ADORA1|ZAK|MSX1|PRKCD|CXCL12|GPER1|EPHB1|BCL2|GSTP1|GPX1|ANO6|HERPUD1|PIK3R1|DDIT3	53218	53273|53516|53666|53610|53337|53538|53527|53372|53362|53592|53377|53649|53634|53658|53536|53453|53578|53641|53294|53416|53381|53653|53519|53324|53603|53568|53602|53643|53363	5.05E-15		GO:0080134	1.1872895201635192	0
1567	30	GO Biological Process		response to oxygen-containing compound	1.44E-12	ASNS|XBP1|SERPINF1|CDK4|SLC9A3R1|GAL|INHBB|FADD|IL12A|ABR|CEBPB|DDIT4|NME1|SNCA|ARHGEF2|AGT|BNIP3|IRAK1|G6PD|PRKCD|CXCL12|TSPO|GPER1|BCL2|GSTP1|CDKN1A|GPX1|PIK3R1|ADM|TEAD2	53218	53380|53273|53337|53312|53654|53309|53311|53362|53592|53377|53649|53485|53503|53634|53658|53536|53407|53468|53431|53294|53416|53291|53381|53519|53324|53402|53603|53643|53480|53275	5.59E-15		GO:1901700	1.184163750790475	0
161	13	GO Biological Process		regulation of extrinsic apoptotic signaling pathway	1.12E-11	SCRT2|TNFRSF10B|FADD|SCG2|MAL|ATF3|ARHGEF2|AGT|PEA15|GPER1|BCL2|GSTP1|GPX1	53218	53486|53432|53362|53504|53550|53456|53658|53536|53597|53381|53519|53324|53603	4.91E-14		GO:2001236	1.0950781977329818	0
1725	30	GO Biological Process		cellular response to stress	1.52E-11	ASNS|XBP1|UNG|C19orf10|MUL1|TNFRSF10B|FBXW7|INHBB|CEBPB|DDIT4|RPS27L|SNCA|ATF3|ARHGEF2|AGT|PEA15|BNIP3|IRAK1|ZAK|G6PD|PRKCD|TSPO|BCL2|GSTP1|CDKN1A|GPX1|HERPUD1|PIK3R1|ADM|DDIT3	53218	53380|53273|53425|53498|53527|53432|53372|53311|53649|53485|53433|53634|53456|53658|53536|53597|53407|53468|53578|53431|53294|53291|53519|53324|53402|53603|53602|53643|53480|53363	6.86E-14		GO:0033554	1.0818156412055226	0
918	23	GO Biological Process		apoptotic process	2.23E-11	XBP1|GADD45G|C19orf10|MUL1|TNFRSF10B|FADD|PRELID1|IL12A|CEBPB|DDIT4|MAL|RPS27L|SNCA|ADORA1|PEA15|BNIP3|TNFRSF25|PRKCD|GPER1|BCL2|CDKN1A|PIK3R1|DDIT3	53218	53273|53610|53498|53527|53432|53362|53607|53592|53649|53485|53550|53433|53634|53453|53597|53407|53459|53294|53381|53519|53402|53643|53363	1.02E-13		GO:0006915	1.0651695136951838	0
919	23	GO Biological Process		positive regulation of cell population proliferation	2.25E-11	XBP1|CORO1A|CDK4|CCND2|E2F3|C19orf10|SOX8|FADD|IL12A|SCG2|CLCF1|NME1|ATF3|TFRC|AGT|DLL1|IRAK1|CXCL12|TSPO|GPER1|BCL2|CDKN1A|ADM	53218	53273|53573|53312|53333|53552|53498|53560|53362|53592|53504|53391|53503|53456|53563|53536|53502|53468|53416|53291|53381|53519|53402|53480	1.04E-13		GO:0008284	1.0647817481888637	0
1231	25	GO Biological Process		negative regulation of multicellular organismal process	1.21E-10	SERPINF1|HLA-F|MUL1|FBXW7|SOX8|INHBB|ANXA5|IL12A|ABR|NME1|ARHGEF2|AGT|DLL1|ADORA1|EFNA1|FAM129B|G6PD|PRKCD|TSPO|EPHB1|BCL2|GSTP1|PIK3R1|ADM|DDIT3	53218	53337|53538|53527|53372|53560|53311|53662|53592|53377|53503|53658|53536|53502|53453|53355|53544|53431|53294|53291|53653|53519|53324|53643|53480|53363	6.4E-13		GO:0051241	0.991721462968355	0
923	22	GO Biological Process		positive regulation of transport	1.96E-10	XBP1|HLA-F|SLC9A3R1|GAL|FBXW7|INHBB|PRELID1|ABR|CEBPB|SNCA|AGT|DLL1|ADORA1|G6PD|PRKCD|CXCL12|TSPO|GPER1|BCL2|ANO6|SFRP4|PIK3R1	53218	53273|53538|53654|53309|53372|53311|53607|53377|53649|53634|53536|53502|53453|53431|53294|53416|53291|53381|53519|53568|53618|53643	1.06E-12		GO:0051050	0.9707743928643524	0
164	12	GO Biological Process		regulation of intrinsic apoptotic signaling pathway	2.69E-10	XBP1|ENO1|HSPB1|SLC9A3R1|FBXW7|ARHGEF2|MSX1|CXCL12|BCL2|GPX1|HERPUD1|DDIT3	53218	53273|53516|53666|53654|53372|53658|53641|53416|53519|53603|53602|53363	1.49E-12		GO:2001242	0.9570247719997592	0
2875	35	GO Biological Process		negative regulation of macromolecule metabolic process	1.17E-9	XBP1|ENO1|SCRT2|HSPB1|SERPINF1|HLA-F|SLC9A3R1|E2F3|MUL1|CBX4|FBXW7|SOX8|INHBB|GAS1|IL12A|CEBPB|DDIT4|NME1|SNCA|ATF3|AGT|DLL1|EFNA1|FAM129B|MSX1|G6PD|PRKCD|TSPO|GPER1|GSTP1|CDKN1A|ATF5|GPX1|HERPUD1|DDIT3	53218	53273|53516|53486|53666|53337|53538|53654|53552|53527|53598|53372|53560|53311|53303|53592|53649|53485|53503|53634|53456|53536|53502|53355|53544|53641|53431|53294|53291|53381|53324|53402|53413|53603|53602|53363	7.02E-12		GO:0010605	0.8931814138253837	0
317	14	GO Biological Process		regulation of neuron death	1.88E-9	CORO1A|SERPINF1|HLA-F|AARS|FBXW7|CEBPB|DDIT4|CLCF1|SNCA|ADORA1|G6PD|EPHB1|BCL2|DDIT3	53218	53573|53337|53538|53646|53372|53649|53485|53391|53634|53453|53431|53653|53519|53363	1.15E-11		GO:1901214	0.8725842150736319	0
151	11	GO Biological Process		intrinsic apoptotic signaling pathway	2.28E-9	XBP1|TNFRSF10B|CEBPB|DDIT4|RPS27L|BNIP3|PRKCD|BCL2|CDKN1A|PIK3R1|DDIT3	53218	53273|53432|53649|53485|53433|53407|53294|53519|53402|53643|53363	1.43E-11		GO:0097193	0.8642065152999546	0
969	21	GO Biological Process		regulation of locomotion	3.59E-9	XBP1|CORO1A|SCRT2|HSPB1|SERPINF1|SLC9A3R1|FBXW7|FADD|IL12A|ABR|SCG2|ARHGEF2|AGT|ADORA1|EFNA1|CXCL12|GPER1|BCL2|GSTP1|ANO6|PIK3R1	53218	53273|53573|53486|53666|53337|53654|53372|53362|53592|53377|53504|53658|53536|53453|53355|53416|53381|53519|53324|53568|53643	2.27E-11		GO:0040012	0.844490555142168	0
1657	26	GO Biological Process		neurogenesis	8.7E-9	XBP1|SCRT2|SERPINF1|SLC9A3R1|MUL1|SOX8|CEBPB|DDIT4|CLCF1|NME1|ARHGEF2|AGT|DLL1|EFNA1|BNIP3|LHX3|FAM129B|CXCL12|TSPO|GPER1|EPHB1|BCL2|GSTP1|ATF5|PIK3R1|ADM	53218	53273|53486|53337|53654|53527|53560|53649|53485|53391|53503|53658|53536|53502|53355|53407|53307|53544|53416|53291|53381|53653|53519|53324|53413|53643|53480	5.92E-11		GO:0022008	0.8060480747381382	0
1147	22	GO Biological Process		response to abiotic stimulus	9.98E-9	ASNS|SERPINF1|CDK4|TNFRSF10B|FBXW7|FADD|IL12A|DDIT4|ARHGEF2|AGT|ADORA1|BNIP3|IRAK1|ZAK|CXCL12|TSPO|EPHB1|BCL2|CDKN1A|GPX1|PIK3R1|ADM	53218	53380|53337|53312|53432|53372|53362|53592|53485|53658|53536|53453|53407|53468|53578|53416|53291|53653|53519|53402|53603|53643|53480	6.84E-11		GO:0009628	0.8000869458712628	0
1041	21	GO Biological Process		positive regulation of intracellular signal transduction	1.2E-8	XBP1|GADD45G|SLC9A3R1|C19orf10|MUL1|TNFRSF10B|FBXW7|FADD|TFRC|AGT|ADORA1|PEA15|EFNA1|IRAK1|ZAK|MSX1|GPER1|BCL2|GPX1|PIK3R1|DDIT3	53218	53273|53610|53654|53498|53527|53432|53372|53362|53563|53536|53453|53597|53355|53468|53578|53641|53381|53519|53603|53643|53363	8.39E-11		GO:1902533	0.7920818753952374	0
377	14	GO Biological Process		positive regulation of proteolysis	1.47E-8	XBP1|ENO1|MUL1|TNFRSF10B|FBXW7|FADD|PRELID1|MAL|RPS27L|SNCA|EFNA1|KHDC1|GPER1|HERPUD1	53218	53273|53516|53527|53432|53372|53362|53607|53550|53433|53634|53355|53424|53381|53602	1.05E-10		GO:0045862	0.7832682665251823	0
1712	26	GO Biological Process		intracellular signal transduction	1.66E-8	XBP1|HSPB1|SLC9A3R1|MUL1|GAL|TNFRSF10B|ABR|SCG2|CEBPB|DDIT4|RPS27L|TFRC|ARHGEF2|AGT|PEA15|BNIP3|IRAK1|ZAK|PRKCD|GPER1|BCL2|CDKN1A|PIK3R1|ADM|DDIT3|TEAD2	53218	53273|53666|53654|53527|53309|53432|53377|53504|53649|53485|53433|53563|53658|53536|53597|53407|53468|53578|53294|53381|53519|53402|53643|53480|53363|53275	1.2E-10		GO:0035556	0.7779891911959945	0
1095	21	GO Biological Process		regulation of anatomical structure morphogenesis	2.77E-8	XBP1|CORO1A|HSPB1|SERPINF1|SLC9A3R1|C19orf10|MUL1|FBXW7|SOX8|IL12A|ABR|TFRC|AGT|DLL1|EFNA1|BNIP3|FAM129B|MSX1|CXCL12|BCL2|ADM	53218	53273|53573|53666|53337|53654|53498|53527|53372|53560|53592|53377|53563|53536|53502|53355|53407|53544|53641|53416|53519|53480	2.09E-10		GO:0022603	0.7557520230935552	0
571	16	GO Biological Process		regulation of cell activation	3.05E-8	XBP1|CORO1A|HLA-F|GAL|FADD|PRELID1|IL12A|ABR|CEBPB|CLCF1|TFRC|PRKCD|GPER1|BCL2|CDKN1A|PIK3R1	53218	53273|53573|53538|53309|53362|53607|53592|53377|53649|53391|53563|53294|53381|53519|53402|53643	2.32E-10		GO:0050865	0.7515700160653214	0
895	19	GO Biological Process		cellular homeostasis	4.58E-8	XBP1|SERPINF1|SLC9A3R1|FBXW7|NME1|SNCA|TFRC|AGT|ADORA1|BNIP3|CXCL12|GPER1|BCL2|GPX1|ANO6|HERPUD1|PIK3R1|ADM|DDIT3	53218	53273|53337|53654|53372|53503|53634|53563|53536|53453|53407|53416|53381|53519|53603|53568|53602|53643|53480|53363	3.55E-10		GO:0019725	0.7339134521996131	0
450	14	GO Biological Process		negative regulation of immune system process	1.17E-7	HLA-F|MUL1|GAL|FBXW7|FADD|ABR|CEBPB|NME1|DLL1|ADORA1|CXCL12|GPER1|GPX1|PIK3R1	53218	53538|53527|53309|53372|53362|53377|53649|53503|53502|53453|53416|53381|53603|53643	9.79E-10		GO:0002683	0.6931814138253839	0
1489	23	GO Biological Process		positive regulation of catalytic activity	1.73E-7	GADD45G|CCND2|MUL1|TNFRSF10B|FBXW7|FADD|PRELID1|ABR|MAL|RPS27L|SNCA|AGT|ADORA1|PEA15|EFNA1|IRAK1|KHDC1|ZAK|PRKCD|GPER1|EPHB1|BCL2|CDKN1A	53218	53610|53333|53527|53432|53372|53362|53607|53377|53550|53433|53634|53536|53453|53597|53355|53468|53424|53578|53294|53381|53653|53519|53402	1.49E-9		GO:0043085	0.6761953896871205	0
2325	28	GO Biological Process		cell surface receptor signaling pathway	3.87E-7	XBP1|CORO1A|HSPB1|HLA-F|SLC9A3R1|TNFRSF10B|FBXW7|INHBB|FADD|IL12A|DDIT4|CLCF1|AGT|DLL1|ADORA1|EFNA1|IRAK1|TNFRSF25|MSX1|PRKCD|CXCL12|EPHB1|BCL2|CDKN1A|ANO6|SFRP4|PIK3R1|DDIT3	53218	53273|53573|53666|53538|53654|53432|53372|53311|53362|53592|53485|53391|53536|53502|53453|53355|53468|53459|53641|53294|53416|53653|53519|53402|53568|53618|53643|53363	3.45E-9		GO:0007166	0.6412289034981089	0
2337	28	GO Biological Process		positive regulation of gene expression	4.26E-7	XBP1|ENO1|HSPB1|CDK4|HLA-F|E2F3|C19orf10|GAL|SOX8|FADD|IL12A|CEBPB|RPS27L|ATF3|TFRC|ARHGEF2|AGT|DLL1|IRAK1|LHX3|FAM129B|MSX1|GPER1|ATF5|SFRP4|PIK3R1|DDIT3|TEAD2	53218	53273|53516|53666|53312|53538|53552|53498|53309|53560|53362|53592|53649|53433|53456|53563|53658|53536|53502|53468|53307|53544|53641|53381|53413|53618|53643|53363|53275	3.87E-9		GO:0010628	0.637059040089728	0
521	14	GO Biological Process		regulation of protein serine/threonine kinase activity	6.52E-7	HSPB1|GADD45G|CDK4|CCND2|MUL1|SNCA|AGT|ADORA1|PEA15|IRAK1|ZAK|PRKCD|GSTP1|CDKN1A	53218	53666|53610|53312|53333|53527|53634|53536|53453|53597|53468|53578|53294|53324|53402	6.07E-9		GO:0071900	0.618575240426808	0
157	9	GO Biological Process		regeneration	8.95E-7	CDK4|CEBPB|CXCL12|TSPO|BCL2|GSTP1|CDKN1A|GPX1|ADM	53218	53312|53649|53416|53291|53519|53324|53402|53603|53480	8.43E-9		GO:0031099	0.6048176964684088	0
742	16	GO Biological Process		regulation of cytokine production	9.58E-7	XBP1|HSPB1|HLA-F|MUL1|INHBB|FADD|IL12A|CEBPB|ARHGEF2|AGT|DLL1|IRAK1|TSPO|GSTP1|PIK3R1|DDIT3	53218	53273|53666|53538|53527|53311|53362|53592|53649|53658|53536|53502|53468|53291|53324|53643|53363	9.14E-9		GO:0001817	0.6018634490921456	0
293	11	GO Biological Process		cellular response to chemical stress	1.18E-6	XBP1|SNCA|ARHGEF2|BNIP3|G6PD|PRKCD|TSPO|BCL2|GSTP1|GPX1|DDIT3	53218	53273|53634|53658|53407|53431|53294|53291|53519|53324|53603|53363	1.15E-8		GO:0062197	0.5928117992693875	0
39	6	GO Biological Process		negative regulation of extrinsic apoptotic signaling pathway via death domain receptors	1.33E-6	SCRT2|TNFRSF10B|FADD|ARHGEF2|PEA15|GPX1	53218	53486|53432|53362|53658|53597|53603	1.31E-8		GO:1902042	0.5876148359032914	0
2481	28	GO Biological Process		immune system process	1.46E-6	XBP1|CORO1A|UNG|HLA-F|TNFRSF10B|FADD|PRELID1|IL12A|SCG2|CEBPB|DDIT4|CLCF1|SNCA|TFRC|ARHGEF2|DLL1|BNIP3|IRAK1|G6PD|PRKCD|CXCL12|GPER1|EPHB1|BCL2|GSTP1|ANO6|PIK3R1|ADM	53218	53273|53573|53425|53538|53432|53362|53607|53592|53504|53649|53485|53391|53634|53563|53658|53502|53407|53468|53431|53294|53416|53381|53653|53519|53324|53568|53643|53480	1.45E-8		GO:0002376	0.5835647144215563	0
309	11	GO Biological Process		cellular response to external stimulus	1.91E-6	ASNS|XBP1|TNFRSF10B|INHBB|FADD|ATF3|AGT|BNIP3|BCL2|GSTP1|CDKN1A	53218	53380|53273|53432|53311|53362|53456|53536|53407|53519|53324|53402	1.94E-8		GO:0071496	0.5718966632752273	0
391	12	GO Biological Process		regulation of metal ion transport	1.98E-6	CORO1A|SLC9A3R1|GAL|SNCA|AGT|ADORA1|G6PD|CXCL12|TSPO|GPER1|BCL2|ANO6	53218	53573|53654|53309|53634|53536|53453|53431|53416|53291|53381|53519|53568	2.04E-8		GO:0010959	0.570333480973847	0
411	12	GO Biological Process		negative regulation of protein phosphorylation	3.27E-6	XBP1|HSPB1|SLC9A3R1|DDIT4|SNCA|ATF3|AGT|EFNA1|PRKCD|GPER1|GSTP1|CDKN1A	53218	53273|53666|53654|53485|53634|53456|53536|53355|53294|53381|53324|53402	3.47E-8		GO:0001933	0.5485452247339714	0
256	10	GO Biological Process		response to endoplasmic reticulum stress	3.63E-6	ASNS|XBP1|C19orf10|TNFRSF10B|CEBPB|ATF3|BCL2|HERPUD1|PIK3R1|DDIT3	53218	53380|53273|53498|53432|53649|53456|53519|53602|53643|53363	3.92E-8		GO:0034976	0.5440093374963888	0
728	15	GO Biological Process		negative regulation of cell differentiation	4.7E-6	XBP1|FBXW7|SOX8|NME1|ARHGEF2|DLL1|EFNA1|MSX1|G6PD|TSPO|GPER1|EPHB1|BCL2|PIK3R1|DDIT3	53218	53273|53372|53560|53503|53658|53502|53355|53641|53431|53291|53381|53653|53519|53643|53363	5.15E-8		GO:0045596	0.5327902142064282	0
196	9	GO Biological Process		regulation of mitochondrion organization	4.77E-6	MUL1|FBXW7|PRELID1|TFRC|BNIP3|TSPO|GPER1|BCL2|GPX1	53218	53527|53372|53607|53563|53407|53291|53381|53519|53603	5.26E-8		GO:0010821	0.5321481620959886	0
51	6	GO Biological Process		positive regulation of extrinsic apoptotic signaling pathway	5.1E-6	FADD|MAL|ATF3|AGT|PEA15|GPER1	53218	53362|53550|53456|53536|53597|53381	5.65E-8		GO:2001238	0.5292429823902063	0
443	12	GO Biological Process		negative regulation of transport	6.87E-6	CORO1A|HLA-F|SLC9A3R1|INHBB|IL12A|ABR|SNCA|AGT|ADORA1|PEA15|BCL2|SFRP4	53218	53573|53538|53654|53311|53592|53377|53634|53536|53453|53597|53519|53618	7.7E-8		GO:0051051	0.516304326294045	0
212	9	GO Biological Process		negative regulation of defense response	8.81E-6	SERPINF1|HLA-F|MUL1|ABR|ADORA1|PRKCD|GPER1|GSTP1|GPX1	53218	53337|53538|53527|53377|53453|53294|53381|53324|53603	1.0E-7		GO:0031348	0.5055024091587952	0
293	10	GO Biological Process		regulation of protein stability	1.13E-5	XBP1|MUL1|FBXW7|SNCA|EFNA1|MSX1|PRKCD|BCL2|CDKN1A|PIK3R1	53218	53273|53527|53372|53634|53355|53641|53294|53519|53402|53643	1.33E-7		GO:0031647	0.494692155651658	0
1306	19	GO Biological Process		regulation of organelle organization	1.24E-5	XBP1|CORO1A|ENO1|MUL1|FBXW7|PRELID1|SNCA|TFRC|ARHGEF2|BNIP3|MSX1|PRKCD|CXCL12|TSPO|GPER1|BCL2|ATF5|GPX1|PIK3R1	53218	53273|53573|53516|53527|53372|53607|53634|53563|53658|53407|53641|53294|53416|53291|53381|53519|53413|53603|53643	1.48E-7		GO:0033043	0.4906578314837765	0
476	12	GO Biological Process		response to peptide	1.36E-5	XBP1|CDK4|GAL|INHBB|ARHGEF2|AGT|PRKCD|CXCL12|GPER1|GSTP1|PIK3R1|ADM	53218	53273|53312|53309|53311|53658|53536|53294|53416|53381|53324|53643|53480	1.64E-7		GO:1901652	0.48664610916297824	0
390	11	GO Biological Process		lymphocyte activation	1.56E-5	CORO1A|UNG|FADD|IL12A|CEBPB|CLCF1|DLL1|PRKCD|EPHB1|BCL2|PIK3R1	53218	53573|53425|53362|53592|53649|53391|53502|53294|53653|53519|53643	1.92E-7		GO:0046649	0.4806875401645539	0
493	12	GO Biological Process		cell population proliferation	1.89E-5	XBP1|IL12A|CEBPB|ARHGEF2|AGT|MSX1|PRKCD|EPHB1|BCL2|GSTP1|ATF5|GPX1	53218	53273|53592|53649|53658|53536|53641|53294|53653|53519|53324|53413|53603	2.37E-7		GO:0008283	0.47235381958267564	0
313	10	GO Biological Process		response to lipopolysaccharide	1.9E-5	XBP1|CDK4|IL12A|ABR|CEBPB|SNCA|IRAK1|TSPO|GSTP1|ADM	53218	53273|53312|53592|53377|53649|53634|53468|53291|53324|53480	2.4E-7		GO:0032496	0.4721246399047171	0
313	10	GO Biological Process		cellular response to abiotic stimulus	1.9E-5	TNFRSF10B|FBXW7|FADD|ARHGEF2|AGT|BNIP3|ZAK|TSPO|CDKN1A|PIK3R1	53218	53432|53372|53362|53658|53536|53407|53578|53291|53402|53643	2.4E-7		GO:0071214	0.4721246399047171	0
12	4	GO Biological Process		PERK-mediated unfolded protein response	2.15E-5	ASNS|ATF3|HERPUD1|DDIT3	53218	53380|53456|53602|53363	2.76E-7		GO:0036499	0.4667561540084395	0
12	4	GO Biological Process		positive regulation of transcription from RNA polymerase II promoter in response to endoplasmic reticulum stress	2.15E-5	XBP1|CEBPB|ATF3|DDIT3	53218	53273|53649|53456|53363	2.76E-7		GO:1990440	0.4667561540084395	0
1230	18	GO Biological Process		regulation of cell cycle	2.39E-5	ASNS|GADD45G|CDK4|CCND2|SLC9A3R1|E2F3|FBXW7|GAS1|IL12A|RPS27L|PEA15|ZAK|MSX1|GPER1|BCL2|CDKN1A|ATF5|DDIT3	53218	53380|53610|53312|53333|53654|53552|53372|53303|53592|53433|53597|53578|53641|53381|53519|53402|53413|53363	3.13E-7		GO:0051726	0.4621602099051862	0
988	16	GO Biological Process		central nervous system development	3.25E-5	AARS|SOX8|ABR|DDIT4|MAL|NME1|DLL1|BNIP3|LHX3|MSX1|G6PD|CXCL12|EPHB1|BCL2|GSTP1|ATF5	53218	53646|53560|53377|53485|53550|53503|53502|53407|53307|53641|53431|53416|53653|53519|53324|53413	4.36E-7		GO:0007417	0.4488116639021126	0
528	12	GO Biological Process		cellular response to lipid	3.55E-5	XBP1|SERPINF1|CDK4|IL12A|CEBPB|DDIT4|NME1|IRAK1|TSPO|GPER1|GSTP1|TEAD2	53218	53273|53337|53312|53592|53649|53485|53503|53468|53291|53381|53324|53275	4.84E-7		GO:0071396	0.44497716469449056	0
547	12	GO Biological Process		positive regulation of nervous system development	5.01E-5	SERPINF1|MUL1|SOX8|CLCF1|NME1|ARHGEF2|AGT|CXCL12|TSPO|GPER1|EPHB1|BCL2	53218	53337|53527|53560|53391|53503|53658|53536|53416|53291|53381|53653|53519	6.98E-7		GO:0051962	0.4300162274132754	0
134	7	GO Biological Process		positive regulation of lymphocyte proliferation	5.44E-5	CORO1A|FADD|IL12A|CLCF1|TFRC|BCL2|CDKN1A	53218	53573|53362|53592|53391|53563|53519|53402	7.68E-7		GO:0050671	0.42644011003018206	0
198	8	GO Biological Process		response to starvation	5.46E-5	ASNS|XBP1|INHBB|ATF3|BCL2|CDKN1A|ADM|DDIT3	53218	53380|53273|53311|53456|53519|53402|53480|53363	7.73E-7		GO:0042594	0.4262807357295263	0
1038	16	GO Biological Process		regulation of catabolic process	5.8E-5	XBP1|HSPB1|CDK4|MUL1|FBXW7|DDIT4|SNCA|ADORA1|EFNA1|BNIP3|PRKCD|TSPO|BCL2|GPX1|HERPUD1|DDIT3	53218	53273|53666|53312|53527|53372|53485|53634|53453|53355|53407|53294|53291|53519|53603|53602|53363	8.31E-7		GO:0009894	0.4236572006437063	0
136	7	GO Biological Process		regulation of smooth muscle cell proliferation	5.87E-5	XBP1|IL12A|AGT|IRAK1|GPER1|GSTP1|CDKN1A	53218	53273|53592|53536|53468|53381|53324|53402	8.45E-7		GO:0048660	0.4231361898752385	0
1181	17	GO Biological Process		cellular response to endogenous stimulus	6.18E-5	ASNS|XBP1|CORO1A|SERPINF1|CDK4|SLC9A3R1|INHBB|CEBPB|DDIT4|SNCA|ARHGEF2|AGT|MSX1|PRKCD|GPER1|GSTP1|PIK3R1	53218	53380|53273|53573|53337|53312|53654|53311|53649|53485|53634|53658|53536|53641|53294|53381|53324|53643	8.99E-7		GO:0071495	0.4209011524911184	0
90	6	GO Biological Process		activation of cysteine-type endopeptidase activity involved in apoptotic process	8.44E-5	MUL1|TNFRSF10B|FADD|RPS27L|SNCA|KHDC1	53218	53527|53432|53362|53433|53634|53424	1.29E-6		GO:0006919	0.4073657553374345	0
2165	23	GO Biological Process		anatomical structure morphogenesis	8.93E-5	XBP1|SLC9A3R1|C19orf10|FBXW7|SOX8|ABR|SCG2|CEBPB|ARHGEF2|DLL1|EFNA1|LHX3|FAM129B|ZAK|MSX1|CXCL12|EPHB1|BCL2|GPX1|SFRP4|PIK3R1|ADM|TEAD2	53218	53273|53654|53498|53372|53560|53377|53504|53649|53658|53502|53355|53307|53544|53578|53641|53416|53653|53519|53603|53618|53643|53480|53275	1.38E-6		GO:0009653	0.4049148541111453	0
154	7	GO Biological Process		regulation of muscle cell differentiation	1.2E-4	XBP1|DLL1|FAM129B|MSX1|G6PD|GPER1|BCL2	53218	53273|53502|53544|53641|53431|53381|53519	1.87E-6		GO:0051147	0.39208187539523753	0
226	8	GO Biological Process		regulation of protein kinase B signaling	1.2E-4	XBP1|SLC9A3R1|C19orf10|MUL1|GPER1|GPX1|PIK3R1|DDIT3	53218	53273|53654|53498|53527|53381|53603|53643|53363	2.01E-6		GO:0051896	0.39208187539523753	0
500	11	GO Biological Process		blood vessel development	1.3E-4	XBP1|C19orf10|FBXW7|SCG2|DLL1|EFNA1|EPHB1|GPX1|ADM|DDIT3|TEAD2	53218	53273|53498|53372|53504|53502|53355|53653|53603|53480|53363|53275	2.08E-6		GO:0001568	0.3886056647693163	0
315	9	GO Biological Process		regulation of leukocyte cell-cell adhesion	1.5E-4	XBP1|CORO1A|FADD|IL12A|CEBPB|TFRC|IRAK1|CXCL12|PIK3R1	53218	53273|53573|53362|53592|53649|53563|53468|53416|53643	2.46E-6		GO:1903037	0.38239087409443184	0
164	7	GO Biological Process		response to corticosteroid	1.6E-4	SERPINF1|DDIT4|GPER1|BCL2|GSTP1|CDKN1A|ADM	53218	53337|53485|53381|53519|53324|53402|53480	2.79E-6		GO:0031960	0.3795880017344075	0
511	11	GO Biological Process		positive regulation of response to external stimulus	1.6E-4	HSPB1|HLA-F|FADD|IL12A|SCG2|CEBPB|SNCA|AGT|PRKCD|CXCL12|ANO6	53218	53666|53538|53362|53592|53504|53649|53634|53536|53294|53416|53568	2.55E-6		GO:0032103	0.3795880017344075	0
103	6	GO Biological Process		regulation of anion transport	1.6E-4	PRELID1|CEBPB|AGT|ADORA1|PRKCD|SFRP4	53218	53607|53649|53536|53453|53294|53618	2.72E-6		GO:0044070	0.3795880017344075	0
410	10	GO Biological Process		gland development	1.6E-4	ASNS|XBP1|SLC9A3R1|FADD|CEBPB|NME1|LHX3|MSX1|TSPO|BCL2	53218	53380|53273|53654|53362|53649|53503|53307|53641|53291|53519	2.6E-6		GO:0048732	0.3795880017344075	0
516	11	GO Biological Process		regulation of anatomical structure size	1.6E-4	CORO1A|CDK4|SLC9A3R1|AGT|ADORA1|PRKCD|CXCL12|GPER1|GPX1|ANO6|ADM	53218	53573|53312|53654|53536|53453|53294|53416|53381|53603|53568|53480	2.8E-6		GO:0090066	0.3795880017344075	0
103	6	GO Biological Process		positive regulation of reactive oxygen species metabolic process	1.6E-4	SNCA|AGT|PRKCD|TSPO|GSTP1|CDKN1A	53218	53634|53536|53294|53291|53324|53402	2.72E-6		GO:2000379	0.3795880017344075	0
106	6	GO Biological Process		fat cell differentiation	1.8E-4	SOX8|INHBB|CEBPB|BNIP3|ATF5|GPX1	53218	53560|53311|53649|53407|53413|53603	3.19E-6		GO:0045444	0.3744727494896694	0
25	4	GO Biological Process		regulation of necrotic cell death	2.0E-4	FADD|ARHGEF2|BNIP3|TSPO	53218	53362|53658|53407|53291	3.48E-6		GO:0010939	0.36989700043360185	0
1163	16	GO Biological Process		negative regulation of molecular function	2.0E-4	HSPB1|SERPINF1|SLC9A3R1|FBXW7|ANXA5|SNCA|AGT|IRAK1|MSX1|PRKCD|GSTP1|CDKN1A|GPX1|HERPUD1|SFRP4|DDIT3	53218	53666|53337|53654|53372|53662|53634|53536|53468|53641|53294|53324|53402|53603|53602|53618|53363	3.58E-6		GO:0044092	0.36989700043360185	0
59	5	GO Biological Process		positive regulation of blood vessel diameter	2.0E-4	AGT|ADORA1|GPER1|GPX1|ADM	53218	53536|53453|53381|53603|53480	3.46E-6		GO:0097755	0.36989700043360185	0
532	11	GO Biological Process		response to wounding	2.1E-4	HSPB1|INHBB|ANXA5|BNIP3|PRKCD|TSPO|BCL2|GPX1|ANO6|PIK3R1|ADM	53218	53666|53311|53662|53407|53294|53291|53519|53603|53568|53643|53480	3.73E-6		GO:0009611	0.3677780705266081	0
60	5	GO Biological Process		positive regulation of intrinsic apoptotic signaling pathway	2.1E-4	SLC9A3R1|FBXW7|MSX1|BCL2|DDIT3	53218	53654|53372|53641|53519|53363	3.74E-6		GO:2001244	0.3677780705266081	0
896	14	GO Biological Process		cell migration	2.2E-4	CORO1A|TNFRSF10B|SOX8|IL12A|SCG2|DDIT4|EFNA1|PRKCD|CXCL12|TSPO|EPHB1|GPX1|ANO6|PIK3R1	53218	53573|53432|53560|53592|53504|53485|53355|53294|53416|53291|53653|53603|53568|53643	3.9E-6		GO:0016477	0.3657577319177794	0
339	9	GO Biological Process		regulation of epithelial cell proliferation	2.4E-4	XBP1|SERPINF1|C19orf10|FBXW7|IL12A|SCG2|NME1|CXCL12|GPX1	53218	53273|53337|53498|53372|53592|53504|53503|53416|53603	4.4E-6		GO:0050678	0.3619788758288394	0
27	4	GO Biological Process		positive regulation of muscle cell apoptotic process	2.5E-4	E2F3|IL12A|AGT|BNIP3	53218	53552|53592|53536|53407	4.59E-6		GO:0010661	0.3602059991327963	0
340	9	GO Biological Process		positive regulation of secretion	2.5E-4	XBP1|HLA-F|GAL|INHBB|SNCA|AGT|ADORA1|CXCL12|GPER1	53218	53273|53538|53309|53311|53634|53536|53453|53416|53381	4.51E-6		GO:0051047	0.3602059991327963	0
258	8	GO Biological Process		regulation of peptidyl-tyrosine phosphorylation	2.8E-4	FBXW7|IL12A|CLCF1|ARHGEF2|AGT|ADORA1|EFNA1|PRKCD	53218	53372|53592|53391|53658|53536|53453|53355|53294	5.19E-6		GO:0050730	0.3552841968657781	0
187	7	GO Biological Process		negative regulation of cell growth	3.3E-4	ENO1|MUL1|AGT|MSX1|G6PD|BCL2|CDKN1A	53218	53516|53527|53536|53641|53431|53519|53402	6.42E-6		GO:0030308	0.34814860601221126	0
70	5	GO Biological Process		negative regulation of ERK1 and ERK2 cascade	3.8E-4	XBP1|SLC9A3R1|ATF3|GPER1|GSTP1	53218	53273|53654|53456|53381|53324	7.59E-6		GO:0070373	0.342021640338319	0
274	8	GO Biological Process		aging	4.0E-4	SERPINF1|AGT|IRAK1|PRKCD|TSPO|BCL2|CDKN1A|ADM	53218	53337|53536|53468|53294|53291|53519|53402|53480	7.96E-6		GO:0007568	0.33979400086720374	0
197	7	GO Biological Process		regulation of lipid biosynthetic process	4.4E-4	XBP1|CDK4|FBXW7|PRKCD|TSPO|GPER1|ADM	53218	53273|53312|53372|53294|53291|53381|53480	8.92E-6		GO:0046890	0.33565473235138127	0
9	3	GO Biological Process		negative regulation of mitochondrial fusion	4.8E-4	MUL1|TFRC|BNIP3	53218	53527|53563|53407	9.73E-6		GO:0010637	0.3318758762624413	0
285	8	GO Biological Process		regulation of leukocyte differentiation	5.1E-4	XBP1|FBXW7|FADD|PRELID1|IL12A|CEBPB|NME1|PIK3R1	53218	53273|53372|53362|53607|53592|53649|53503|53643	1.05E-5		GO:1902105	0.3292429823902064	0
379	9	GO Biological Process		response to oxygen levels	5.2E-4	CDK4|DDIT4|ADORA1|BNIP3|IRAK1|CXCL12|BCL2|CDKN1A|ADM	53218	53312|53485|53453|53407|53468|53416|53519|53402|53480	1.06E-5		GO:0070482	0.3283996656365201	0
293	8	GO Biological Process		response to virus	6.1E-4	ENO1|HSPB1|FADD|IL12A|DDIT4|BNIP3|CXCL12|BCL2	53218	53516|53666|53362|53592|53485|53407|53416|53519	1.28E-5		GO:0009615	0.3214670164989233	0
144	6	GO Biological Process		response to UV	8.0E-4	FBXW7|IL12A|BCL2|CDKN1A|GPX1|PIK3R1	53218	53372|53592|53519|53402|53603|53643	1.71E-5		GO:0009411	0.3096910013008056	0
39	4	GO Biological Process		positive regulation of response to endoplasmic reticulum stress	8.1E-4	XBP1|HERPUD1|PIK3R1|DDIT3	53218	53273|53602|53643|53363	1.74E-5		GO:1905898	0.30915149811213505	0
87	5	GO Biological Process		regulation of epithelial cell apoptotic process	9.5E-4	XBP1|SCG2|GPER1|ANO6|SFRP4	53218	53273|53504|53381|53568|53618	2.06E-5		GO:1904035	0.30222763947111525	0
152	6	GO Biological Process		regulation of tumor necrosis factor production	0.001	HSPB1|FADD|ARHGEF2|TSPO|GSTP1|PIK3R1	53218	53666|53362|53658|53291|53324|53643	2.29E-5		GO:0032680	0.3	0
151	6	GO Biological Process		regulation of lipid localization	0.001	GAL|FBXW7|PRELID1|AGT|PRKCD|TSPO	53218	53309|53372|53607|53536|53294|53291	2.21E-5		GO:1905952	0.3	0
90	5	GO Biological Process		cellular glucose homeostasis	0.0011	XBP1|SERPINF1|NME1|GPER1|PIK3R1	53218	53273|53337|53503|53381|53643	2.41E-5		GO:0001678	0.2958607314841775	0
43	4	GO Biological Process		regulation of autophagy of mitochondrion	0.0011	MUL1|FBXW7|BNIP3|TSPO	53218	53527|53372|53407|53291	2.49E-5		GO:1903146	0.2958607314841775	0
1534	17	GO Biological Process		negative regulation of macromolecule biosynthetic process	0.0012	XBP1|ENO1|SCRT2|E2F3|CBX4|SOX8|INHBB|CEBPB|SNCA|ATF3|EFNA1|FAM129B|MSX1|GSTP1|CDKN1A|ATF5|DDIT3	53218	53273|53516|53486|53552|53598|53560|53311|53649|53634|53456|53355|53544|53641|53324|53402|53413|53363	2.82E-5		GO:0010558	0.29208187539523756	0
98	5	GO Biological Process		positive regulation of neuron death	0.0015	FBXW7|DDIT4|SNCA|ADORA1|DDIT3	53218	53372|53485|53634|53453|53363	3.56E-5		GO:1901216	0.28239087409443187	0
563	10	GO Biological Process		sensory organ development	0.0016	SERPINF1|CDK4|SLC9A3R1|SOX8|ABR|DLL1|LHX3|MSX1|EPHB1|BCL2	53218	53337|53312|53654|53560|53377|53502|53307|53641|53653|53519	3.86E-5		GO:0007423	0.2795880017344075	0
248	7	GO Biological Process		cell fate commitment	0.0016	SOX8|GAS1|CEBPB|ARHGEF2|DLL1|LHX3|BCL2	53218	53560|53303|53649|53658|53502|53307|53519	3.76E-5		GO:0045165	0.2795880017344075	0
48	4	GO Biological Process		regulation of skeletal muscle tissue development	0.0016	DLL1|FAM129B|EPHB1|BCL2	53218	53502|53544|53653|53519	3.73E-5		GO:0048641	0.2795880017344075	0
251	7	GO Biological Process		regulation of I-kappaB kinase/NF-kappaB signaling	0.0017	HSPB1|MUL1|TNFRSF10B|FADD|TFRC|IRAK1|GSTP1	53218	53666|53527|53432|53362|53563|53468|53324	4.05E-5		GO:0043122	0.2769551078621726	0
49	4	GO Biological Process		regulation of release of cytochrome c from mitochondria	0.0017	PRELID1|BNIP3|GPER1|GPX1	53218	53607|53407|53381|53603	4.02E-5		GO:0090199	0.2769551078621726	0
827	12	GO Biological Process		neuron development	0.0018	XBP1|SLC9A3R1|EFNA1|LHX3|FAM129B|CXCL12|TSPO|EPHB1|BCL2|ATF5|PIK3R1|ADM	53218	53273|53654|53355|53307|53544|53416|53291|53653|53519|53413|53643|53480	4.29E-5		GO:0048666	0.2744727494896694	0
52	4	GO Biological Process		protein destabilization	0.002	XBP1|MUL1|FBXW7|SNCA	53218	53273|53527|53372|53634	5.0E-5		GO:0031648	0.2698970004336019	0
262	7	GO Biological Process		negative regulation of cell migration	0.0021	SERPINF1|SLC9A3R1|ABR|ADORA1|CXCL12|BCL2|GSTP1	53218	53337|53654|53377|53453|53416|53519|53324	5.27E-5		GO:0030336	0.26777807052660807	0
18	3	GO Biological Process		negative regulation of vascular associated smooth muscle cell proliferation	0.0023	GPER1|GSTP1|CDKN1A	53218	53381|53324|53402	5.75E-5		GO:1904706	0.2638272163982407	0
865	12	GO Biological Process		symbiotic process	0.0026	UNG|HSPB1|FBXW7|INHBB|FADD|IL12A|TFRC|BNIP3|IRAK1|CXCL12|GPX1|PIK3R1	53218	53425|53666|53372|53311|53362|53592|53563|53407|53468|53416|53603|53643	6.58E-5		GO:0044403	0.2585026652029182	0
19	3	GO Biological Process		detection of temperature stimulus involved in sensory perception of pain	0.0026	ADORA1|CXCL12|EPHB1	53218	53453|53416|53653	6.64E-5		GO:0050965	0.2585026652029182	0
57	4	GO Biological Process		negative regulation of reactive oxygen species metabolic process	0.0028	BNIP3|G6PD|TSPO|BCL2	53218	53407|53431|53291|53519	7.01E-5		GO:2000378	0.2552841968657781	0
115	5	GO Biological Process		renal system process	0.0029	SLC9A3R1|AGT|ADORA1|BCL2|ADM	53218	53654|53536|53453|53519|53480	7.39E-5		GO:0003014	0.25376020021010437	0
58	4	GO Biological Process		response to gamma radiation	0.0029	ZAK|BCL2|CDKN1A|GPX1	53218	53578|53519|53402|53603	7.47E-5		GO:0010332	0.25376020021010437	0
189	6	GO Biological Process		positive regulation of vasculature development	0.0029	XBP1|HSPB1|C19orf10|DLL1|GPER1|ADM	53218	53273|53666|53498|53502|53381|53480	7.44E-5		GO:1904018	0.25376020021010437	0
280	7	GO Biological Process		negative regulation of cytokine production	0.0031	HLA-F|MUL1|INHBB|IL12A|DLL1|TSPO|GSTP1	53218	53538|53527|53311|53592|53502|53291|53324	7.92E-5		GO:0001818	0.25086383061657275	0
1027	13	GO Biological Process		regulation of cellular localization	0.0031	XBP1|CORO1A|HLA-F|FBXW7|GAS1|ABR|SNCA|TFRC|PRKCD|GPER1|BCL2|PIK3R1|DDIT3	53218	53273|53573|53538|53372|53303|53377|53634|53563|53294|53381|53519|53643|53363	7.92E-5		GO:0060341	0.25086383061657275	0
280	7	GO Biological Process		regulation of cellular response to growth factor stimulus	0.0031	XBP1|IL12A|AGT|DLL1|FAM129B|MSX1|SFRP4	53218	53273|53592|53536|53502|53544|53641|53618	7.92E-5		GO:0090287	0.25086383061657275	0
195	6	GO Biological Process		epithelial cell development	0.0033	XBP1|SLC9A3R1|SOX8|DLL1|CDKN1A|GPX1	53218	53273|53654|53560|53502|53402|53603	8.79E-5		GO:0002064	0.24814860601221125	0
389	8	GO Biological Process		developmental growth	0.0034	GAS1|AGT|DLL1|BCL2|CDKN1A|ATF5|GPX1|ADM	53218	53303|53536|53502|53519|53402|53413|53603|53480	9.1E-5		GO:0048589	0.2468521082957745	0
4479	31	GO Biological Process		establishment of localization	0.0034	XBP1|CORO1A|HSPB1|SLC9A3R1|E2F3|MUL1|GAL|ANXA5|PRELID1|SCG2|MAL|NME1|SNCA|TFRC|ARHGEF2|AGT|DLL1|ADORA1|PEA15|BNIP3|FAM129B|PRKCD|TSPO|BCL2|GSTP1|CDKN1A|ANO6|HERPUD1|PIK3R1|ADM|DDIT3	53218	53273|53573|53666|53654|53552|53527|53309|53662|53607|53504|53550|53503|53634|53563|53658|53536|53502|53453|53597|53407|53544|53294|53291|53519|53324|53402|53568|53602|53643|53480|53363	8.83E-5		GO:0051234	0.2468521082957745	0
61	4	GO Biological Process		anion homeostasis	0.0034	XBP1|SLC9A3R1|ADORA1|SFRP4	53218	53273|53654|53453|53618	8.99E-5		GO:0055081	0.2468521082957745	0
62	4	GO Biological Process		regulation of smooth muscle cell migration	0.0036	XBP1|AGT|BCL2|GSTP1	53218	53273|53536|53519|53324	9.55E-5		GO:0014910	0.24436974992327126	0
22	3	GO Biological Process		response to hyperoxia	0.0036	CDK4|BNIP3|CDKN1A	53218	53312|53407|53402	9.84E-5		GO:0055093	0.24436974992327126	0
199	6	GO Biological Process		response to ketone	0.0036	SERPINF1|CDK4|DDIT4|NME1|TSPO|CDKN1A	53218	53337|53312|53485|53503|53291|53402	9.8E-5		GO:1901654	0.24436974992327126	0
123	5	GO Biological Process		regulation of phosphatidylinositol 3-kinase signaling	0.0037	SLC9A3R1|C19orf10|AGT|GPER1|PIK3R1	53218	53654|53498|53536|53381|53643	1.0E-4		GO:0014066	0.2431798275933005	0
509	9	GO Biological Process		regulation of body fluid levels	0.0037	XBP1|HSPB1|ANXA5|NME1|ADORA1|PRKCD|ANO6|PIK3R1|ADM	53218	53273|53666|53662|53503|53453|53294|53568|53643|53480	1.0E-4		GO:0050878	0.2431798275933005	0
200	6	GO Biological Process		anatomical structure maturation	0.0037	XBP1|SOX8|G6PD|CDKN1A|ANO6|DDIT3	53218	53273|53560|53431|53402|53568|53363	1.0E-4		GO:0071695	0.2431798275933005	0
202	6	GO Biological Process		negative regulation of cell activation	0.0039	HLA-F|GAL|ABR|CEBPB|PRKCD|GPER1	53218	53538|53309|53377|53649|53294|53381	1.1E-4		GO:0050866	0.24089353929735008	0
125	5	GO Biological Process		positive regulation of calcium ion transport	0.0039	SNCA|G6PD|CXCL12|TSPO|GPER1	53218	53634|53431|53416|53291|53381	1.1E-4		GO:0051928	0.24089353929735008	0
204	6	GO Biological Process		cell chemotaxis	0.004	CORO1A|SCG2|PRKCD|CXCL12|EPHB1|ANO6	53218	53573|53504|53294|53416|53653|53568	1.1E-4		GO:0060326	0.23979400086720376	0
128	5	GO Biological Process		regulation of DNA binding	0.0043	FBXW7|NME1|FAM129B|MSX1|DDIT3	53218	53372|53503|53544|53641|53363	1.2E-4		GO:0051101	0.23665315444204132	0
524	9	GO Biological Process		regulation of hormone levels	0.0044	GAL|SOX8|INHBB|AGT|ADORA1|FAM129B|TSPO|GPER1|ADM	53218	53309|53560|53311|53536|53453|53544|53291|53381|53480	1.2E-4		GO:0010817	0.23565473235138126	0
209	6	GO Biological Process		regulation of leukocyte migration	0.0045	FADD|IL12A|ABR|ADORA1|CXCL12|ANO6	53218	53362|53592|53377|53453|53416|53568	1.3E-4		GO:0002685	0.23467874862246565	0
209	6	GO Biological Process		regulation of leukocyte mediated immunity	0.0045	HLA-F|FADD|IL12A|ABR|CLCF1|TFRC	53218	53538|53362|53592|53377|53391|53563	1.3E-4		GO:0002703	0.23467874862246565	0
212	6	GO Biological Process		response to mechanical stimulus	0.0048	ASNS|TNFRSF10B|FADD|AGT|BNIP3|CXCL12	53218	53380|53432|53362|53536|53407|53416	1.4E-4		GO:0009612	0.23187587626244127	0
308	7	GO Biological Process		negative regulation of mitotic cell cycle	0.0049	CDK4|SLC9A3R1|GAS1|RPS27L|ZAK|BCL2|CDKN1A	53218	53312|53654|53303|53433|53578|53519|53402	1.4E-4		GO:0045930	0.23098039199714862	0
796	11	GO Biological Process		membrane organization	0.0049	SLC9A3R1|MUL1|PRELID1|MAL|SNCA|TFRC|BNIP3|PRKCD|GPER1|BCL2|ANO6	53218	53654|53527|53607|53550|53634|53563|53407|53294|53381|53519|53568	1.4E-4		GO:0061024	0.23098039199714862	0
1097	13	GO Biological Process		secretion	0.0052	CORO1A|SLC9A3R1|GAL|ANXA5|SCG2|NME1|SNCA|AGT|FAM129B|PRKCD|GSTP1|ANO6|ADM	53218	53573|53654|53309|53662|53504|53503|53634|53536|53544|53294|53324|53568|53480	1.5E-4		GO:0046903	0.2283996656365201	0
537	9	GO Biological Process		cellular response to organic cyclic compound	0.0052	SERPINF1|CDK4|SLC9A3R1|MUL1|CEBPB|DDIT4|SNCA|GPER1|GSTP1	53218	53337|53312|53654|53527|53649|53485|53634|53381|53324	1.5E-4		GO:0071407	0.2283996656365201	0
952	12	GO Biological Process		protein phosphorylation	0.0054	CDK4|MUL1|SCG2|AGT|PEA15|IRAK1|ZAK|PRKCD|EPHB1|BCL2|CDKN1A|PIK3R1	53218	53312|53527|53504|53536|53597|53468|53578|53294|53653|53519|53402|53643	1.6E-4		GO:0006468	0.22676062401770314	0
27	3	GO Biological Process		negative regulation of myoblast differentiation	0.0057	SOX8|DLL1|DDIT3	53218	53560|53502|53363	1.7E-4		GO:0045662	0.22441251443275084	0
27	3	GO Biological Process		regulation of oxidative stress-induced intrinsic apoptotic signaling pathway	0.0057	HSPB1|FBXW7|GPX1	53218	53666|53372|53603	1.7E-4		GO:1902175	0.22441251443275084	0
27	3	GO Biological Process		negative regulation of ATP metabolic process	0.0057	DDIT4|SNCA|TSPO	53218	53485|53634|53291	1.7E-4		GO:1903579	0.22441251443275084	0
678	10	GO Biological Process		cytokine-mediated signaling pathway	0.0058	HLA-F|IL12A|CLCF1|IRAK1|TNFRSF25|PRKCD|CXCL12|BCL2|CDKN1A|PIK3R1	53218	53538|53592|53391|53468|53459|53294|53416|53519|53402|53643	1.8E-4		GO:0019221	0.22365720064370626	0
223	6	GO Biological Process		regulation of chemotaxis	0.0059	HSPB1|IL12A|SCG2|CXCL12|GSTP1|ANO6	53218	53666|53592|53504|53416|53324|53568	1.8E-4		GO:0050920	0.22291479883578558	0
141	5	GO Biological Process		cell cycle arrest	0.006	GAS1|IL12A|ZAK|CDKN1A|DDIT3	53218	53303|53592|53578|53402|53363	1.9E-4		GO:0007050	0.2221848749616356	0
4	2	GO Biological Process		T-helper 1 cell activation	0.0062	IL12A|CEBPB	53218	53592|53649	1.9E-4		GO:0035711	0.2207608310501746	0
4	2	GO Biological Process		cellular response to cobalt ion	0.0062	SERPINF1|BNIP3	53218	53337|53407	1.9E-4		GO:0071279	0.2207608310501746	0
29	3	GO Biological Process		neuron projection regeneration	0.0067	TSPO|BCL2|ADM	53218	53291|53519|53480	2.1E-4		GO:0031102	0.21739251972991736	0
29	3	GO Biological Process		cellular response to interleukin-4	0.0067	XBP1|CORO1A|CDK4	53218	53273|53573|53312	2.1E-4		GO:0071353	0.21739251972991736	0
333	7	GO Biological Process		regulation of developmental growth	0.0072	CDK4|MUL1|DLL1|G6PD|CXCL12|BCL2|CDKN1A	53218	53312|53527|53502|53431|53416|53519|53402	2.3E-4		GO:0048638	0.21426675035687315	0
30	3	GO Biological Process		intrinsic apoptotic signaling pathway in response to DNA damage by p53 class mediator	0.0073	DDIT4|RPS27L|CDKN1A	53218	53485|53433|53402	2.3E-4		GO:0042771	0.21366771398795442	0
30	3	GO Biological Process		regulation of cellular respiration	0.0073	PRELID1|SNCA|BNIP3	53218	53607|53634|53407	2.3E-4		GO:0043457	0.21366771398795442	0
148	5	GO Biological Process		negative regulation of neuron apoptotic process	0.0073	CORO1A|AARS|CEBPB|CLCF1|BCL2	53218	53573|53646|53649|53391|53519	2.3E-4		GO:0043524	0.21366771398795442	0
572	9	GO Biological Process		small molecule biosynthetic process	0.0074	ASNS|XBP1|ENO1|UNG|NME1|ATF3|G6PD|GSTP1|GPX1	53218	53380|53273|53516|53425|53503|53456|53431|53324|53603	2.4E-4		GO:0044283	0.21307682802690237	0
448	8	GO Biological Process		embryonic organ development	0.0074	SLC9A3R1|ABR|CEBPB|DLL1|EFNA1|MSX1|ADM|TEAD2	53218	53654|53377|53649|53502|53355|53641|53480|53275	2.4E-4		GO:0048568	0.21307682802690237	0
152	5	GO Biological Process		positive regulation of lipid metabolic process	0.0081	XBP1|AGT|ADORA1|PRKCD|ADM	53218	53273|53536|53453|53294|53480	2.6E-4		GO:0045834	0.20915149811213504	0
82	4	GO Biological Process		positive regulation of protein localization to nucleus	0.0082	XBP1|TFRC|PRKCD|PIK3R1	53218	53273|53563|53294|53643	2.7E-4		GO:1900182	0.20861861476162832	0
5	2	GO Biological Process		regulation of sodium-dependent phosphate transport	0.0082	CEBPB|SFRP4	53218	53649|53618	2.7E-4		GO:2000118	0.20861861476162832	0
32	3	GO Biological Process		negative regulation of exocytosis	0.0084	HLA-F|ABR|SNCA	53218	53538|53377|53634	2.7E-4		GO:0045920	0.20757207139381184	0
83	4	GO Biological Process		regulation of fibroblast proliferation	0.0085	CDK4|AGT|GSTP1|CDKN1A	53218	53312|53536|53324|53402	2.8E-4		GO:0048145	0.20705810742857073	0
33	3	GO Biological Process		response to iron ion	0.009	SNCA|G6PD|BCL2	53218	53634|53431|53519	3.0E-4		GO:0010039	0.2045757490560675	0
157	5	GO Biological Process		activation of MAPK activity	0.0091	MUL1|AGT|PEA15|IRAK1|ZAK	53218	53527|53536|53597|53468|53578	3.0E-4		GO:0000187	0.20409586076789066	0
34	3	GO Biological Process		T cell homeostasis	0.0096	CORO1A|FADD|BCL2	53218	53573|53362|53519	3.2E-4		GO:0043029	0.20177287669604316	0
34	3	GO Biological Process		response to arsenic-containing substance	0.0096	SERPINF1|ATF3|CDKN1A	53218	53337|53456|53402	3.2E-4		GO:0046685	0.20177287669604316	0
87	4	GO Biological Process		regulation of leukocyte apoptotic process	0.0098	FADD|PRELID1|EFNA1|CXCL12	53218	53362|53607|53355|53416	3.3E-4		GO:2000106	0.20087739243075053	0
356	7	GO Biological Process		negative regulation of proteolysis	0.0099	SERPINF1|GAS1|SNCA|AGT|EFNA1|GPX1|HERPUD1	53218	53337|53303|53634|53536|53355|53603|53602	3.4E-4		GO:0045861	0.200436480540245	0
6	2	GO Biological Process		TRAIL-activated apoptotic signaling pathway	0.0105	TNFRSF10B|FADD	53218	53432|53362	3.6E-4		GO:0036462	0.1978810700930062	0
164	5	GO Biological Process		regulation of endothelial cell migration	0.0107	HSPB1|SERPINF1|FBXW7|AGT|EFNA1	53218	53666|53337|53372|53536|53355	3.7E-4		GO:0010594	0.19706162223147902	0
479	8	GO Biological Process		muscle structure development	0.0107	XBP1|SOX8|ATF3|AGT|DLL1|MSX1|GPX1|ADM	53218	53273|53560|53456|53536|53502|53641|53603|53480	3.7E-4		GO:0061061	0.19706162223147902	0
165	5	GO Biological Process		protein localization to nucleus	0.0109	E2F3|AGT|MSX1|CDKN1A|PIK3R1	53218	53552|53536|53641|53402|53643	3.8E-4		GO:0034504	0.19625735020593765	0
257	6	GO Biological Process		regulation of animal organ morphogenesis	0.0109	XBP1|FBXW7|SOX8|AGT|MSX1|BCL2	53218	53273|53372|53560|53536|53641|53519	3.8E-4		GO:2000027	0.19625735020593765	0
91	4	GO Biological Process		regulation of amine transport	0.0112	SNCA|AGT|ADORA1|CXCL12	53218	53634|53536|53453|53416	3.9E-4		GO:0051952	0.19507819773298182	0
368	7	GO Biological Process		regulation of supramolecular fiber organization	0.0116	CORO1A|SNCA|ARHGEF2|PRKCD|CXCL12|GPX1|PIK3R1	53218	53573|53634|53658|53294|53416|53603|53643	4.1E-4		GO:1902903	0.19355420107730817	0
169	5	GO Biological Process		cellular response to insulin stimulus	0.0119	XBP1|CDK4|INHBB|GSTP1|PIK3R1	53218	53273|53312|53311|53324|53643	4.2E-4		GO:0032869	0.19244530386074693	0
1564	15	GO Biological Process		establishment of protein localization	0.0125	XBP1|HSPB1|E2F3|GAL|SCG2|MAL|TFRC|ARHGEF2|AGT|ADORA1|TSPO|CDKN1A|HERPUD1|PIK3R1|DDIT3	53218	53273|53666|53552|53309|53504|53550|53563|53658|53536|53453|53291|53402|53602|53643|53363	4.4E-4		GO:0045184	0.19030899869919435	0
7	2	GO Biological Process		negative regulation of RNA polymerase II regulatory region sequence-specific DNA binding	0.0129	FBXW7|DDIT3	53218	53372|53363	4.6E-4		GO:1903026	0.1889410289700751	0
173	5	GO Biological Process		negative regulation of binding	0.0131	FBXW7|MSX1|PRKCD|CDKN1A|DDIT3	53218	53372|53641|53294|53402|53363	4.6E-4		GO:0051100	0.1882728704344236	0
271	6	GO Biological Process		kidney development	0.0138	SERPINF1|SOX8|FADD|AGT|DLL1|BCL2	53218	53337|53560|53362|53536|53502|53519	5.0E-4		GO:0001822	0.18601209135987634	0
40	3	GO Biological Process		cellular response to vascular endothelial growth factor stimulus	0.014	XBP1|HSPB1|GAS1	53218	53273|53666|53303	5.0E-4		GO:0035924	0.18538719643217622	0
101	4	GO Biological Process		regulation of calcium ion transport into cytosol	0.0156	CORO1A|SNCA|GPER1|BCL2	53218	53573|53634|53381|53519	5.7E-4		GO:0010522	0.18068754016455385	0
8	2	GO Biological Process		negative regulation of glial cell apoptotic process	0.0156	DLL1|PRKCD	53218	53502|53294	5.7E-4		GO:0034351	0.18068754016455385	0
42	3	GO Biological Process		cellular response to glucose starvation	0.0156	ASNS|XBP1|BCL2	53218	53380|53273|53519	5.8E-4		GO:0042149	0.18068754016455385	0
515	8	GO Biological Process		inflammatory response	0.0158	GAL|SCG2|CEBPB|SNCA|ADORA1|GPER1|ANO6|ADM	53218	53309|53504|53649|53634|53453|53381|53568|53480	5.9E-4		GO:0006954	0.18013429130455774	0
649	9	GO Biological Process		regulation of peptide transport	0.0159	XBP1|FBXW7|INHBB|IL12A|ADORA1|PRKCD|GPER1|BCL2|PIK3R1	53218	53273|53372|53311|53592|53453|53294|53381|53519|53643	5.9E-4		GO:0090087	0.17986028756795486	0
793	10	GO Biological Process		cellular response to DNA damage stimulus	0.016	UNG|FBXW7|DDIT4|RPS27L|PEA15|ZAK|BCL2|CDKN1A|PIK3R1|DDIT3	53218	53425|53372|53485|53433|53597|53578|53519|53402|53643|53363	6.0E-4		GO:0006974	0.17958800173440753	0
281	6	GO Biological Process		regulation of transporter activity	0.016	SLC9A3R1|GAL|SNCA|AGT|PRKCD|BCL2	53218	53654|53309|53634|53536|53294|53519	6.0E-4		GO:0032409	0.17958800173440753	0
281	6	GO Biological Process		response to drug	0.016	CDK4|GAL|NME1|TFRC|BCL2|CDKN1A	53218	53312|53309|53503|53563|53519|53402	6.0E-4		GO:0042493	0.17958800173440753	0
183	5	GO Biological Process		regulation of JNK cascade	0.016	GADD45G|MUL1|ZAK|EPHB1|GSTP1	53218	53610|53527|53578|53653|53324	6.0E-4		GO:0046328	0.17958800173440753	0
103	4	GO Biological Process		positive regulation of endocytosis	0.0163	SNCA|DLL1|ANO6|SFRP4	53218	53634|53502|53568|53618	6.1E-4		GO:0045807	0.17878123955960423	0
43	3	GO Biological Process		negative regulation of Notch signaling pathway	0.0164	FBXW7|DLL1|FAM129B	53218	53372|53502|53544	6.2E-4		GO:0045746	0.1785156151952302	0
105	4	GO Biological Process		positive regulation of production of molecular mediator of immune response	0.0174	XBP1|HLA-F|CLCF1|TFRC	53218	53273|53538|53391|53563	6.6E-4		GO:0002702	0.17594507517174002	0
9	2	GO Biological Process		negative regulation of cellular extravasation	0.0183	ABR|CXCL12	53218	53377|53416	6.9E-4		GO:0002692	0.17375489102695704	0
45	3	GO Biological Process		positive regulation of potassium ion transport	0.0183	GAL|ADORA1|ANO6	53218	53309|53453|53568	7.0E-4		GO:0043268	0.17375489102695704	0
45	3	GO Biological Process		regulation of endocrine process	0.0183	GAL|INHBB|AGT	53218	53309|53311|53536	7.0E-4		GO:0044060	0.17375489102695704	0
110	4	GO Biological Process		B cell differentiation	0.02	CLCF1|DLL1|BCL2|PIK3R1	53218	53391|53502|53519|53643	7.8E-4		GO:0030183	0.16989700043360187	0
197	5	GO Biological Process		signal release	0.0211	GAL|SNCA|AGT|FAM129B|ADM	53218	53309|53634|53536|53544|53480	8.2E-4		GO:0023061	0.16757175447023073	0
198	5	GO Biological Process		response to reactive oxygen species	0.0214	BNIP3|PRKCD|BCL2|GSTP1|GPX1	53218	53407|53294|53519|53324|53603	8.4E-4		GO:0000302	0.16695862266508094	0
114	4	GO Biological Process		response to amino acid	0.0223	ASNS|XBP1|CEBPB|GSTP1	53218	53380|53273|53649|53324	8.8E-4		GO:0043200	0.16516951369518393	0
49	3	GO Biological Process		regulation of cardiocyte differentiation	0.0223	DLL1|G6PD|GPER1	53218	53502|53431|53381	8.8E-4		GO:1905207	0.16516951369518393	0
117	4	GO Biological Process		negative regulation of angiogenesis	0.0243	SERPINF1|IL12A|AGT|FAM129B	53218	53337|53592|53536|53544	9.7E-4		GO:0016525	0.16143937264016878	0
11	2	GO Biological Process		positive regulation of phospholipid transport	0.0245	PRELID1|PRKCD	53218	53607|53294	9.8E-4		GO:2001140	0.16108339156354676	0
52	3	GO Biological Process		negative regulation of myeloid leukocyte differentiation	0.0256	FBXW7|NME1|PIK3R1	53218	53372|53503|53643	0.001		GO:0002762	0.15917600346881505	0
120	4	GO Biological Process		endocrine system development	0.0261	DLL1|LHX3|MSX1|TSPO	53218	53502|53307|53641|53291	0.0011		GO:0035270	0.1583359492661719	0
53	3	GO Biological Process		ovarian follicle development	0.0266	INHBB|CEBPB|BCL2	53218	53311|53649|53519	0.0011		GO:0001541	0.1575118363368933	0
212	5	GO Biological Process		mesenchyme development	0.0274	SOX8|EFNA1|MSX1|BCL2|TEAD2	53218	53560|53355|53641|53519|53275	0.0011		GO:0060485	0.1562249437179612	0
572	8	GO Biological Process		behavior	0.0275	SERPINF1|GAL|FADD|CEBPB|AGT|CXCL12|TSPO|BCL2	53218	53337|53309|53362|53649|53536|53416|53291|53519	0.0011		GO:0007610	0.15606673061697374	0
55	3	GO Biological Process		monosaccharide biosynthetic process	0.0288	ENO1|ATF3|G6PD	53218	53516|53456|53431	0.0012		GO:0046364	0.15406075122407692	0
13	2	GO Biological Process		negative regulation of acute inflammatory response	0.0309	ADORA1|GSTP1	53218	53453|53324	0.0013		GO:0002674	0.15100415205751655	0
13	2	GO Biological Process		negative regulation of platelet-derived growth factor receptor signaling pathway	0.0309	SLC9A3R1|SNCA	53218	53654|53634	0.0013		GO:0010642	0.15100415205751655	0
328	6	GO Biological Process		negative regulation of cell cycle process	0.0309	CDK4|RPS27L|GPER1|BCL2|CDKN1A|ATF5	53218	53312|53433|53381|53519|53402|53413	0.0013		GO:0010948	0.15100415205751655	0
13	2	GO Biological Process		positive regulation of epidermal growth factor-activated receptor activity	0.0309	FBXW7|ADORA1	53218	53372|53453	0.0013		GO:0045741	0.15100415205751655	0
13	2	GO Biological Process		negative regulation of sodium ion transmembrane transporter activity	0.0309	SLC9A3R1|AGT	53218	53654|53536	0.0013		GO:2000650	0.15100415205751655	0
1211	12	GO Biological Process		organic cyclic compound biosynthetic process	0.0314	XBP1|UNG|CDK4|E2F3|NME1|SNCA|G6PD|TSPO|CDKN1A|GPX1|DDIT3|TEAD2	53218	53273|53425|53312|53552|53503|53634|53431|53291|53402|53603|53363|53275	0.0014		GO:1901362	0.15030703519267852	0
5447	32	GO Biological Process		cellular component organization	0.0336	XBP1|CORO1A|CDK4|SLC9A3R1|MUL1|CBX4|FBXW7|FADD|PRELID1|ABR|DDIT4|MAL|RPS27L|SNCA|TFRC|ARHGEF2|AGT|EFNA1|BNIP3|LHX3|FAM129B|ZAK|PRKCD|CXCL12|TSPO|GPER1|EPHB1|BCL2|ANO6|PIK3R1|ADM|TEAD2	53218	53273|53573|53312|53654|53527|53598|53372|53362|53607|53377|53485|53550|53433|53634|53563|53658|53536|53355|53407|53307|53544|53578|53294|53416|53291|53381|53653|53519|53568|53643|53480|53275	0.0015		GO:0016043	0.14736607226101558	0
131	4	GO Biological Process		negative regulation of epithelial cell proliferation	0.0336	SERPINF1|FBXW7|IL12A|SCG2	53218	53337|53372|53592|53504	0.0015		GO:0050680	0.14736607226101558	0
59	3	GO Biological Process		cellular response to glucocorticoid stimulus	0.0338	SERPINF1|DDIT4|GSTP1	53218	53337|53485|53324	0.0015		GO:0071385	0.14710832997223453	0
60	3	GO Biological Process		regulation of lipid catabolic process	0.0348	CDK4|ADORA1|PRKCD	53218	53312|53453|53294	0.0015		GO:0050994	0.1458420756053419	0
228	5	GO Biological Process		gliogenesis	0.035	SOX8|DLL1|BNIP3|TSPO|GSTP1	53218	53560|53502|53407|53291|53324	0.0016		GO:0042063	0.14559319556497244	0
134	4	GO Biological Process		regulation of endothelial cell proliferation	0.0354	C19orf10|IL12A|SCG2|CXCL12	53218	53498|53592|53504|53416	0.0016		GO:0001936	0.14509967379742122	0
231	5	GO Biological Process		regulation of muscle system process	0.0367	ENO1|AGT|ADORA1|G6PD|GPER1	53218	53516|53536|53453|53431|53381	0.0016		GO:0090257	0.14353339357479106	0
140	4	GO Biological Process		DNA damage checkpoint	0.0406	RPS27L|PEA15|ZAK|CDKN1A	53218	53433|53597|53578|53402	0.0018		GO:0000077	0.1391473966422806	0
64	3	GO Biological Process		receptor internalization	0.0406	SNCA|TFRC|ADM	53218	53634|53563|53480	0.0018		GO:0031623	0.1391473966422806	0
352	6	GO Biological Process		multicellular organismal homeostasis	0.041	CORO1A|HSPB1|DLL1|ADORA1|BCL2|GPX1	53218	53573|53666|53502|53453|53519|53603	0.0019		GO:0048871	0.13872161432802646	0
141	4	GO Biological Process		lymphocyte mediated immunity	0.0415	CORO1A|UNG|IL12A|PRKCD	53218	53573|53425|53592|53294	0.0019		GO:0002449	0.13819519032879074	0
16	2	GO Biological Process		epithelial cell maturation	0.0417	XBP1|CDKN1A	53218	53273|53402	0.0019		GO:0002070	0.13798639450262423	0
240	5	GO Biological Process		regulation of proteolysis involved in cellular protein catabolic process	0.042	XBP1|FBXW7|EFNA1|GPX1|HERPUD1	53218	53273|53372|53355|53603|53602	0.0019		GO:1903050	0.13767507096020995	0
66	3	GO Biological Process		cell aging	0.0432	PRKCD|BCL2|CDKN1A	53218	53294|53519|53402	0.002		GO:0007569	0.1364516253185088	0
144	4	GO Biological Process		positive regulation of small molecule metabolic process	0.0438	ENO1|SNCA|GPER1|ADM	53218	53516|53634|53381|53480	0.002		GO:0062013	0.13585258894959004	0
360	6	GO Biological Process		regulation of DNA metabolic process	0.0445	CLCF1|TFRC|FAM129B|PRKCD|GPER1|CDKN1A	53218	53391|53563|53544|53294|53381|53402	0.0021		GO:0051052	0.13516399890190683	0
17	2	GO Biological Process		activation of NF-kappaB-inducing kinase activity	0.0449	TNFRSF10B|IRAK1	53218	53432|53468	0.0021		GO:0007250	0.13477536589966768	0
146	4	GO Biological Process		regulation of peptidyl-serine phosphorylation	0.0451	DDIT4|SNCA|TFRC|BCL2	53218	53485|53634|53563|53519	0.0021		GO:0033135	0.13458234581220394	0
494	7	GO Biological Process		cellular response to growth factor stimulus	0.046	XBP1|CORO1A|HSPB1|GAS1|DDIT4|MSX1|GSTP1	53218	53273|53573|53666|53303|53485|53641|53324	0.0022		GO:0071363	0.1337242168318426	0
18	2	GO Biological Process		response to hydroperoxide	0.0487	PRKCD|GPX1	53218	53294|53603	0.0023		GO:0033194	0.13124710387853658	0
18	2	GO Biological Process		positive regulation of branching involved in ureteric bud morphogenesis	0.0487	SOX8|AGT	53218	53560|53536	0.0023		GO:0090190	0.13124710387853658	0

## Sheet: GO cellular component
# background genes	# genes	category	chart color	description	FDR value	genes	network.SUID	nodes.SUID	p-value	PMID	term name	transferred FDR value	year
727	12	GO Cellular Component		perinuclear region of cytoplasm	0.0076	SERPINF1|CDK4|SLC9A3R1|FBXW7|INHBB|NME1|SNCA|TFRC|PRKCD|GPER1|CDKN1A|PIK3R1	53218	53337|53312|53654|53372|53311|53503|53634|53563|53294|53381|53402|53643	1.23E-5		GO:0048471	0.21191864077192085	0
1438	16	GO Cellular Component		endoplasmic reticulum	0.015	XBP1|HLA-F|C19orf10|FBXW7|IL12A|SCG2|MAL|ADORA1|BNIP3|PRKCD|TSPO|GPER1|EPHB1|BCL2|HERPUD1|PIK3R1	53218	53273|53538|53498|53372|53592|53504|53550|53453|53407|53294|53291|53381|53653|53519|53602|53643	4.88E-5		GO:0005783	0.1823908740944319	0

## Sheet: GO molecular function
# background genes	# genes	category	chart color	description	FDR value	genes	network.SUID	nodes.SUID	p-value	PMID	term name	transferred FDR value	year
1037	18	GO Molecular Function		protein dimerization activity	4.34E-5	XBP1|CORO1A|ENO1|HSPB1|E2F3|INHBB|IL12A|CEBPB|ATF3|TFRC|ADORA1|BNIP3|IRAK1|G6PD|BCL2|ANO6|PIK3R1|DDIT3	53218	53273|53573|53516|53666|53552|53311|53592|53649|53456|53563|53453|53407|53468|53431|53519|53568|53643|53363	2.49E-8		GO:0046983	0.43625102704874896	0
1044	16	GO Molecular Function		enzyme regulator activity	7.8E-4	HSPB1|SERPINF1|CDK4|CCND2|FBXW7|ANXA5|ABR|MAL|RPS27L|SNCA|AGT|IRAK1|PRKCD|GSTP1|CDKN1A|PIK3R1	53218	53666|53337|53312|53333|53372|53662|53377|53550|53433|53634|53536|53468|53294|53324|53402|53643	8.96E-7		GO:0030234	0.31079053973095194	0
216	7	GO Molecular Function		kinase regulator activity	0.0092	HSPB1|CDK4|CCND2|SNCA|GSTP1|CDKN1A|PIK3R1	53218	53666|53312|53333|53634|53324|53402|53643	1.59E-5		GO:0019207	0.2036212172654445	0
2239	21	GO Molecular Function		enzyme binding	0.0126	XBP1|ENO1|HSPB1|CCND2|SLC9A3R1|MUL1|CBX4|FBXW7|FADD|ABR|CEBPB|NME1|TFRC|ARHGEF2|BNIP3|PRKCD|BCL2|GSTP1|CDKN1A|ATF5|PIK3R1	53218	53273|53516|53666|53333|53654|53527|53598|53372|53362|53377|53649|53503|53563|53658|53407|53294|53519|53324|53402|53413|53643	3.13E-5		GO:0019899	0.18996294548824372	0
449	9	GO Molecular Function		DNA-binding transcription activator activity, RNA polymerase II-specific	0.0136	E2F3|SOX8|CEBPB|ATF3|LHX3|MSX1|ATF5|DDIT3|TEAD2	53218	53552|53560|53649|53456|53307|53641|53413|53363|53275	3.9E-5		GO:0001228	0.18664610916297825	0
1581	16	GO Molecular Function		signaling receptor binding	0.0387	XBP1|SLC9A3R1|GAL|INHBB|FADD|IL12A|SCG2|CEBPB|CLCF1|AGT|DLL1|ADORA1|EFNA1|CXCL12|PIK3R1|ADM	53218	53273|53654|53309|53311|53362|53592|53504|53649|53391|53536|53502|53453|53355|53416|53643|53480	1.5E-4		GO:0005102	0.14122890349810885	0

## Sheet: COMPARTMENT
# background genes	# genes	category	chart color	description	FDR value	genes	network.SUID	nodes.SUID	p-value	PMID	term name	transferred FDR value	year
975	17	COMPARTMENTS		Extracellular space	1.7E-4	ENO1|HSPB1|SERPINF1|C19orf10|GAL|INHBB|ANXA5|IL12A|CLCF1|SNCA|TFRC|AGT|G6PD|PRKCD|CXCL12|GSTP1|ADM	53218	53516|53666|53337|53498|53309|53311|53662|53592|53391|53634|53563|53536|53431|53294|53416|53324|53480	6.21E-8		GOCC:0005615	0.37695510786217257	0
2880	27	COMPARTMENTS		Cytosol	0.0012	ASNS|XBP1|ENO1|HSPB1|CDK4|CCND2|AARS|FBXW7|ANXA5|FADD|ABR|DDIT4|NME1|SNCA|ARHGEF2|PEA15|IRAK1|FAM129B|ZAK|TNFRSF25|G6PD|PRKCD|GSTP1|CDKN1A|ATF5|PIK3R1|DDIT3	53218	53380|53273|53516|53666|53312|53333|53646|53372|53662|53362|53377|53485|53503|53634|53658|53597|53468|53544|53578|53459|53431|53294|53324|53402|53413|53643|53363	1.31E-6		GOCC:0005829	0.29208187539523756	0
2041	21	COMPARTMENTS		Vesicle	0.0043	CORO1A|ENO1|HSPB1|SERPINF1|HLA-F|SLC9A3R1|ANXA5|IL12A|SCG2|SNCA|TFRC|ARHGEF2|IRAK1|G6PD|PRKCD|CXCL12|TSPO|GPER1|EPHB1|GSTP1|ANO6	53218	53573|53516|53666|53337|53538|53654|53662|53592|53504|53634|53563|53658|53468|53431|53294|53416|53291|53381|53653|53324|53568	7.68E-6		GOCC:0031982	0.23665315444204132	0
5179	35	COMPARTMENTS		Protein-containing complex	0.0118	XBP1|CORO1A|ENO1|HSPB1|CDK4|HLA-F|CCND2|AARS|E2F3|CBX4|TNFRSF10B|FBXW7|INHBB|ANXA5|FADD|PRELID1|IL12A|CEBPB|CLCF1|SNCA|ATF3|TFRC|ARHGEF2|DLL1|PEA15|IRAK1|MSX1|BCL2|GSTP1|CDKN1A|ANO6|PIK3R1|ADM|DDIT3|TEAD2	53218	53273|53573|53516|53666|53312|53538|53333|53646|53552|53598|53432|53372|53311|53662|53362|53607|53592|53649|53391|53634|53456|53563|53658|53502|53597|53468|53641|53519|53324|53402|53568|53643|53480|53363|53275	3.44E-5		GOCC:0032991	0.19281179926938746	0
453	9	COMPARTMENTS		Extracellular organelle	0.0118	ENO1|HSPB1|SERPINF1|ANXA5|TFRC|PRKCD|CXCL12|GSTP1|ANO6	53218	53516|53666|53337|53662|53563|53294|53416|53324|53568	4.18E-5		GOCC:0043230	0.19281179926938746	0
1438	15	COMPARTMENTS		Integral component of membrane	0.0331	XBP1|HLA-F|MUL1|GAS1|SNCA|DLL1|ADORA1|BNIP3|IRAK1|TNFRSF25|GPER1|EPHB1|BCL2|ANO6|ADM	53218	53273|53538|53527|53303|53634|53502|53453|53407|53468|53459|53381|53653|53519|53568|53480	1.8E-4		GOCC:0016021	0.14801720062242812	0

## Sheet: KEGG pathways
# background genes	# genes	category	chart color	description	FDR value	genes	network.SUID	nodes.SUID	p-value	PMID	term name	transferred FDR value	year
193	10	KEGG Pathways		Epstein-Barr virus infection	1.35E-6	GADD45G|CDK4|HLA-F|CCND2|E2F3|FADD|IRAK1|BCL2|CDKN1A|PIK3R1	53218	53610|53312|53538|53333|53552|53362|53468|53519|53402|53643	2.98E-9		hsa05169	0.5869666231504993	0
95	7	KEGG Pathways		Endocrine resistance	1.27E-5	CDK4|E2F3|DLL1|GPER1|BCL2|CDKN1A|PIK3R1	53218	53312|53552|53502|53381|53519|53402|53643	8.39E-8		hsa01522	0.4896196279044043	0
72	6	KEGG Pathways		p53 signaling pathway	4.28E-5	GADD45G|CDK4|CCND2|TNFRSF10B|BCL2|CDKN1A	53218	53610|53312|53333|53432|53519|53402	3.77E-7		hsa04115	0.43685562309868275	0
160	7	KEGG Pathways		MicroRNAs in cancer	1.2E-4	CCND2|E2F3|DDIT4|EFNA1|BCL2|CDKN1A|PIK3R1	53218	53333|53552|53485|53355|53519|53402|53643	2.39E-6		hsa05206	0.39208187539523753	0
70	5	KEGG Pathways		Platinum drug resistance	3.1E-4	FADD|BCL2|GSTP1|CDKN1A|PIK3R1	53218	53362|53519|53324|53402|53643	7.59E-6		hsa01524	0.3508638306165727	0
132	6	KEGG Pathways		Apoptosis	3.3E-4	GADD45G|TNFRSF10B|FADD|BCL2|PIK3R1|DDIT3	53218	53610|53432|53362|53519|53643|53363	1.06E-5		hsa04210	0.34814860601221126	0
98	5	KEGG Pathways		AGE-RAGE signaling pathway in diabetic complications	7.4E-4	CDK4|AGT|PRKCD|BCL2|PIK3R1	53218	53312|53536|53294|53519|53643	3.56E-5		hsa04933	0.3130768280269024	0
106	5	KEGG Pathways		HIF-1 signaling pathway	9.6E-4	ENO1|TFRC|BCL2|CDKN1A|PIK3R1	53218	53516|53563|53519|53402|53643	5.1E-5		hsa04066	0.30177287669604314	0
127	5	KEGG Pathways		FoxO signaling pathway	0.002	GADD45G|CCND2|BNIP3|CDKN1A|PIK3R1	53218	53610|53333|53407|53402|53643	1.2E-4		hsa04068	0.2698970004336019	0
130	5	KEGG Pathways		Autophagy - animal	0.0021	DDIT4|BNIP3|PRKCD|BCL2|PIK3R1	53218	53485|53407|53294|53519|53643	1.3E-4		hsa04140	0.26777807052660807	0
165	5	KEGG Pathways		Influenza A	0.0049	CDK4|TNFRSF10B|FADD|IL12A|PIK3R1	53218	53312|53432|53362|53592|53643	3.8E-4		hsa05164	0.23098039199714862	0
171	5	KEGG Pathways		Transcriptional misregulation in cancer	0.0056	GADD45G|CCND2|CEBPB|CDKN1A|DDIT3	53218	53610|53333|53649|53402|53363	4.4E-4		hsa05202	0.22518119729937996	0
101	4	KEGG Pathways		NF-kappa B signaling pathway	0.0066	GADD45G|IRAK1|CXCL12|BCL2	53218	53610|53468|53416|53519	5.7E-4		hsa04064	0.2180456064458131	0
187	5	KEGG Pathways		Pathogenic Escherichia coli infection	0.0071	SLC9A3R1|TNFRSF10B|FADD|ARHGEF2|IRAK1	53218	53654|53432|53362|53658|53468	6.5E-4		hsa05130	0.21487416512809246	0
288	6	KEGG Pathways		MAPK signaling pathway	0.0072	HSPB1|GADD45G|EFNA1|IRAK1|ZAK|DDIT3	53218	53666|53610|53355|53468|53578|53363	6.8E-4		hsa04010	0.21426675035687315	0
47	3	KEGG Pathways		Hedgehog signaling pathway	0.0081	CCND2|GAS1|BCL2	53218	53333|53303|53519	7.9E-4		hsa04340	0.20915149811213504	0
53	3	KEGG Pathways		Glutathione metabolism	0.0106	G6PD|GSTP1|GPX1	53218	53431|53324|53603	0.0011		hsa00480	0.19746941347352298	0
282	5	KEGG Pathways		Cytokine-cytokine receptor interaction	0.0321	TNFRSF10B|INHBB|IL12A|CLCF1|CXCL12	53218	53432|53311|53592|53391|53416	0.0038		hsa04060	0.14934949675951278	0
177	4	KEGG Pathways		Axon guidance	0.0346	EFNA1|CXCL12|EPHB1|PIK3R1	53218	53355|53416|53653|53643	0.0042		hsa04360	0.14609239012072234	0
100	3	KEGG Pathways		Amoebiasis	0.0493	HSPB1|IL12A|PIK3R1	53218	53666|53592|53643	0.0062		hsa05146	0.130715308072277	0

## Sheet: Reactome pathways
# background genes	# genes	category	chart color	description	FDR value	genes	network.SUID	nodes.SUID	p-value	PMID	term name	transferred FDR value	year
544	12	Reactome Pathways		Cellular responses to stress	0.0023	ASNS|CDK4|E2F3|CBX4|CEBPB|RPS27L|ATF3|GSTP1|CDKN1A|ATF5|GPX1|DDIT3	53218	53380|53312|53552|53598|53649|53433|53456|53324|53402|53413|53603|53363	6.59E-7		HSA-2262752	0.2638272163982407	0
17	4	Reactome Pathways		Defective binding of RB1 mutants to E2F1,(E2F2, E2F3)	0.0025	CDK4|CCND2|E2F3|CDKN1A	53218	53312|53333|53552|53402	8.96E-7		HSA-9661069	0.26020599913279624	0
2741	24	Reactome Pathways		Signal Transduction	0.0339	HSPB1|CDK4|E2F3|GAL|CBX4|TNFRSF10B|FBXW7|INHBB|GAS1|FADD|ABR|ARHGEF2|AGT|DLL1|ADORA1|PEA15|IRAK1|PRKCD|CXCL12|GPER1|BCL2|CDKN1A|PIK3R1|ADM	53218	53666|53312|53552|53309|53598|53432|53372|53311|53303|53362|53377|53658|53536|53502|53453|53597|53468|53294|53416|53381|53519|53402|53643|53480	2.14E-5		HSA-162582	0.1469800301796918	0

## Sheet: TISSUES
# background genes	# genes	category	chart color	description	FDR value	genes	network.SUID	nodes.SUID	p-value	PMID	term name	transferred FDR value	year
269	8	TISSUES		Cervical carcinoma cell	0.0175	ENO1|ANXA5|FADD|NME1|TFRC|BNIP3|PRKCD|CDKN1A	53218	53516|53662|53362|53503|53563|53407|53294|53402	6.99E-6		BTO:0000180	0.17569619513137055	0

## Sheet: UniProt Keywords
# background genes	# genes	category	chart color	description	FDR value	genes	network.SUID	nodes.SUID	p-value	PMID	term name	transferred FDR value	year
2383	24	UniProt Keywords		Ubl conjugation	8.9E-4	XBP1|CORO1A|ENO1|CCND2|AARS|MUL1|CBX4|FBXW7|ANXA5|CEBPB|DDIT4|NME1|SNCA|ATF3|DLL1|IRAK1|MSX1|GPER1|EPHB1|BCL2|CDKN1A|ATF5|PIK3R1|DDIT3	53218	53273|53573|53516|53333|53646|53527|53598|53372|53662|53649|53485|53503|53634|53456|53502|53468|53641|53381|53653|53519|53402|53413|53643|53363	1.92E-6		KW-0832	0.30506099933550873	0
644	10	UniProt Keywords		Cell cycle	0.0268	CDK4|CCND2|E2F3|GAS1|ARHGEF2|ZAK|PRKCD|GPER1|CDKN1A|DDIT3	53218	53312|53333|53552|53303|53658|53578|53294|53381|53402|53363	1.2E-4		KW-0131	0.15718652059712113	0

## Sheet: WikiPathways
# background genes	# genes	category	chart color	description	FDR value	genes	network.SUID	nodes.SUID	p-value	PMID	term name	transferred FDR value	year
270	11	WikiPathways		IL-18 signaling pathway	8.87E-6	ENO1|HSPB1|AARS|FBXW7|FADD|CEBPB|ATF3|IRAK1|PRKCD|BCL2|PIK3R1	53218	53516|53666|53646|53372|53362|53649|53456|53468|53294|53519|53643	5.07E-9		WP4754	0.5052076380168273	0
90	7	WikiPathways		Apoptosis modulation and signaling	5.17E-5	TNFRSF10B|FADD|PEA15|BNIP3|IRAK1|TNFRSF25|BCL2	53218	53432|53362|53597|53407|53468|53459|53519	5.92E-8		WP1772	0.42865094569060574	0
87	6	WikiPathways		Pancreatic adenocarcinoma pathway	6.2E-4	GADD45G|CDK4|E2F3|PRKCD|CDKN1A|PIK3R1	53218	53610|53312|53552|53294|53402|53643	1.07E-6		WP4263	0.3207608310501746	0
24	4	WikiPathways		Unfolded protein response	8.8E-4	XBP1|TNFRSF10B|BCL2|DDIT3	53218	53273|53432|53519|53363	3.01E-6		WP4925	0.30555173278498315	0
72	5	WikiPathways		Head and neck squamous cell carcinoma	0.0014	CDK4|FADD|DDIT4|CDKN1A|PIK3R1	53218	53312|53362|53485|53402|53643	8.65E-6		WP4674	0.2853871964321762	0
53	4	WikiPathways		Apoptosis-related network due to altered Notch3 in ovarian cancer	0.0062	HSPB1|TNFRSF10B|ANXA5|CDKN1A	53218	53666|53432|53662|53402	5.36E-5		WP2864	0.2207608310501746	0
61	4	WikiPathways		Notch signaling pathway (Netpath)	0.0094	FBXW7|DLL1|CDKN1A|PIK3R1	53218	53372|53502|53402|53643	8.99E-5		WP61	0.20268721464003012	0
130	5	WikiPathways		Adipogenesis	0.0119	CEBPB|AGT|CDKN1A|SFRP4|DDIT3	53218	53649|53536|53402|53618|53363	1.3E-4		WP236	0.19244530386074693	0
428	8	WikiPathways		VEGFA-VEGFR2 signaling pathway	0.0152	HSPB1|FADD|TNFRSF25|PRKCD|BCL2|GPX1|HERPUD1|PIK3R1	53218	53666|53362|53459|53294|53519|53603|53602|53643	1.7E-4		WP3888	0.18181564120552274	0
32	3	WikiPathways		Ovarian infertility	0.0207	CDK4|CCND2|CEBPB	53218	53312|53333|53649	2.7E-4		WP34	0.16840296545430822	0
258	6	WikiPathways		Alzheimers disease and miRNA effects	0.0259	XBP1|FADD|SNCA|SFRP4|PIK3R1|DDIT3	53218	53273|53362|53634|53618|53643|53363	3.8E-4		WP2059	0.15867002359187482	0
6	2	WikiPathways		Metastatic brain tumor	0.0259	E2F3|PIK3R1	53218	53552|53643	3.6E-4		WP2249	0.15867002359187482	0
93	4	WikiPathways		lncRNA in canonical Wnt signaling and colorectal cancer	0.0273	SERPINF1|CCND2|ATF3|SFRP4	53218	53337|53333|53456|53618	4.2E-4		WP4258	0.1563837352959244	0
46	3	WikiPathways		Exercise-induced circadian regulation	0.037	CEBPB|GSTP1|HERPUD1	53218	53649|53324|53602	7.4E-4		WP410	0.1431798275933005	0
