# Supplementary material for: Transcriptome and Proteome Analysis in LUHMES Cells Overexpressing Alpha-Synuclein
Source: Front Neurol. 2022 Apr 11;13:787059. doi: 10.3389/fneur.2022.787059 (PMC9037753; doi:10.3389/fneur.2022.787059)
Supplement: Supplementary file 3 [file Table_3.XLSX]

## Sheet: downregulated transcriptome
# background genes	# genes	category	chart color	description	FDR value	genes	network.SUID	nodes.SUID	p-value	PMID	term name	transferred FDR value	year
5458	155	TISSUES		Brain	1.1E-12	HS3ST1|GRN|CA11|DHPS|RAB26|JADE1|GSTM2|C19orf43|PPP1R1B|BRD8|KIDINS220|SEMA6A|AKIRIN2|DOCK10|TTLL7|ARL3|TAF1B|CLASP1|ADD1|ANKRD32|NRXN2|PHLDA1|MAATS1|GNA12|GLUD1|ABLIM1|AKAP6|TJP1|ZIC1|UBP1|KIT|SNRK|RPS23|RAD21|KIAA1191|JAM3|SLC25A23|TPST1|FSTL5|PRKCB|AGAP1|B3GNT1|CTSF|KLHL3|MID1|PABPC1|KIAA0195|WHSC1L1|LRRN1|CES2|CDK5R1|NQO1|RCHY1|SMC1A|SLC25A18|POU3F2|CNTN2|FLRT2|SF3B1|GALNT16|SUV39H1|RERE|PRDM…	16026	16288|16160|16114|16051|16046|16132|16317|16312|16266|16180|16283|16253|16198|16189|16340|16341|16204|16073|16209|16142|16074|16069|16301|16066|16281|16090|16173|16208|16154|16297|16260|16063|16264|16215|16250|16037|16309|16311|16093|16271|16088|16231|16286|16163|16325|16175|16313|16059|16118|16165|16218|16244|16052|16042|16171|16148|16084|16230|16298|16065|16282|16216|16146|16235|16330|16121|161…	4.39E-16		BTO:0000142	1.1958607314841774	0
5550	156	TISSUES		Central nervous system	1.1E-12	HS3ST1|GRN|CA11|DHPS|RAB26|JADE1|GSTM2|C19orf43|PPP1R1B|BRD8|KIDINS220|SEMA6A|AKIRIN2|DOCK10|TTLL7|ARL3|TAF1B|CLASP1|ADD1|ANKRD32|NRXN2|PHLDA1|MAATS1|GNA12|GLUD1|ABLIM1|AKAP6|TJP1|ZIC1|UBP1|KIT|SNRK|RPS23|RAD21|KIAA1191|JAM3|SLC25A23|TPST1|FSTL5|PRKCB|AGAP1|B3GNT1|CTSF|KLHL3|MID1|PABPC1|KIAA0195|WHSC1L1|LRRN1|CES2|CDK5R1|NQO1|RCHY1|SMC1A|SLC25A18|POU3F2|CNTN2|IGDCC3|FLRT2|SF3B1|GALNT16|SUV39H1|RE…	16026	16288|16160|16114|16051|16046|16132|16317|16312|16266|16180|16283|16253|16198|16189|16340|16341|16204|16073|16209|16142|16074|16069|16301|16066|16281|16090|16173|16208|16154|16297|16260|16063|16264|16215|16250|16037|16309|16311|16093|16271|16088|16231|16286|16163|16325|16175|16313|16059|16118|16165|16218|16244|16052|16042|16171|16148|16084|16191|16230|16298|16065|16282|16216|16146|16235|16330|161…	8.29E-16		BTO:0000227	1.1958607314841774	0
5703	158	TISSUES		Nervous system	1.42E-12	HS3ST1|GRN|CA11|DHPS|RAB26|JADE1|GSTM2|C19orf43|PPP1R1B|BRD8|KIDINS220|SEMA6A|AKIRIN2|DOCK10|TTLL7|ARL3|TAF1B|CLASP1|ADD1|ANKRD32|NRXN2|PHLDA1|MAATS1|GNA12|GLUD1|ABLIM1|AKAP6|TJP1|ZIC1|UBP1|KIT|SNRK|RPS23|RAD21|KIAA1191|JAM3|SLC25A23|TPST1|FSTL5|PRKCB|AGAP1|B3GNT1|CTSF|KLHL3|MID1|PABPC1|KIAA0195|WHSC1L1|LRRN1|CES2|CDK5R1|NQO1|RCHY1|SMC1A|SLC25A18|POU3F2|CNTN2|IGDCC3|FLRT2|SF3B1|GALNT16|SUV39H1|RE…	16026	16288|16160|16114|16051|16046|16132|16317|16312|16266|16180|16283|16253|16198|16189|16340|16341|16204|16073|16209|16142|16074|16069|16301|16066|16281|16090|16173|16208|16154|16297|16260|16063|16264|16215|16250|16037|16309|16311|16093|16271|16088|16231|16286|16163|16325|16175|16313|16059|16118|16165|16218|16244|16052|16042|16171|16148|16084|16191|16230|16298|16065|16282|16216|16146|16235|16330|161…	1.7E-15		BTO:0001484	1.1847711655616944	0
11202	231	COMPARTMENTS		Intracellular	1.2E-6	HS3ST1|GRN|FOXJ2|SPAG7|DHPS|RAB26|AURKA|JADE1|BCL9|OSCP1|GSTM2|DGCR14|PPP1R1B|BRD8|AP3B1|MACROD1|FOPNL|KIDINS220|AKIRIN2|DOCK10|MARCH7|TTLL7|IFT172|ARL3|CASQ2|CUX2|MEOX2|SMARCD3|DDX18|ARID3A|TAF1B|CLASP1|CBLB|IFT57|ADD1|ANKRD32|IQCG|ACAT1|PHLDA1|MAATS1|MUT|GNA12|FRMPD3|GLUD1|ABLIM1|LAMTOR1|PTS|CCRN4L|AKAP6|TJP1|ZIC1|UBP1|TMBIM4|KIT|WIPI2|PRICKLE2|SNRK|RPS23|CREBRF|RAD21|KIAA1191|JAM3|FAM96A|XRCC6…	16026	16288|16160|16342|16098|16051|16046|16274|16132|16137|16259|16317|16041|16266|16180|16094|16184|16101|16283|16198|16189|16212|16340|16159|16341|16133|16278|16091|16078|16299|16127|16204|16073|16083|16319|16209|16142|16181|16262|16069|16301|16104|16066|16222|16281|16090|16164|16277|16190|16173|16208|16154|16297|16202|16260|16247|16269|16063|16264|16117|16215|16250|16037|16257|16197|16309|16161|163…	4.32E-10		GOCC:0005622	0.5920818753952375	0
2371	80	GO Biological Process		nervous system development	1.21E-6	GRN|AURKA|DGCR14|KIDINS220|SEMA6A|DOCK10|TTLL7|IFT172|ARL3|CUX2|SMARCD3|IFT57|NRXN2|ACAT1|LRIG1|GLUD1|PTS|ZIC1|FZD1|KIT|NBL1|JAM3|CDK5R1|POU3F2|CNTN2|IRX3|FLRT2|RERE|PRDM8|DOC2A|MEF2C|JARID2|WLS|ZSWIM5|BRINP2|DCTN1|ENAH|PLXNA2|LHX9|AHI1|LMO4|PTEN|POU3F1|STXBP1|PBX3|SRC|LPPR1|XRN2|HES3|PCDH17|EXT1|BMP2|NGRN|FOXC1|SHROOM2|SIN3A|NAV2|PAFAH1B1|DYNC2H1|DLG4|WDR19|NCAM2|UNC5D|FOXO3|RGS4|NTF3|MDGA1|PAX6…	16026	16160|16274|16041|16283|16253|16189|16340|16159|16341|16278|16078|16319|16074|16262|16315|16281|16277|16154|16168|16260|16113|16037|16218|16148|16084|16040|16230|16216|16146|16235|16121|16145|16187|16128|16120|16213|16048|16306|16318|16134|16188|16068|16044|16139|16043|16291|16200|16045|16077|16109|16289|16076|16143|16224|16296|16207|16138|16125|16225|16141|16267|16314|16144|16115|16258|16195|161…	6.9E-11		GO:0007399	0.591721462968355	0
8057	181	UniProt Keywords		Phosphoprotein	1.39E-6	FOXJ2|SPAG7|DHPS|AURKA|JADE1|BCL9|C1orf21|GSTM2|DGCR14|GSE1|PPP1R1B|BRD8|AP3B1|FOPNL|KIDINS220|SEMA6A|AKIRIN2|DOCK10|MARCH7|SLC31A2|ARL3|RSBN1|CASQ2|CUX2|SMARCD3|ARID3A|TANC1|CLASP1|CBLB|ADD1|FXYD7|MAATS1|MUT|GNA12|GLUD1|ABLIM1|LAMTOR1|PTS|AKAP6|TJP1|UBP1|KIT|WIPI2|PRICKLE2|SNRK|RAD21|KIAA1191|USP42|CXXC5|PRKCB|MYL1|AGAP1|GSTM1|KLHL3|MID1|PABPC1|C17orf53|KIAA0195|GLTSCR1L|WHSC1L1|CDK5R1|NQO1|RCHY…	16026	16342|16098|16051|16274|16132|16137|16287|16317|16041|16103|16266|16180|16094|16101|16283|16253|16198|16189|16212|16246|16341|16131|16133|16278|16078|16127|16151|16073|16083|16209|16284|16301|16104|16066|16281|16090|16164|16277|16173|16208|16297|16260|16247|16269|16063|16215|16250|16161|16308|16271|16082|16088|16327|16163|16325|16175|16057|16313|16119|16059|16218|16244|16052|16042|16171|16148|160…	1.51E-9		KW-0597	0.5856985199745905	0
4733	124	GO Cellular Component		nuclear lumen	2.44E-6	FOXJ2|AURKA|JADE1|BCL9|BRD8|MACROD1|FOPNL|AKIRIN2|DOCK10|ARL3|CUX2|MEOX2|SMARCD3|DDX18|ARID3A|TAF1B|CBLB|ADD1|ANKRD32|PHLDA1|CCRN4L|ZIC1|UBP1|KIT|WIPI2|RPS23|CREBRF|RAD21|FAM96A|USP42|CXXC5|PRKCB|APITD1|TMEM70|GLTSCR1L|WHSC1L1|CDK5R1|RCHY1|SMC1A|POU3F2|IRX3|DUSP18|SF3B1|SUV39H1|SPTY2D1|RERE|DOC2A|MEF2C|JARID2|TP53BP2|WAC|POLR3H|TRIM4|ICK|FAM76B|REV3L|DNMT1|KIFAP3|ANGEL2|KDM5B|LHX9|IER5|HDGF|CENPW…	16026	16342|16274|16132|16137|16180|16184|16101|16198|16189|16341|16278|16091|16078|16299|16127|16204|16083|16209|16142|16069|16190|16154|16297|16260|16247|16264|16117|16215|16257|16161|16308|16271|16124|16249|16119|16059|16218|16052|16042|16148|16040|16329|16298|16282|16280|16216|16235|16121|16145|16136|16106|16217|16179|16126|16147|16339|16097|16192|16047|16320|16318|16112|16135|16055|16240|16085|161…	9.93E-10		GO:0031981	0.561261017366127	0
3973	108	GO Cellular Component		nucleoplasm	4.08E-6	FOXJ2|AURKA|JADE1|BCL9|BRD8|MACROD1|FOPNL|AKIRIN2|DOCK10|ARL3|MEOX2|SMARCD3|ARID3A|TAF1B|CBLB|ADD1|ANKRD32|PHLDA1|CCRN4L|ZIC1|UBP1|WIPI2|RPS23|CREBRF|RAD21|FAM96A|USP42|CXXC5|PRKCB|APITD1|TMEM70|WHSC1L1|CDK5R1|RCHY1|SMC1A|POU3F2|DUSP18|SF3B1|SUV39H1|SPTY2D1|RERE|DOC2A|MEF2C|JARID2|TP53BP2|WAC|POLR3H|TRIM4|FAM76B|REV3L|DNMT1|ANGEL2|KDM5B|IER5|HDGF|CENPW|CDC40|PRMT6|BTRC|PTEN|SNCG|PCIF1|POU3F1|STXB…	16026	16342|16274|16132|16137|16180|16184|16101|16198|16189|16341|16091|16078|16127|16204|16083|16209|16142|16069|16190|16154|16297|16247|16264|16117|16215|16257|16161|16308|16271|16124|16249|16059|16218|16052|16042|16148|16329|16298|16282|16280|16216|16235|16121|16145|16136|16106|16217|16179|16147|16339|16097|16047|16320|16112|16135|16055|16240|16108|16172|16068|16177|16328|16044|16139|16155|16254|161…	3.32E-9		GO:0005654	0.5389339836910121	0
1019	44	GO Biological Process		neuron differentiation	3.09E-5	AURKA|KIDINS220|SEMA6A|DOCK10|IFT172|ARL3|FZD1|NBL1|JAM3|CDK5R1|POU3F2|CNTN2|IRX3|FLRT2|RERE|MEF2C|ENAH|PLXNA2|LHX9|AHI1|LMO4|PTEN|STXBP1|PBX3|SRC|XRN2|EXT1|NGRN|SIN3A|PAFAH1B1|DYNC2H1|DLG4|NCAM2|UNC5D|NTF3|MDGA1|PAX6|PRMT1|PRKCA|STMN1|KCNIP2|PROM1|NTRK1|RPS6KA5	16026	16274|16283|16253|16189|16159|16341|16168|16113|16037|16218|16148|16084|16040|16230|16216|16121|16048|16306|16318|16134|16188|16068|16139|16043|16291|16045|16289|16143|16207|16125|16225|16141|16314|16144|16195|16182|16219|16152|16167|16228|16211|16321|16149|16275	3.54E-9		GO:0030182	0.45100415205751654	0
7390	165	GO Cellular Component		nucleus	3.34E-5	FOXJ2|SPAG7|AURKA|JADE1|BCL9|DGCR14|PPP1R1B|BRD8|MACROD1|FOPNL|AKIRIN2|DOCK10|MARCH7|ARL3|RSBN1|CUX2|MEOX2|SMARCD3|DDX18|ARID3A|TAF1B|CBLB|ADD1|ANKRD32|PHLDA1|CCRN4L|AKAP6|ZIC1|UBP1|KIT|WIPI2|PRICKLE2|SNRK|RPS23|CREBRF|RAD21|FAM96A|XRCC6BP1|USP42|CXXC5|PRKCB|RBKS|AGAP1|APITD1|TMEM70|PABPC1|C17orf53|GLTSCR1L|WHSC1L1|CDK5R1|RCHY1|SMC1A|POU3F2|IRX3|DUSP18|MT1F|SF3B1|SUV39H1|SPTY2D1|RERE|PRDM8|DOC2A|…	16026	16342|16098|16274|16132|16137|16041|16266|16180|16184|16101|16198|16189|16212|16341|16131|16278|16091|16078|16299|16127|16204|16083|16209|16142|16069|16190|16173|16154|16297|16260|16247|16269|16063|16264|16117|16215|16257|16197|16161|16308|16271|16243|16088|16124|16249|16175|16057|16119|16059|16218|16052|16042|16148|16040|16329|16153|16298|16282|16280|16216|16146|16235|16121|16145|16136|16236|160…	4.08E-8		GO:0005634	0.44762535331884357	0
1657	59	GO Biological Process		neurogenesis	3.68E-5	GRN|AURKA|KIDINS220|SEMA6A|DOCK10|IFT172|ARL3|CUX2|SMARCD3|FZD1|KIT|NBL1|JAM3|CDK5R1|POU3F2|CNTN2|IRX3|FLRT2|RERE|PRDM8|MEF2C|ZSWIM5|BRINP2|ENAH|PLXNA2|LHX9|AHI1|LMO4|PTEN|POU3F1|STXBP1|PBX3|SRC|XRN2|HES3|EXT1|BMP2|NGRN|SIN3A|NAV2|PAFAH1B1|DYNC2H1|DLG4|NCAM2|UNC5D|FOXO3|NTF3|MDGA1|PAX6|PRMT1|PRKCA|STMN1|KCNIP2|PROM1|NTRK1|CDK5RAP3|LDLR|ENC1|RPS6KA5	16026	16160|16274|16283|16253|16189|16159|16341|16278|16078|16168|16260|16113|16037|16218|16148|16084|16040|16230|16216|16146|16121|16128|16120|16048|16306|16318|16134|16188|16068|16044|16139|16043|16291|16045|16077|16289|16076|16143|16207|16138|16125|16225|16141|16314|16144|16115|16195|16182|16219|16152|16167|16228|16211|16321|16149|16036|16227|16256|16275	6.3E-9		GO:0022008	0.44341521813264817	0
1551	56	GO Biological Process		generation of neurons	4.55E-5	GRN|AURKA|KIDINS220|SEMA6A|DOCK10|IFT172|ARL3|CUX2|SMARCD3|FZD1|KIT|NBL1|JAM3|CDK5R1|POU3F2|CNTN2|IRX3|FLRT2|RERE|MEF2C|ZSWIM5|BRINP2|ENAH|PLXNA2|LHX9|AHI1|LMO4|PTEN|STXBP1|PBX3|SRC|XRN2|HES3|EXT1|BMP2|NGRN|SIN3A|PAFAH1B1|DYNC2H1|DLG4|NCAM2|UNC5D|FOXO3|NTF3|MDGA1|PAX6|PRMT1|PRKCA|STMN1|KCNIP2|PROM1|NTRK1|CDK5RAP3|LDLR|ENC1|RPS6KA5	16026	16160|16274|16283|16253|16189|16159|16341|16278|16078|16168|16260|16113|16037|16218|16148|16084|16040|16230|16216|16121|16128|16120|16048|16306|16318|16134|16188|16068|16139|16043|16291|16045|16077|16289|16076|16143|16207|16125|16225|16141|16314|16144|16115|16195|16182|16219|16152|16167|16228|16211|16321|16149|16036|16227|16256|16275	1.04E-8		GO:0048699	0.4341988603342887	0
4604	116	COMPARTMENTS		Nucleus	6.87E-5	FOXJ2|SPAG7|AURKA|JADE1|BCL9|DGCR14|BRD8|MACROD1|AKIRIN2|DOCK10|MARCH7|ARL3|CUX2|MEOX2|SMARCD3|DDX18|ARID3A|TAF1B|CBLB|ADD1|ANKRD32|PHLDA1|CCRN4L|AKAP6|ZIC1|UBP1|KIT|WIPI2|RPS23|CREBRF|RAD21|XRCC6BP1|USP42|CXXC5|PRKCB|APITD1|PABPC1|GLTSCR1L|WHSC1L1|CDK5R1|RCHY1|SMC1A|POU3F2|DUSP18|MT1F|SF3B1|SUV39H1|SPTY2D1|PRDM8|MEF2C|JARID2|TP53BP2|PDPK1|RPL22|WAC|POLR3H|DHCR7|CDAN1|ICK|FAM76B|REV3L|DNMT1|KIFAP…	16026	16342|16098|16274|16132|16137|16041|16180|16184|16198|16189|16212|16341|16278|16091|16078|16299|16127|16204|16083|16209|16142|16069|16190|16173|16154|16297|16260|16247|16264|16117|16215|16197|16161|16308|16271|16124|16175|16119|16059|16218|16052|16042|16148|16329|16153|16298|16282|16280|16146|16121|16145|16136|16095|16092|16106|16217|16110|16196|16126|16147|16339|16097|16192|16213|16047|16320|161…	4.96E-8		GOCC:0005634	0.416304326294045	0
12528	242	GO Cellular Component		intracellular organelle	7.95E-5	HS3ST1|GRN|FOXJ2|SPAG7|RAB26|AURKA|JADE1|BCL9|GSTM2|DGCR14|PPP1R1B|BRD8|AP3B1|MACROD1|FOPNL|KIDINS220|AKIRIN2|DOCK10|MARCH7|SLC31A2|TTLL7|IFT172|ARL3|RSBN1|CASQ2|CUX2|MEOX2|SMARCD3|DDX18|ARID3A|TAF1B|CLASP1|CBLB|IFT57|ADD1|ANKRD32|IQCG|ACAT1|PHLDA1|MAATS1|MUT|FRMPD3|GLUD1|ABLIM1|LAMTOR1|PTS|CCRN4L|AKAP6|TJP1|ZIC1|UBP1|TMBIM4|KIT|WIPI2|PRICKLE2|SNRK|RPS23|CREBRF|RAD21|JAM3|FAM96A|XRCC6BP1|SLC25A23…	16026	16288|16160|16342|16098|16046|16274|16132|16137|16317|16041|16266|16180|16094|16184|16101|16283|16198|16189|16212|16246|16340|16159|16341|16131|16133|16278|16091|16078|16299|16127|16204|16073|16083|16319|16209|16142|16181|16262|16069|16301|16104|16222|16281|16090|16164|16277|16190|16173|16208|16154|16297|16202|16260|16247|16269|16063|16264|16117|16215|16037|16257|16197|16309|16161|16311|16308|162…	1.29E-7		GO:0043229	0.4099632871343529	0
2096	67	GO Biological Process		regulation of multicellular organismal development	1.1E-4	GRN|FOXJ2|AP3B1|KIDINS220|SEMA6A|MARCH7|CUX2|MEOX2|SMARCD3|CLASP1|ADD1|CCRN4L|AKAP6|TJP1|FZD1|KIT|NBL1|PRICKLE2|PRKCB|LRRN1|CDK5R1|POU3F2|CNTN2|IRX3|FLRT2|LPHN1|MEF2C|JARID2|PDPK1|RSPO3|DNMT1|ZSWIM5|BRINP2|PLXNA2|KDM5B|AHI1|PRMT6|SMAP1|PTEN|PIM1|SRC|FOXO4|SPRY2|HES3|BMP2|FOXC1|SIN3A|DAAM1|PAFAH1B1|DLG4|UNC5D|FOXO3|RGS4|NTF3|LRRN3|MDGA1|PAX6|PRMT1|PRKCA|PROM1|NTRK1|CDK5RAP3|PDCD2|PGF|LDLR|ENC1|SPR…	16026	16160|16342|16094|16283|16253|16212|16278|16091|16078|16073|16209|16190|16173|16208|16168|16260|16113|16269|16271|16118|16218|16148|16084|16040|16230|16330|16121|16145|16095|16038|16097|16128|16120|16306|16320|16134|16108|16241|16068|16155|16291|16156|16194|16077|16076|16224|16207|16261|16125|16141|16144|16115|16258|16195|16079|16182|16219|16152|16167|16321|16149|16036|16214|16157|16227|16256|162…	3.09E-8		GO:2000026	0.3958607314841775	0
10761	215	GO Cellular Component		intracellular membrane-bounded organelle	1.5E-4	HS3ST1|GRN|FOXJ2|SPAG7|RAB26|AURKA|JADE1|BCL9|GSTM2|DGCR14|PPP1R1B|BRD8|AP3B1|MACROD1|FOPNL|AKIRIN2|DOCK10|MARCH7|ARL3|RSBN1|CASQ2|CUX2|MEOX2|SMARCD3|DDX18|ARID3A|TAF1B|CLASP1|CBLB|IFT57|ADD1|ANKRD32|ACAT1|PHLDA1|MAATS1|MUT|GLUD1|LAMTOR1|PTS|CCRN4L|AKAP6|ZIC1|UBP1|TMBIM4|KIT|WIPI2|PRICKLE2|SNRK|RPS23|CREBRF|RAD21|JAM3|FAM96A|XRCC6BP1|SLC25A23|USP42|TPST1|CXXC5|PRKCB|RBKS|AGAP1|APITD1|B3GNT1|CTSF|…	16026	16288|16160|16342|16098|16046|16274|16132|16137|16317|16041|16266|16180|16094|16184|16101|16198|16189|16212|16341|16131|16133|16278|16091|16078|16299|16127|16204|16073|16083|16319|16209|16142|16262|16069|16301|16104|16281|16164|16277|16190|16173|16154|16297|16202|16260|16247|16269|16063|16264|16117|16215|16037|16257|16197|16309|16161|16311|16308|16271|16243|16088|16124|16231|16286|16294|16249|161…	2.96E-7		GO:0043231	0.38239087409443184	0
1122	44	GO Biological Process		plasma membrane bounded cell projection organization	1.6E-4	AURKA|FOPNL|KIDINS220|SEMA6A|DOCK10|IFT172|ARL3|TANC1|CLASP1|IFT57|IQCG|ABLIM1|KIT|NBL1|JAM3|CDK5R1|CNTN2|FLRT2|RERE|ICK|KIFAP3|DCTN1|ENAH|PLXNA2|LHX9|AHI1|PTEN|STXBP1|SRC|EXT1|PAFAH1B1|DYNC2H1|DLG4|WDR19|NCAM2|UNC5D|NTF3|PAX6|PRMT1|PRKCA|STMN1|GALNT11|NTRK1|RPS6KA5	16026	16274|16101|16283|16253|16189|16159|16341|16151|16073|16319|16181|16090|16260|16113|16037|16218|16084|16230|16216|16126|16192|16213|16048|16306|16318|16134|16068|16139|16291|16289|16125|16225|16141|16267|16314|16144|16195|16219|16152|16167|16228|16252|16149|16275	5.39E-8		GO:0120036	0.3795880017344075	0
14276	264	GO Cellular Component		intracellular	1.8E-4	HS3ST1|GRN|FOXJ2|SPAG7|XYLB|DHPS|RAB26|AURKA|JADE1|BCL9|OSCP1|GSTM2|DGCR14|PPP1R1B|BRD8|AP3B1|MACROD1|FOPNL|KIDINS220|AKIRIN2|DOCK10|MARCH7|SLC31A2|TTLL7|IFT172|ARL3|RSBN1|CASQ2|CUX2|MEOX2|SMARCD3|DDX18|ARID3A|TAF1B|CLASP1|CBLB|IFT57|ADD1|ANKRD32|IQCG|ACAT1|PHLDA1|MAATS1|MUT|GNA12|FRMPD3|GLUD1|ABLIM1|LAMTOR1|PTS|CCRN4L|AKAP6|TJP1|ZIC1|UBP1|TMBIM4|KIT|WIPI2|PRICKLE2|SNRK|RPS23|CREBRF|RAD21|FBXO33|…	16026	16288|16160|16342|16098|16239|16051|16046|16274|16132|16137|16259|16317|16041|16266|16180|16094|16184|16101|16283|16198|16189|16212|16246|16340|16159|16341|16131|16133|16278|16091|16078|16299|16127|16204|16073|16083|16319|16209|16142|16181|16262|16069|16301|16104|16066|16222|16281|16090|16164|16277|16190|16173|16208|16154|16297|16202|16260|16247|16269|16063|16264|16117|16215|16345|16250|16037|162…	4.68E-7		GO:0005622	0.3744727494896694	0
5857	135	GO Cellular Component		intracellular organelle lumen	1.8E-4	HS3ST1|GRN|FOXJ2|AURKA|JADE1|BCL9|BRD8|MACROD1|FOPNL|AKIRIN2|DOCK10|ARL3|CASQ2|CUX2|MEOX2|SMARCD3|DDX18|ARID3A|TAF1B|CBLB|ADD1|ANKRD32|ACAT1|PHLDA1|MUT|GLUD1|CCRN4L|ZIC1|UBP1|KIT|WIPI2|RPS23|CREBRF|RAD21|FAM96A|USP42|CXXC5|PRKCB|APITD1|CTSF|TMEM70|GLTSCR1L|WHSC1L1|CES2|CDK5R1|RCHY1|SMC1A|POU3F2|IRX3|DUSP18|SF3B1|SUV39H1|SPTY2D1|RERE|DOC2A|MEF2C|JARID2|SUMF2|TP53BP2|WAC|POLR3H|TRIM4|ICK|FAM76B|REV…	16026	16288|16160|16342|16274|16132|16137|16180|16184|16101|16198|16189|16341|16133|16278|16091|16078|16299|16127|16204|16083|16209|16142|16262|16069|16104|16281|16190|16154|16297|16260|16247|16264|16117|16215|16257|16161|16308|16271|16124|16286|16249|16119|16059|16165|16218|16052|16042|16148|16040|16329|16298|16282|16280|16216|16235|16121|16145|16174|16136|16106|16217|16179|16126|16147|16339|16097|161…	4.28E-7		GO:0070013	0.3744727494896694	0
9260	192	COMPARTMENTS		Intracellular organelle	2.6E-4	HS3ST1|GRN|FOXJ2|SPAG7|RAB26|AURKA|JADE1|BCL9|GSTM2|DGCR14|BRD8|AP3B1|MACROD1|FOPNL|KIDINS220|AKIRIN2|DOCK10|MARCH7|IFT172|ARL3|CASQ2|CUX2|MEOX2|SMARCD3|DDX18|ARID3A|TAF1B|CLASP1|CBLB|IFT57|ADD1|ANKRD32|IQCG|ACAT1|PHLDA1|MAATS1|MUT|FRMPD3|GLUD1|ABLIM1|LAMTOR1|PTS|CCRN4L|AKAP6|TJP1|ZIC1|UBP1|TMBIM4|KIT|WIPI2|RPS23|CREBRF|RAD21|JAM3|FAM96A|XRCC6BP1|USP42|TPST1|CXXC5|PRKCB|MYL1|APITD1|B3GNT1|CTSF|TM…	16026	16288|16160|16342|16098|16046|16274|16132|16137|16317|16041|16180|16094|16184|16101|16283|16198|16189|16212|16159|16341|16133|16278|16091|16078|16299|16127|16204|16073|16083|16319|16209|16142|16181|16262|16069|16301|16104|16222|16281|16090|16164|16277|16190|16173|16208|16154|16297|16202|16260|16247|16264|16117|16215|16037|16257|16197|16161|16311|16308|16271|16082|16124|16231|16286|16249|16325|161…	2.86E-7		GOCC:0043229	0.35850266520291824	0
7546	164	COMPARTMENTS		Intracellular membrane-bounded organelle	2.6E-4	HS3ST1|GRN|FOXJ2|SPAG7|RAB26|AURKA|JADE1|BCL9|GSTM2|DGCR14|BRD8|AP3B1|MACROD1|AKIRIN2|DOCK10|MARCH7|ARL3|CASQ2|CUX2|MEOX2|SMARCD3|DDX18|ARID3A|TAF1B|CLASP1|CBLB|ADD1|ANKRD32|ACAT1|PHLDA1|MUT|GLUD1|LAMTOR1|PTS|CCRN4L|AKAP6|ZIC1|UBP1|TMBIM4|KIT|WIPI2|RPS23|CREBRF|RAD21|JAM3|FAM96A|XRCC6BP1|USP42|TPST1|CXXC5|PRKCB|APITD1|B3GNT1|CTSF|TMEM70|PABPC1|GLTSCR1L|WHSC1L1|CES2|CDK5R1|RCHY1|SMC1A|SLC25A18|POU…	16026	16288|16160|16342|16098|16046|16274|16132|16137|16317|16041|16180|16094|16184|16198|16189|16212|16341|16133|16278|16091|16078|16299|16127|16204|16073|16083|16209|16142|16262|16069|16104|16281|16164|16277|16190|16173|16154|16297|16202|16260|16247|16264|16117|16215|16037|16257|16197|16161|16311|16308|16271|16124|16231|16286|16249|16175|16119|16059|16165|16218|16052|16042|16171|16148|16329|16153|162…	3.54E-7		GOCC:0043231	0.35850266520291824	0
988	40	GO Biological Process		central nervous system development	2.6E-4	GRN|IFT172|ACAT1|GLUD1|PTS|ZIC1|FZD1|CDK5R1|POU3F2|CNTN2|RERE|PRDM8|JARID2|WLS|DCTN1|PLXNA2|AHI1|LMO4|PTEN|POU3F1|PBX3|SRC|XRN2|HES3|EXT1|BMP2|FOXC1|SHROOM2|SIN3A|NAV2|PAFAH1B1|DYNC2H1|UNC5D|FOXO3|RGS4|MDGA1|PAX6|SYNJ1|STMN1|CDK5RAP3	16026	16160|16159|16262|16281|16277|16154|16168|16218|16148|16084|16216|16146|16145|16187|16213|16306|16134|16188|16068|16044|16043|16291|16045|16077|16289|16076|16224|16296|16207|16138|16125|16225|16144|16115|16258|16182|16219|16162|16228|16036	1.04E-7		GO:0007417	0.35850266520291824	0
1389	49	GO Biological Process		positive regulation of developmental process	3.9E-4	GRN|AURKA|AP3B1|KIDINS220|SEMA6A|CUX2|SMARCD3|CLASP1|ADD1|CCRN4L|AKAP6|TJP1|FZD1|KIT|NBL1|PRKCB|LRRN1|POU3F2|IRX3|FLRT2|LPHN1|MEF2C|PDPK1|BRINP2|PLXNA2|KDM5B|AHI1|SMAP1|PTEN|PIM1|SRC|BMP2|FOXC1|SIN3A|PAFAH1B1|YPEL3|DLG4|FOXO3|LRRN3|PAX6|PRMT1|PRKCA|PROM1|NTRK1|PDCD2|LMO3|PGF|ENC1|SPRY1	16026	16160|16274|16094|16283|16253|16278|16078|16073|16209|16190|16173|16208|16168|16260|16113|16271|16118|16148|16040|16230|16330|16121|16095|16120|16306|16320|16134|16241|16068|16155|16291|16076|16224|16207|16125|16199|16141|16115|16079|16219|16152|16167|16321|16149|16214|16116|16157|16256|16223	2.0E-7		GO:0051094	0.3408935392973501	0
2165	66	GO Biological Process		anatomical structure morphogenesis	4.0E-4	AURKA|AP3B1|KIDINS220|SEMA6A|DOCK10|IFT172|CASQ2|MEOX2|SMARCD3|TANC1|IFT57|ADD1|LRIG1|GNA12|ABLIM1|ZIC1|UBP1|FZD1|NBL1|JAM3|KLHL3|CDK5R1|CNTN2|IRX3|FLRT2|FMNL3|RERE|MEF2C|WLS|RSPO3|ENAH|PLXNA2|KDM5B|LHX9|AHI1|BTRC|LMO4|PTEN|STXBP1|PBX3|SRC|SPRY2|HES3|EXT1|BMP2|SAT1|FOXC1|SHROOM2|PRCP|PAFAH1B1|DYNC2H1|DLG4|WDR19|UNC5D|FOXO3|NTF3|PAX6|PRKCA|STMN1|PROM1|TPD52|NTRK1|PGF|LDLR|RPS6KA5|SPRY1	16026	16274|16094|16283|16253|16189|16159|16133|16091|16078|16151|16319|16209|16315|16066|16090|16154|16297|16168|16113|16037|16163|16218|16084|16040|16230|16322|16216|16121|16187|16038|16048|16306|16320|16318|16134|16172|16188|16068|16139|16043|16291|16194|16077|16289|16076|16053|16224|16296|16067|16125|16225|16141|16267|16144|16115|16195|16219|16167|16228|16321|16234|16149|16157|16227|16275|16223	2.26E-7		GO:0009653	0.33979400086720374	0
2648	76	GO Biological Process		regulation of developmental process	4.0E-4	GRN|FOXJ2|AURKA|AP3B1|KIDINS220|SEMA6A|MARCH7|CUX2|MEOX2|SMARCD3|CLASP1|ADD1|GNA12|CCRN4L|AKAP6|TJP1|FZD1|KIT|NBL1|PRICKLE2|PRKCB|LRRN1|CDK5R1|POU3F2|CNTN2|IRX3|FLRT2|FMNL3|LPHN1|MEF2C|JARID2|PDPK1|RSPO3|DNMT1|ZSWIM5|BRINP2|PLXNA2|KDM5B|AHI1|PRMT6|SMAP1|LMO4|PTEN|PIM1|SRC|FOXO4|SPRY2|HES3|BMP2|FOXC1|SIN3A|DAAM1|PAFAH1B1|YPEL3|DLG4|UNC5D|FOXO3|RGS4|NTF3|LRRN3|RUNX1T1|MDGA1|PAX6|PRMT1|PRKCA|PROM1|Z…	16026	16160|16342|16274|16094|16283|16253|16212|16278|16091|16078|16073|16209|16066|16190|16173|16208|16168|16260|16113|16269|16271|16118|16218|16148|16084|16040|16230|16322|16330|16121|16145|16095|16038|16097|16128|16120|16306|16320|16134|16108|16241|16188|16068|16155|16291|16156|16194|16077|16076|16224|16207|16261|16125|16199|16141|16144|16115|16258|16195|16079|16129|16182|16219|16152|16167|16321|161…	2.3E-7		GO:0050793	0.33979400086720374	0
953	37	UniProt Keywords		Developmental protein	4.0E-4	SEMA6A|AKIRIN2|TTLL7|IFT172|MEOX2|ZIC1|DISP1|FZD1|RAD21|IRX3|FLRT2|FMNL3|RERE|MEF2C|JARID2|WLS|ICK|AHI1|DACH2|FOXO4|SPRY2|BMP2|NGRN|FOXC1|SHROOM2|PAFAH1B1|DYNC2H1|UNC5D|MDGA1|PAX6|STMN1|EBF2|NTRK1|PGF|ZNF423|ENC1|SPRY1	16026	16253|16198|16340|16159|16091|16154|16221|16168|16215|16040|16230|16322|16216|16121|16145|16187|16126|16134|16323|16156|16194|16076|16143|16224|16296|16125|16225|16144|16182|16219|16228|16039|16149|16157|16105|16256|16223	8.7E-7		KW-0217	0.33979400086720374	0
745	32	GO Biological Process		brain development	9.4E-4	IFT172|ACAT1|GLUD1|ZIC1|FZD1|CDK5R1|POU3F2|CNTN2|RERE|WLS|PLXNA2|AHI1|PTEN|POU3F1|PBX3|SRC|XRN2|HES3|EXT1|BMP2|FOXC1|SHROOM2|SIN3A|PAFAH1B1|DYNC2H1|FOXO3|RGS4|MDGA1|PAX6|SYNJ1|STMN1|CDK5RAP3	16026	16159|16262|16281|16154|16168|16218|16148|16084|16216|16187|16306|16134|16068|16044|16043|16291|16045|16077|16289|16076|16224|16296|16207|16125|16225|16115|16258|16182|16219|16162|16228|16036	6.47E-7		GO:0007420	0.3026872146400301	0
332	20	GO Biological Process		regionalization	9.9E-4	AURKA|IFT172|MEOX2|SMARCD3|IFT57|DISP1|NBL1|IRX3|MEF2C|WLS|PLXNA2|AHI1|PBX3|HES3|BMP2|FOXC1|CXXC4|DYNC2H1|WDR19|PAX6	16026	16274|16159|16091|16078|16319|16221|16113|16040|16121|16187|16306|16134|16043|16077|16076|16224|16056|16225|16267|16219	7.89E-7		GO:0003002	0.30043648054024497	0
432	23	GO Biological Process		pattern specification process	9.9E-4	AURKA|IFT172|MEOX2|SMARCD3|IFT57|ZIC1|DISP1|NBL1|MID1|IRX3|MEF2C|WLS|PLXNA2|AHI1|PBX3|HES3|BMP2|FOXC1|CXXC4|DYNC2H1|WDR19|PAX6|GALNT11	16026	16274|16159|16091|16078|16319|16154|16221|16113|16325|16040|16121|16187|16306|16134|16043|16077|16076|16224|16056|16225|16267|16219|16252	8.99E-7		GO:0007389	0.30043648054024497	0
827	34	GO Biological Process		neuron development	9.9E-4	AURKA|KIDINS220|SEMA6A|DOCK10|ARL3|NBL1|JAM3|CDK5R1|POU3F2|CNTN2|FLRT2|RERE|MEF2C|ENAH|PLXNA2|LHX9|AHI1|PTEN|STXBP1|PBX3|SRC|EXT1|PAFAH1B1|DLG4|NCAM2|UNC5D|NTF3|PAX6|PRMT1|PRKCA|STMN1|KCNIP2|NTRK1|RPS6KA5	16026	16274|16283|16253|16189|16341|16113|16037|16218|16148|16084|16230|16216|16121|16048|16306|16318|16134|16068|16139|16043|16291|16289|16125|16141|16314|16144|16195|16219|16152|16167|16228|16211|16149|16275	7.36E-7		GO:0048666	0.30043648054024497	0
495	25	GO Biological Process		neuron projection morphogenesis	9.9E-4	AURKA|KIDINS220|SEMA6A|DOCK10|NBL1|CDK5R1|CNTN2|FLRT2|RERE|ENAH|PLXNA2|LHX9|PTEN|STXBP1|SRC|EXT1|PAFAH1B1|DLG4|UNC5D|NTF3|PAX6|PRKCA|STMN1|NTRK1|RPS6KA5	16026	16274|16283|16253|16189|16113|16218|16084|16230|16216|16048|16306|16318|16068|16139|16291|16289|16125|16141|16144|16195|16219|16167|16228|16149|16275	7.5E-7		GO:0048812	0.30043648054024497	0
5208	120	UniProt Keywords		Nucleus	0.001	FOXJ2|SPAG7|JADE1|BCL9|DGCR14|BRD8|MACROD1|AKIRIN2|DOCK10|ARL3|RSBN1|CUX2|MEOX2|SMARCD3|DDX18|ARID3A|TAF1B|ANKRD32|PHLDA1|CCRN4L|AKAP6|ZIC1|UBP1|PRICKLE2|SNRK|CREBRF|RAD21|CXXC5|PRKCB|RBKS|APITD1|PABPC1|WHSC1L1|CDK5R1|RCHY1|SMC1A|POU3F2|IRX3|DUSP18|SF3B1|SUV39H1|SPTY2D1|RERE|PRDM8|MEF2C|JARID2|TP53BP2|SAMD11|PDPK1|WAC|POLR3H|CDAN1|ICK|FAM76B|REV3L|ZNF33B|DNMT1|DCTN1|KDM5B|LHX9|IER5|HDGF|CDC40|SFR…	16026	16342|16098|16132|16137|16041|16180|16184|16198|16189|16341|16131|16278|16091|16078|16299|16127|16204|16142|16069|16190|16173|16154|16297|16269|16063|16117|16215|16308|16271|16243|16124|16175|16059|16218|16052|16042|16148|16040|16329|16298|16282|16280|16216|16146|16121|16145|16136|16236|16095|16106|16217|16196|16126|16147|16339|16300|16097|16213|16320|16318|16112|16135|16240|16085|16108|16172|160…	3.36E-6		KW-0539	0.3	0
3450	89	GO Biological Process		organelle organization	0.0013	GRN|AURKA|JADE1|BRD8|AP3B1|FOPNL|SEMA6A|TTLL7|IFT172|ARL3|RSBN1|CASQ2|SMARCD3|CLASP1|IFT57|ADD1|IQCG|NRXN2|ABLIM1|LAMTOR1|CCRN4L|TJP1|KIT|WIPI2|HELQ|RPS23|RAD21|XRCC6BP1|PRKCB|APITD1|TMEM70|MID1|WHSC1L1|CDK5R1|SMC1A|CNTN2|FMNL3|SUV39H1|SPTY2D1|RERE|JARID2|TP53BP2|PDPK1|WAC|CDAN1|ICK|SPTSSB|DNMT1|KIFAP3|DCTN1|ENAH|KDM5B|AHI1|CENPW|PRMT6|SORBS1|PTEN|STXBP1|SRC|PHF20|SPRY2|BNIP3L|SHROOM2|SIN3A|DAAM1…	16026	16160|16274|16132|16180|16094|16101|16253|16340|16159|16341|16131|16133|16078|16073|16319|16209|16181|16074|16090|16164|16190|16208|16260|16247|16304|16264|16215|16197|16271|16124|16249|16325|16059|16218|16042|16084|16322|16282|16280|16216|16145|16136|16095|16106|16196|16126|16062|16097|16192|16213|16048|16320|16134|16055|16108|16050|16068|16139|16291|16140|16194|16210|16296|16207|16261|16138|162…	1.56E-6		GO:0006996	0.2886056647693163	0
851	34	GO Biological Process		tube development	0.0013	AP3B1|IFT172|MEOX2|IFT57|ACAT1|UBP1|FZD1|KIT|JAM3|KLHL3|IRX3|FMNL3|MEF2C|DHCR7|RSPO3|PLXNA2|KDM5B|AHI1|BTRC|LMO4|PTEN|SRC|SPRY2|HES3|BMP2|SAT1|FOXC1|PRCP|WDR19|PAX6|PRKCA|PGF|LDLR|SPRY1	16026	16094|16159|16091|16319|16262|16297|16168|16260|16037|16163|16040|16322|16121|16110|16038|16306|16320|16134|16172|16188|16068|16291|16194|16077|16076|16053|16224|16067|16267|16219|16167|16157|16227|16223	1.36E-6		GO:0035295	0.2886056647693163	0
5579	128	GO Biological Process		positive regulation of cellular process	0.0013	GRN|FOXJ2|DHPS|AURKA|JADE1|BCL9|GSTM2|BRD8|AP3B1|KIDINS220|SEMA6A|AKIRIN2|MARCH7|IFT172|CASQ2|CUX2|MEOX2|SMARCD3|ARID3A|CLASP1|IFT57|ADD1|ANKRD32|PHLDA1|GLUD1|LAMTOR1|CCRN4L|AKAP6|TJP1|ZIC1|FZD1|KIT|NBL1|CREBRF|RAD21|CXXC5|PRKCB|APITD1|MID1|PABPC1|GLTSCR1L|WHSC1L1|LRRN1|CDK5R1|NQO1|RCHY1|POU3F2|CNTN2|IRX3|FLRT2|RERE|LPHN1|MEF2C|JARID2|TP53BP2|PDPK1|WLS|WAC|RSPO3|DNMT1|BRINP2|KIFAP3|DCTN1|CD47|PLX…	16026	16160|16342|16051|16274|16132|16137|16317|16180|16094|16283|16253|16198|16212|16159|16133|16278|16091|16078|16127|16073|16319|16209|16142|16069|16281|16164|16190|16173|16208|16154|16168|16260|16113|16117|16215|16308|16271|16124|16325|16175|16119|16059|16118|16218|16244|16052|16148|16084|16040|16230|16216|16330|16121|16145|16136|16095|16187|16106|16038|16097|16120|16192|16213|16064|16306|16320|163…	1.48E-6		GO:0048522	0.2886056647693163	0
445	23	GO Biological Process		cell morphogenesis involved in neuron differentiation	0.0013	KIDINS220|SEMA6A|DOCK10|CDK5R1|CNTN2|FLRT2|RERE|MEF2C|ENAH|PLXNA2|LHX9|PTEN|STXBP1|SRC|EXT1|PAFAH1B1|DLG4|UNC5D|PAX6|PRKCA|STMN1|NTRK1|RPS6KA5	16026	16283|16253|16189|16218|16084|16230|16216|16121|16048|16306|16318|16068|16139|16291|16289|16125|16141|16144|16219|16167|16228|16149|16275	1.45E-6		GO:0048667	0.2886056647693163	0
10179	201	UniProt Keywords		Alternative splicing	0.0013	GRN|FOXJ2|XYLB|DHPS|RAB26|JADE1|OSCP1|GSTM2|GSE1|PPP1R1B|BRD8|AP3B1|FOPNL|KIDINS220|SEMA6A|DOCK10|MARCH7|TTLL7|IFT172|RSBN1|CASQ2|ENOX1|SMARCD3|TANC1|TAF1B|CLASP1|CBLB|ADD1|ANKRD32|IQCG|NRXN2|ACAT1|LRIG1|MAATS1|GLUD1|ABLIM1|AKAP6|TJP1|UBP1|KIT|WIPI2|NBL1|HELQ|SNRK|CREBRF|KIAA1191|JAM3|FAM96A|SLC25A23|USP42|CXXC5|FSTL5|PRKCB|RBKS|MYL1|AGAP1|APITD1|GSTM1|KLHL3|COQ10A|TMEM70|MID1|PABPC1|C17orf53|KIA…	16026	16160|16342|16239|16051|16046|16132|16259|16317|16103|16266|16180|16094|16101|16283|16253|16189|16212|16340|16159|16131|16133|16203|16078|16151|16204|16073|16083|16209|16142|16181|16074|16262|16315|16301|16281|16090|16173|16208|16297|16260|16247|16113|16304|16063|16117|16250|16037|16257|16309|16161|16308|16093|16271|16243|16082|16088|16124|16327|16163|16294|16249|16325|16175|16057|16313|16059|161…	5.54E-6		KW-0025	0.2886056647693163	0
162	14	WikiPathways		EGF/EGFR signaling pathway	0.0013	AURKA|CBLB|PRKCB|MEF2C|PDPK1|PTEN|STXBP1|SRC|FOXO4|SPRY2|PRKCA|SYNJ1|STMN1|RPS6KA5	16026	16274|16083|16271|16121|16095|16068|16139|16291|16156|16194|16167|16162|16228|16275	7.48E-7		WP437	0.2886056647693163	0
605	26	UniProt Keywords		Repressor	0.0014	AKIRIN2|CCRN4L|CREBRF|RAD21|CXXC5|IRX3|SUV39H1|RERE|JARID2|DNMT1|KDM5B|IER5|HDGF|PRMT6|DACH2|TLE4|HES3|FOXC1|SIN3A|PHF21A|RUNX1T1|PAX6|ZNF706|EID1|ZNF423|NELFCD	16026	16198|16190|16117|16215|16308|16040|16282|16216|16145|16097|16320|16112|16135|16108|16323|16333|16077|16224|16207|16263|16129|16219|16107|16334|16105|16130	7.56E-6		KW-0678	0.2853871964321762	0
1874	57	GO Biological Process		regulation of cell differentiation	0.0015	GRN|FOXJ2|AURKA|AP3B1|KIDINS220|SEMA6A|CUX2|SMARCD3|CLASP1|ADD1|CCRN4L|AKAP6|FZD1|KIT|NBL1|PRKCB|CDK5R1|POU3F2|CNTN2|IRX3|FLRT2|MEF2C|DNMT1|ZSWIM5|BRINP2|PLXNA2|AHI1|PRMT6|SMAP1|LMO4|PTEN|PIM1|FOXO4|SPRY2|HES3|BMP2|FOXC1|SIN3A|PAFAH1B1|DLG4|UNC5D|FOXO3|RGS4|NTF3|RUNX1T1|PAX6|PRMT1|PRKCA|PROM1|EID1|NTRK1|CDK5RAP3|PDCD2|LMO3|LDLR|ENC1|SPRY1	16026	16160|16342|16274|16094|16283|16253|16278|16078|16073|16209|16190|16173|16168|16260|16113|16271|16218|16148|16084|16040|16230|16121|16097|16128|16120|16306|16134|16108|16241|16188|16068|16155|16156|16194|16077|16076|16224|16207|16125|16141|16144|16115|16258|16195|16129|16219|16152|16167|16321|16334|16149|16036|16214|16116|16227|16256|16223	1.96E-6		GO:0045595	0.28239087409443187	0
5023	117	GO Biological Process		multicellular organism development	0.0019	GRN|RAB26|AURKA|BCL9|DGCR14|AP3B1|KIDINS220|SEMA6A|AKIRIN2|DOCK10|TTLL7|IFT172|ARL3|CUX2|MEOX2|SMARCD3|IFT57|ADD1|NRXN2|ACAT1|LRIG1|MUT|GNA12|GLUD1|ABLIM1|PTS|ZIC1|UBP1|DISP1|FZD1|KIT|NBL1|SNRK|RAD21|JAM3|FSTL5|KLHL3|MID1|CDK5R1|POU3F2|CNTN2|IRX3|FLRT2|FMNL3|RERE|PRDM8|DOC2A|MEF2C|JARID2|PDPK1|WLS|DHCR7|RSPO3|ICK|DNMT1|ZSWIM5|BRINP2|DCTN1|ENAH|PLXNA2|KDM5B|LHX9|AHI1|BTRC|LMO4|PTEN|POU3F1|DACH2|ST…	16026	16160|16046|16274|16137|16041|16094|16283|16253|16198|16189|16340|16159|16341|16278|16091|16078|16319|16209|16074|16262|16315|16104|16066|16281|16090|16277|16154|16297|16221|16168|16260|16113|16063|16215|16037|16093|16163|16325|16218|16148|16084|16040|16230|16322|16216|16146|16235|16121|16145|16095|16187|16110|16038|16126|16097|16128|16120|16213|16048|16306|16320|16318|16134|16172|16188|16068|160…	2.85E-6		GO:0007275	0.27212463990471714	0
6112	136	GO Biological Process		positive regulation of biological process	0.0019	GRN|FOXJ2|DHPS|AURKA|JADE1|BCL9|GSTM2|BRD8|AP3B1|KIDINS220|SEMA6A|AKIRIN2|MARCH7|IFT172|CASQ2|CUX2|MEOX2|SMARCD3|ARID3A|TAF1B|CLASP1|IFT57|ADD1|ANKRD32|PHLDA1|GLUD1|LAMTOR1|CCRN4L|AKAP6|TJP1|ZIC1|FZD1|KIT|NBL1|CREBRF|RAD21|CXXC5|PRKCB|APITD1|MID1|PABPC1|GLTSCR1L|WHSC1L1|LRRN1|CDK5R1|NQO1|RCHY1|POU3F2|CNTN2|IRX3|FLRT2|SF3B1|RERE|LPHN1|MEF2C|JARID2|TP53BP2|PDPK1|WLS|WAC|POLR3H|TRIM4|RSPO3|DNMT1|BRI…	16026	16160|16342|16051|16274|16132|16137|16317|16180|16094|16283|16253|16198|16212|16159|16133|16278|16091|16078|16127|16204|16073|16319|16209|16142|16069|16281|16164|16190|16173|16208|16154|16168|16260|16113|16117|16215|16308|16271|16124|16325|16175|16119|16059|16118|16218|16244|16052|16148|16084|16040|16230|16298|16216|16330|16121|16145|16136|16095|16187|16106|16217|16179|16038|16097|16120|16192|162…	2.99E-6		GO:0048518	0.27212463990471714	0
4426	106	GO Biological Process		system development	0.002	GRN|RAB26|AURKA|BCL9|DGCR14|AP3B1|KIDINS220|SEMA6A|DOCK10|TTLL7|IFT172|ARL3|CUX2|MEOX2|SMARCD3|IFT57|ADD1|NRXN2|ACAT1|LRIG1|GLUD1|ABLIM1|PTS|ZIC1|UBP1|DISP1|FZD1|KIT|NBL1|SNRK|JAM3|KLHL3|CDK5R1|POU3F2|CNTN2|IRX3|FLRT2|FMNL3|RERE|PRDM8|DOC2A|MEF2C|JARID2|PDPK1|WLS|DHCR7|RSPO3|ZSWIM5|BRINP2|DCTN1|ENAH|PLXNA2|KDM5B|LHX9|AHI1|BTRC|LMO4|PTEN|POU3F1|STXBP1|PBX3|SRC|FOXO4|LPPR1|SPRY2|XRN2|HES3|PCDH17|EX…	16026	16160|16046|16274|16137|16041|16094|16283|16253|16189|16340|16159|16341|16278|16091|16078|16319|16209|16074|16262|16315|16281|16090|16277|16154|16297|16221|16168|16260|16113|16063|16037|16163|16218|16148|16084|16040|16230|16322|16216|16146|16235|16121|16145|16095|16187|16110|16038|16128|16120|16213|16048|16306|16320|16318|16134|16172|16188|16068|16044|16139|16043|16291|16156|16200|16194|16045|160…	3.25E-6		GO:0048731	0.2698970004336019	0
13515	249	GO Cellular Component		organelle	0.0025	HS3ST1|GRN|FOXJ2|SPAG7|RAB26|AURKA|JADE1|BCL9|GSTM2|DGCR14|PPP1R1B|BRD8|AP3B1|MACROD1|FOPNL|KIDINS220|AKIRIN2|DOCK10|MARCH7|SLC31A2|TTLL7|IFT172|ARL3|RSBN1|CASQ2|CUX2|MEOX2|SMARCD3|DDX18|ARID3A|TANC1|TAF1B|CLASP1|CBLB|IFT57|ADD1|ANKRD32|IQCG|ACAT1|PHLDA1|MAATS1|MUT|FRMPD3|GLUD1|ABLIM1|LAMTOR1|PTS|CCRN4L|AKAP6|TJP1|ZIC1|UBP1|TMBIM4|KIT|WIPI2|PRICKLE2|SNRK|RPS23|CREBRF|RAD21|JAM3|FAM96A|XRCC6BP1|SL…	16026	16288|16160|16342|16098|16046|16274|16132|16137|16317|16041|16266|16180|16094|16184|16101|16283|16198|16189|16212|16246|16340|16159|16341|16131|16133|16278|16091|16078|16299|16127|16151|16204|16073|16083|16319|16209|16142|16181|16262|16069|16301|16104|16222|16281|16090|16164|16277|16190|16173|16208|16154|16297|16202|16260|16247|16269|16063|16264|16117|16215|16037|16257|16197|16309|16161|16311|163…	1.02E-5		GO:0043226	0.26020599913279624	0
942	35	GO Biological Process		regulation of nervous system development	0.0027	GRN|KIDINS220|SEMA6A|CUX2|SMARCD3|FZD1|KIT|NBL1|LRRN1|CDK5R1|POU3F2|CNTN2|IRX3|FLRT2|LPHN1|MEF2C|ZSWIM5|BRINP2|PLXNA2|PTEN|HES3|BMP2|SIN3A|PAFAH1B1|DLG4|UNC5D|FOXO3|NTF3|LRRN3|MDGA1|PAX6|NTRK1|CDK5RAP3|LDLR|ENC1	16026	16160|16283|16253|16278|16078|16168|16260|16113|16118|16218|16148|16084|16040|16230|16330|16121|16128|16120|16306|16068|16077|16076|16207|16125|16141|16144|16115|16195|16079|16182|16219|16149|16036|16227|16256	4.51E-6		GO:0051960	0.25686362358410125	0
956	35	GO Biological Process		regulation of cell development	0.0036	GRN|AURKA|KIDINS220|SEMA6A|CUX2|SMARCD3|ADD1|AKAP6|FZD1|KIT|NBL1|CDK5R1|POU3F2|CNTN2|IRX3|FLRT2|MEF2C|ZSWIM5|BRINP2|PLXNA2|PTEN|HES3|BMP2|SIN3A|PAFAH1B1|DLG4|UNC5D|FOXO3|RGS4|NTF3|PAX6|NTRK1|CDK5RAP3|LDLR|ENC1	16026	16160|16274|16283|16253|16278|16078|16209|16173|16168|16260|16113|16218|16148|16084|16040|16230|16121|16128|16120|16306|16068|16077|16076|16207|16125|16141|16144|16115|16258|16195|16219|16149|16036|16227|16256	6.15E-6		GO:0060284	0.24436974992327126	0
680	28	GO Biological Process		neuron projection development	0.0041	AURKA|KIDINS220|SEMA6A|DOCK10|NBL1|JAM3|CDK5R1|CNTN2|FLRT2|RERE|ENAH|PLXNA2|LHX9|PTEN|STXBP1|SRC|EXT1|PAFAH1B1|DLG4|NCAM2|UNC5D|NTF3|PAX6|PRMT1|PRKCA|STMN1|NTRK1|RPS6KA5	16026	16274|16283|16253|16189|16113|16037|16218|16084|16230|16216|16048|16306|16318|16068|16139|16291|16289|16125|16141|16314|16144|16195|16219|16152|16167|16228|16149|16275	7.2E-6		GO:0031175	0.23872161432802647	0
5402	122	GO Biological Process		anatomical structure development	0.0041	GRN|RAB26|AURKA|BCL9|DGCR14|AP3B1|KIDINS220|SEMA6A|AKIRIN2|DOCK10|TTLL7|IFT172|ARL3|CASQ2|CUX2|MEOX2|SMARCD3|TANC1|IFT57|ADD1|IQCG|NRXN2|ACAT1|LRIG1|MUT|GNA12|GLUD1|ABLIM1|PTS|TJP1|ZIC1|UBP1|DISP1|FZD1|KIT|NBL1|SNRK|RAD21|JAM3|FSTL5|KLHL3|MID1|CDK5R1|POU3F2|CNTN2|IRX3|FLRT2|FMNL3|RERE|PRDM8|DOC2A|MEF2C|JARID2|PDPK1|WLS|DHCR7|RSPO3|ICK|DNMT1|ZSWIM5|BRINP2|DCTN1|ENAH|PLXNA2|KDM5B|LHX9|AHI1|BTRC|LMO…	16026	16160|16046|16274|16137|16041|16094|16283|16253|16198|16189|16340|16159|16341|16133|16278|16091|16078|16151|16319|16209|16181|16074|16262|16315|16104|16066|16281|16090|16277|16208|16154|16297|16221|16168|16260|16113|16063|16215|16037|16093|16163|16325|16218|16148|16084|16040|16230|16322|16216|16146|16235|16121|16145|16095|16187|16110|16038|16126|16097|16128|16120|16213|16048|16306|16320|16318|161…	7.3E-6		GO:0048856	0.23872161432802647	0
5633	126	GO Biological Process		cellular component organization or biogenesis	0.0041	GRN|AURKA|JADE1|BCL9|BRD8|AP3B1|FOPNL|KIDINS220|SEMA6A|DOCK10|TTLL7|IFT172|ARL3|RSBN1|CASQ2|SMARCD3|DDX18|TANC1|TAF1B|CLASP1|IFT57|ADD1|IQCG|NRXN2|ABLIM1|LAMTOR1|CCRN4L|TJP1|DISP1|FZD1|KIT|WIPI2|NBL1|HELQ|RPS23|RAD21|JAM3|FAM96A|XRCC6BP1|PRKCB|APITD1|TMEM70|MID1|WHSC1L1|CDK5R1|SMC1A|CNTN2|FLRT2|SF3B1|FMNL3|SUV39H1|SPTY2D1|RERE|JARID2|TP53BP2|PDPK1|WAC|CDAN1|ICK|SPTSSB|DNMT1|KIFAP3|DCTN1|CD47|ENAH…	16026	16160|16274|16132|16137|16180|16094|16101|16283|16253|16189|16340|16159|16341|16131|16133|16078|16299|16151|16204|16073|16319|16209|16181|16074|16090|16164|16190|16208|16221|16168|16260|16247|16113|16304|16264|16215|16037|16257|16197|16271|16124|16249|16325|16059|16218|16042|16084|16230|16298|16322|16282|16280|16216|16145|16136|16095|16106|16196|16126|16062|16097|16192|16213|16064|16048|16306|163…	7.46E-6		GO:0071840	0.23872161432802647	0
12516	239	GO Molecular Function		binding	0.0043	GRN|CA11|FOXJ2|SPAG7|XYLB|DHPS|RAB26|AURKA|JADE1|BCL9|GSTM2|C19orf43|RASL11B|PPP1R1B|AP3B1|KIDINS220|SEMA6A|AKIRIN2|DOCK10|MARCH7|TTLL7|ARL3|RSBN1|CASQ2|ENOX1|CUX2|MEOX2|SMARCD3|DDX18|ARID3A|TAF1B|CLASP1|CBLB|IFT57|ADD1|ANKRD32|IQCG|NRXN2|ACAT1|PHLDA1|FXYD7|MUT|GNA12|GLUD1|ABLIM1|LAMTOR1|PTS|CCRN4L|AKAP6|TJP1|ZIC1|UBP1|ZFAND3|FZD1|KIT|WIPI2|NBL1|HELQ|PRICKLE2|SNRK|RPS23|CREBRF|RAD21|JAM3|FAM96A|X…	16026	16160|16114|16342|16098|16239|16051|16046|16274|16132|16137|16317|16312|16206|16266|16094|16283|16253|16198|16189|16212|16340|16341|16131|16133|16203|16278|16091|16078|16299|16127|16204|16073|16083|16319|16209|16142|16181|16074|16262|16069|16284|16104|16066|16281|16090|16164|16277|16190|16173|16208|16154|16297|16096|16168|16260|16247|16113|16304|16269|16063|16264|16117|16215|16037|16257|16197|163…	8.3E-7		GO:0005488	0.23665315444204132	0
726	29	GO Biological Process		cell morphogenesis	0.0044	AURKA|AP3B1|KIDINS220|SEMA6A|DOCK10|ADD1|NBL1|CDK5R1|CNTN2|FLRT2|RERE|MEF2C|ENAH|PLXNA2|LHX9|PTEN|STXBP1|SRC|EXT1|PAFAH1B1|DLG4|WDR19|UNC5D|NTF3|PAX6|PRKCA|STMN1|NTRK1|RPS6KA5	16026	16274|16094|16283|16253|16189|16209|16113|16218|16084|16230|16216|16121|16048|16306|16318|16068|16139|16291|16289|16125|16141|16267|16144|16195|16219|16167|16228|16149|16275	8.56E-6		GO:0000902	0.23565473235138126	0
3227	82	GO Biological Process		regulation of multicellular organismal process	0.0044	GRN|FOXJ2|AURKA|GSTM2|AP3B1|KIDINS220|SEMA6A|AKIRIN2|MARCH7|CASQ2|CUX2|MEOX2|SMARCD3|CLASP1|ADD1|FXYD7|CCRN4L|AKAP6|TJP1|FZD1|KIT|NBL1|PRICKLE2|PRKCB|LRRN1|CDK5R1|POU3F2|CNTN2|IRX3|FLRT2|LPHN1|MEF2C|JARID2|PDPK1|POLR3H|RSPO3|DNMT1|ZSWIM5|BRINP2|CD47|PLXNA2|KDM5B|AHI1|PRMT6|SMAP1|PTEN|PBX3|PIM1|SRC|FOXO4|SPRY2|HES3|BMP2|FOXC1|PRCP|SIN3A|DAAM1|PAFAH1B1|DLG4|UNC5D|FOXO3|RGS4|NTF3|LRRN3|MDGA1|PAX6|PR…	16026	16160|16342|16274|16317|16094|16283|16253|16198|16212|16133|16278|16091|16078|16073|16209|16284|16190|16173|16208|16168|16260|16113|16269|16271|16118|16218|16148|16084|16040|16230|16330|16121|16145|16095|16217|16038|16097|16128|16120|16064|16306|16320|16134|16108|16241|16068|16043|16155|16291|16156|16194|16077|16076|16224|16067|16207|16261|16125|16141|16144|16115|16258|16195|16079|16182|16219|161…	8.49E-6		GO:0051239	0.23565473235138126	0
614	26	GO Biological Process		cellular component morphogenesis	0.0047	AURKA|KIDINS220|SEMA6A|DOCK10|CASQ2|NBL1|CDK5R1|CNTN2|FLRT2|RERE|ENAH|PLXNA2|LHX9|PTEN|STXBP1|SRC|EXT1|PAFAH1B1|DLG4|UNC5D|NTF3|PAX6|PRKCA|STMN1|NTRK1|RPS6KA5	16026	16274|16283|16253|16189|16133|16113|16218|16084|16230|16216|16048|16306|16318|16068|16139|16291|16289|16125|16141|16144|16195|16219|16167|16228|16149|16275	9.69E-6		GO:0032989	0.23279021420642826	0
5841	129	GO Biological Process		developmental process	0.0049	GRN|RAB26|AURKA|BCL9|DGCR14|AP3B1|KIDINS220|SEMA6A|AKIRIN2|DOCK10|TTLL7|IFT172|ARL3|CASQ2|CUX2|MEOX2|SMARCD3|TANC1|IFT57|ADD1|IQCG|NRXN2|ACAT1|LRIG1|MUT|GNA12|GLUD1|ABLIM1|PTS|TJP1|ZIC1|UBP1|DISP1|FZD1|KIT|NBL1|SNRK|RAD21|JAM3|USP42|FSTL5|KLHL3|MID1|CDK5R1|NQO1|SMC1A|POU3F2|CNTN2|IRX3|FLRT2|FMNL3|SUV39H1|RERE|PRDM8|DOC2A|MEF2C|JARID2|PDPK1|WLS|DHCR7|RSPO3|ICK|DNMT1|ZSWIM5|BRINP2|DCTN1|ENAH|PLXNA2…	16026	16160|16046|16274|16137|16041|16094|16283|16253|16198|16189|16340|16159|16341|16133|16278|16091|16078|16151|16319|16209|16181|16074|16262|16315|16104|16066|16281|16090|16277|16208|16154|16297|16221|16168|16260|16113|16063|16215|16037|16161|16093|16163|16325|16218|16244|16042|16148|16084|16040|16230|16322|16282|16216|16146|16235|16121|16145|16095|16187|16110|16038|16126|16097|16128|16120|16213|160…	1.03E-5		GO:0032502	0.23098039199714862	0
9733	193	COMPARTMENTS		Organelle	0.0054	HS3ST1|GRN|FOXJ2|SPAG7|RAB26|AURKA|JADE1|BCL9|GSTM2|DGCR14|BRD8|AP3B1|MACROD1|FOPNL|KIDINS220|AKIRIN2|DOCK10|MARCH7|IFT172|ARL3|CASQ2|CUX2|MEOX2|SMARCD3|DDX18|ARID3A|TAF1B|CLASP1|CBLB|IFT57|ADD1|ANKRD32|IQCG|ACAT1|PHLDA1|MAATS1|MUT|FRMPD3|GLUD1|ABLIM1|LAMTOR1|PTS|CCRN4L|AKAP6|TJP1|ZIC1|UBP1|TMBIM4|KIT|WIPI2|RPS23|CREBRF|RAD21|JAM3|FAM96A|XRCC6BP1|USP42|TPST1|CXXC5|PRKCB|MYL1|APITD1|B3GNT1|CTSF|TM…	16026	16288|16160|16342|16098|16046|16274|16132|16137|16317|16041|16180|16094|16184|16101|16283|16198|16189|16212|16159|16341|16133|16278|16091|16078|16299|16127|16204|16073|16083|16319|16209|16142|16181|16262|16069|16301|16104|16222|16281|16090|16164|16277|16190|16173|16208|16154|16297|16202|16260|16247|16264|16117|16215|16037|16257|16197|16161|16311|16308|16271|16082|16124|16231|16286|16249|16325|161…	9.75E-6		GOCC:0043226	0.22676062401770314	0
547	24	GO Biological Process		positive regulation of nervous system development	0.0057	GRN|KIDINS220|SEMA6A|CUX2|SMARCD3|FZD1|KIT|NBL1|LRRN1|IRX3|FLRT2|LPHN1|MEF2C|BRINP2|PLXNA2|PTEN|BMP2|SIN3A|PAFAH1B1|DLG4|LRRN3|PAX6|NTRK1|ENC1	16026	16160|16283|16253|16278|16078|16168|16260|16113|16118|16040|16230|16330|16121|16120|16306|16068|16076|16207|16125|16141|16079|16219|16149|16256	1.24E-5		GO:0051962	0.22441251443275084	0
828	31	GO Biological Process		regulation of neurogenesis	0.0064	GRN|KIDINS220|SEMA6A|CUX2|SMARCD3|FZD1|KIT|NBL1|CDK5R1|POU3F2|CNTN2|IRX3|FLRT2|MEF2C|ZSWIM5|BRINP2|PLXNA2|PTEN|HES3|BMP2|SIN3A|PAFAH1B1|DLG4|UNC5D|FOXO3|NTF3|PAX6|NTRK1|CDK5RAP3|LDLR|ENC1	16026	16160|16283|16253|16278|16078|16168|16260|16113|16218|16148|16084|16040|16230|16121|16128|16120|16306|16068|16077|16076|16207|16125|16141|16144|16115|16195|16219|16149|16036|16227|16256	1.42E-5		GO:0050767	0.21938200260161128	0
1907	55	COMPARTMENTS		Nuclear lumen	0.0065	FOXJ2|AURKA|JADE1|BRD8|SMARCD3|DDX18|ARID3A|TAF1B|KIT|RPS23|CREBRF|RAD21|APITD1|GLTSCR1L|WHSC1L1|RCHY1|SMC1A|SF3B1|SUV39H1|SPTY2D1|MEF2C|JARID2|POLR3H|ICK|FAM76B|DNMT1|KIFAP3|ANGEL2|KDM5B|CDC40|SFR1|BTRC|PTEN|PIN4|PHF20|FOXO4|TEX10|XRN2|FOXC1|UTP14A|SIN3A|RPRD1A|FOXO3|ATXN7L3|PHF21A|RUNX1T1|PAX6|PRMT1|NMD3|CDK5RAP3|NUP153|NELFCD|MCM3|JADE3|SPATS2L	16026	16342|16274|16132|16180|16078|16299|16127|16204|16260|16264|16117|16215|16124|16119|16059|16052|16042|16298|16282|16280|16121|16145|16217|16126|16147|16097|16192|16047|16320|16240|16085|16172|16068|16254|16140|16156|16255|16045|16224|16344|16207|16272|16115|16183|16263|16129|16219|16152|16123|16036|16229|16130|16072|16343|16205	1.4E-5		GOCC:0031981	0.21870866433571443	0
1095	37	GO Biological Process		regulation of anatomical structure morphogenesis	0.0081	GRN|FOXJ2|SEMA6A|CUX2|MEOX2|CLASP1|GNA12|TJP1|FZD1|KIT|PRICKLE2|PRKCB|CDK5R1|POU3F2|CNTN2|FMNL3|MEF2C|PDPK1|RSPO3|ZSWIM5|PLXNA2|AHI1|PTEN|PIM1|SRC|FOXO4|SPRY2|BMP2|FOXC1|SIN3A|DAAM1|PAFAH1B1|DLG4|PRKCA|NTRK1|PGF|SPRY1	16026	16160|16342|16253|16278|16091|16073|16066|16208|16168|16260|16269|16271|16218|16148|16084|16322|16121|16095|16038|16128|16306|16134|16068|16155|16291|16156|16194|16076|16224|16207|16261|16125|16141|16167|16149|16157|16223	1.84E-5		GO:0022603	0.20915149811213504	0
12427	231	GO Cellular Component		membrane-bounded organelle	0.0087	HS3ST1|GRN|FOXJ2|SPAG7|RAB26|AURKA|JADE1|BCL9|GSTM2|DGCR14|PPP1R1B|BRD8|AP3B1|MACROD1|FOPNL|KIDINS220|AKIRIN2|DOCK10|MARCH7|SLC31A2|IFT172|ARL3|RSBN1|CASQ2|CUX2|MEOX2|SMARCD3|DDX18|ARID3A|TAF1B|CLASP1|CBLB|IFT57|ADD1|ANKRD32|IQCG|ACAT1|PHLDA1|MAATS1|MUT|FRMPD3|GLUD1|LAMTOR1|PTS|CCRN4L|AKAP6|ZIC1|UBP1|TMBIM4|KIT|WIPI2|PRICKLE2|SNRK|RPS23|CREBRF|RAD21|JAM3|FAM96A|XRCC6BP1|SLC25A23|USP42|TPST1|CXXC5…	16026	16288|16160|16342|16098|16046|16274|16132|16137|16317|16041|16266|16180|16094|16184|16101|16283|16198|16189|16212|16246|16159|16341|16131|16133|16278|16091|16078|16299|16127|16204|16073|16083|16319|16209|16142|16181|16262|16069|16301|16104|16222|16281|16164|16277|16190|16173|16154|16297|16202|16260|16247|16269|16063|16264|16117|16215|16037|16257|16197|16309|16161|16311|16308|16271|16243|16088|161…	3.91E-5		GO:0043227	0.20604807473813813	0
421	20	GO Biological Process		axon development	0.0098	SEMA6A|JAM3|CDK5R1|CNTN2|FLRT2|ENAH|PLXNA2|LHX9|PTEN|STXBP1|SRC|EXT1|PAFAH1B1|NCAM2|UNC5D|PAX6|PRKCA|STMN1|NTRK1|RPS6KA5	16026	16253|16037|16218|16084|16230|16048|16306|16318|16068|16139|16291|16289|16125|16314|16144|16219|16167|16228|16149|16275	2.29E-5		GO:0061564	0.20087739243075053	0
82	9	WikiPathways		Glioblastoma signaling pathways	0.0111	PRKCB|PDPK1|PTEN|SRC|FOXO4|SPRY2|FOXO3|PRKCA|MAP2K4	16026	16271|16095|16068|16291|16156|16194|16115|16167|16166	1.27E-5		WP2261	0.19546770212133427	0
656	26	GO Biological Process		tube morphogenesis	0.012	IFT172|MEOX2|IFT57|UBP1|FZD1|JAM3|KLHL3|IRX3|FMNL3|MEF2C|RSPO3|KDM5B|AHI1|BTRC|LMO4|PTEN|SRC|SPRY2|BMP2|SAT1|FOXC1|PRCP|PRKCA|PGF|LDLR|SPRY1	16026	16159|16091|16319|16297|16168|16037|16163|16040|16322|16121|16038|16320|16134|16172|16188|16068|16291|16194|16076|16053|16224|16067|16167|16157|16227|16223	2.89E-5		GO:0035239	0.19208187539523752	0
228	14	GO Biological Process		regulation of synapse organization	0.0121	CUX2|FZD1|LRRN1|CDK5R1|FLRT2|LPHN1|MEF2C|DCTN1|PTEN|PAFAH1B1|DGKB|LRRN3|MDGA1|NTRK1	16026	16278|16168|16118|16218|16230|16330|16121|16213|16068|16125|16292|16079|16182|16149	2.98E-5		GO:0050807	0.191721462968355	0
5447	120	GO Biological Process		cellular component organization	0.0123	GRN|AURKA|JADE1|BCL9|BRD8|AP3B1|FOPNL|KIDINS220|SEMA6A|DOCK10|TTLL7|IFT172|ARL3|RSBN1|CASQ2|SMARCD3|TANC1|TAF1B|CLASP1|IFT57|ADD1|IQCG|NRXN2|ABLIM1|LAMTOR1|CCRN4L|TJP1|DISP1|FZD1|KIT|WIPI2|NBL1|HELQ|RPS23|RAD21|JAM3|FAM96A|XRCC6BP1|PRKCB|APITD1|TMEM70|MID1|WHSC1L1|CDK5R1|SMC1A|CNTN2|FLRT2|SF3B1|FMNL3|SUV39H1|SPTY2D1|RERE|JARID2|TP53BP2|PDPK1|WAC|CDAN1|ICK|SPTSSB|DNMT1|KIFAP3|DCTN1|CD47|ENAH|PLXNA…	16026	16160|16274|16132|16137|16180|16094|16101|16283|16253|16189|16340|16159|16341|16131|16133|16078|16151|16204|16073|16319|16209|16181|16074|16090|16164|16190|16208|16221|16168|16260|16247|16113|16304|16264|16215|16037|16257|16197|16271|16124|16249|16325|16059|16218|16042|16084|16230|16298|16322|16282|16280|16216|16145|16136|16095|16106|16196|16126|16062|16097|16192|16213|16064|16048|16306|16320|163…	3.09E-5		GO:0016043	0.19100948885606023	0
993	34	GO Biological Process		positive regulation of cell differentiation	0.0123	GRN|AURKA|AP3B1|KIDINS220|SEMA6A|CUX2|SMARCD3|ADD1|CCRN4L|AKAP6|FZD1|KIT|NBL1|IRX3|MEF2C|BRINP2|PLXNA2|AHI1|SMAP1|PTEN|PIM1|BMP2|FOXC1|SIN3A|PAFAH1B1|DLG4|FOXO3|PAX6|PRMT1|PRKCA|PROM1|NTRK1|LMO3|ENC1	16026	16160|16274|16094|16283|16253|16278|16078|16209|16190|16173|16168|16260|16113|16040|16121|16120|16306|16134|16241|16068|16155|16076|16224|16207|16125|16141|16115|16219|16152|16167|16321|16149|16116|16256	3.19E-5		GO:0045597	0.19100948885606023	0
1629	48	GO Biological Process		cell development	0.0123	GRN|AURKA|KIDINS220|SEMA6A|DOCK10|ARL3|CASQ2|IQCG|TJP1|KIT|NBL1|JAM3|CDK5R1|POU3F2|CNTN2|IRX3|FLRT2|RERE|PRDM8|MEF2C|PDPK1|ENAH|PLXNA2|LHX9|AHI1|PTEN|POU3F1|STXBP1|PBX3|SRC|EXT1|FOXC1|KIAA0430|PAFAH1B1|DLG4|NCAM2|UNC5D|FOXO3|NTF3|PAX6|PRMT1|PRKCA|MAP2K4|STMN1|KCNIP2|NTRK1|RPS6KA5|SPRY1	16026	16160|16274|16283|16253|16189|16341|16133|16181|16208|16260|16113|16037|16218|16148|16084|16040|16230|16216|16146|16121|16095|16048|16306|16318|16134|16068|16044|16139|16043|16291|16289|16224|16248|16125|16141|16314|16144|16115|16195|16219|16152|16167|16166|16228|16211|16149|16275|16223	3.2E-5		GO:0048468	0.19100948885606023	0
199	13	GO Biological Process		regulation of cell junction assembly	0.0123	CUX2|CLASP1|TJP1|FZD1|LRRN1|FLRT2|LPHN1|MEF2C|PTEN|SRC|LRRN3|MDGA1|NTRK1	16026	16278|16073|16208|16168|16118|16230|16330|16121|16068|16291|16079|16182|16149	3.13E-5		GO:1901888	0.19100948885606023	0
52	7	GO Biological Process		intraciliary transport	0.0131	IFT172|ARL3|IFT57|ICK|KIFAP3|DYNC2H1|WDR19	16026	16159|16341|16319|16126|16192|16225|16267	3.65E-5		GO:0042073	0.1882728704344236	0
665	26	GO Biological Process		regulation of neuron differentiation	0.0131	GRN|KIDINS220|SEMA6A|CUX2|FZD1|NBL1|CDK5R1|POU3F2|CNTN2|IRX3|MEF2C|ZSWIM5|BRINP2|PLXNA2|PTEN|HES3|BMP2|SIN3A|PAFAH1B1|DLG4|FOXO3|NTF3|PAX6|NTRK1|CDK5RAP3|ENC1	16026	16160|16283|16253|16278|16168|16113|16218|16148|16084|16040|16121|16128|16120|16306|16068|16077|16076|16207|16125|16141|16115|16195|16219|16149|16036|16256	3.6E-5		GO:0045664	0.1882728704344236	0
8631	173	COMPARTMENTS		Membrane-bounded organelle	0.0135	HS3ST1|GRN|FOXJ2|SPAG7|RAB26|AURKA|JADE1|BCL9|GSTM2|DGCR14|BRD8|AP3B1|MACROD1|KIDINS220|AKIRIN2|DOCK10|MARCH7|IFT172|ARL3|CASQ2|CUX2|MEOX2|SMARCD3|DDX18|ARID3A|TAF1B|CLASP1|CBLB|ADD1|ANKRD32|ACAT1|PHLDA1|MUT|FRMPD3|GLUD1|LAMTOR1|PTS|CCRN4L|AKAP6|ZIC1|UBP1|TMBIM4|KIT|WIPI2|RPS23|CREBRF|RAD21|JAM3|FAM96A|XRCC6BP1|USP42|TPST1|CXXC5|PRKCB|APITD1|B3GNT1|CTSF|TMEM70|PABPC1|GLTSCR1L|WHSC1L1|CES2|CDK5R1|…	16026	16288|16160|16342|16098|16046|16274|16132|16137|16317|16041|16180|16094|16184|16283|16198|16189|16212|16159|16341|16133|16278|16091|16078|16299|16127|16204|16073|16083|16209|16142|16262|16069|16104|16222|16281|16164|16277|16190|16173|16154|16297|16202|16260|16247|16264|16117|16215|16037|16257|16197|16161|16311|16308|16271|16124|16231|16286|16249|16175|16119|16059|16165|16218|16052|16042|16171|161…	3.41E-5		GOCC:0043227	0.1869666231504994	0
288	15	UniProt Keywords		Chromatin regulator	0.0143	BRD8|RSBN1|SMARCD3|PRKCB|WHSC1L1|SUV39H1|JARID2|WAC|DNMT1|KDM5B|PRMT6|PHF20|ATXN7L3|PHF21A|CHD9	16026	16180|16131|16078|16271|16059|16282|16145|16106|16097|16320|16108|16140|16183|16263|16232	9.26E-5		KW-0156	0.18446639625349381	0
226	13	UniProt Keywords		Proto-oncogene	0.0143	AURKA|BCL9|KIT|WHSC1L1|FRAT1|PIM1|SRC|FOXO4|FOXO3|LETMD1|RUNX1T1|PRKCA|NTRK1	16026	16274|16137|16260|16059|16080|16155|16291|16156|16115|16270|16129|16167|16149	1.1E-4		KW-0656	0.18446639625349381	0
713	27	GO Biological Process		chromatin organization	0.0151	AURKA|JADE1|BRD8|RSBN1|SMARCD3|PRKCB|APITD1|WHSC1L1|SUV39H1|SPTY2D1|RERE|JARID2|WAC|CDAN1|DNMT1|KDM5B|CENPW|PRMT6|PHF20|SIN3A|ATXN7L3|PHF21A|PRMT1|PRKCA|CHD9|RPS6KA5|JADE3	16026	16274|16132|16180|16131|16078|16271|16124|16059|16282|16280|16216|16145|16106|16196|16097|16320|16055|16108|16140|16207|16183|16263|16152|16167|16232|16275|16343	4.32E-5		GO:0006325	0.18210230527068305	0
556	23	GO Biological Process		positive regulation of cell development	0.0155	GRN|AURKA|KIDINS220|SEMA6A|CUX2|SMARCD3|ADD1|AKAP6|FZD1|KIT|NBL1|IRX3|MEF2C|BRINP2|PLXNA2|PTEN|BMP2|SIN3A|PAFAH1B1|DLG4|PAX6|NTRK1|ENC1	16026	16160|16274|16283|16253|16278|16078|16209|16173|16168|16260|16113|16040|16121|16120|16306|16068|16076|16207|16125|16141|16219|16149|16256	4.52E-5		GO:0010720	0.18096683018297086	0
3702	88	GO Biological Process		cell differentiation	0.0155	GRN|AURKA|BCL9|KIDINS220|SEMA6A|DOCK10|TTLL7|IFT172|ARL3|CASQ2|CUX2|SMARCD3|TANC1|ADD1|IQCG|GNA12|TJP1|ZIC1|FZD1|KIT|NBL1|SNRK|JAM3|USP42|FSTL5|CDK5R1|POU3F2|CNTN2|IRX3|FLRT2|SUV39H1|RERE|PRDM8|MEF2C|JARID2|PDPK1|DHCR7|ZSWIM5|BRINP2|ENAH|PLXNA2|KDM5B|LHX9|AHI1|LMO4|PTEN|POU3F1|STXBP1|PBX3|SRC|FOXO4|SPRY2|XRN2|HES3|EXT1|BMP2|NGRN|FOXC1|SIN3A|NAV2|KIAA0430|PAFAH1B1|DYNC2H1|DLG4|NCAM2|UNC5D|FOXO3|NT…	16026	16160|16274|16137|16283|16253|16189|16340|16159|16341|16133|16278|16078|16151|16209|16181|16066|16208|16154|16168|16260|16113|16063|16037|16161|16093|16218|16148|16084|16040|16230|16282|16216|16146|16121|16145|16095|16110|16128|16120|16048|16306|16320|16318|16134|16188|16068|16044|16139|16043|16291|16156|16194|16045|16077|16289|16076|16143|16224|16207|16138|16248|16125|16225|16141|16314|16144|161…	4.51E-5		GO:0030154	0.18096683018297086	0
3757	89	GO Biological Process		cellular developmental process	0.0155	GRN|AURKA|BCL9|KIDINS220|SEMA6A|DOCK10|TTLL7|IFT172|ARL3|CASQ2|CUX2|SMARCD3|TANC1|ADD1|IQCG|GNA12|TJP1|ZIC1|FZD1|KIT|NBL1|SNRK|JAM3|USP42|FSTL5|CDK5R1|POU3F2|CNTN2|IRX3|FLRT2|SUV39H1|RERE|PRDM8|MEF2C|JARID2|PDPK1|DHCR7|ZSWIM5|BRINP2|ENAH|PLXNA2|KDM5B|LHX9|AHI1|PRMT6|LMO4|PTEN|POU3F1|STXBP1|PBX3|SRC|FOXO4|SPRY2|XRN2|HES3|EXT1|BMP2|NGRN|FOXC1|SIN3A|NAV2|KIAA0430|PAFAH1B1|DYNC2H1|DLG4|NCAM2|UNC5D|FO…	16026	16160|16274|16137|16283|16253|16189|16340|16159|16341|16133|16278|16078|16151|16209|16181|16066|16208|16154|16168|16260|16113|16063|16037|16161|16093|16218|16148|16084|16040|16230|16282|16216|16146|16121|16145|16095|16110|16128|16120|16048|16306|16320|16318|16134|16108|16188|16068|16044|16139|16043|16291|16156|16194|16045|16077|16289|16076|16143|16224|16207|16138|16248|16125|16225|16141|16314|161…	4.55E-5		GO:0048869	0.18096683018297086	0
98	9	GO Biological Process		nephron epithelium development	0.0155	ACAT1|KLHL3|IRX3|MEF2C|AHI1|BMP2|FOXC1|PROM1|PGF	16026	16262|16163|16040|16121|16134|16076|16224|16321|16157	4.69E-5		GO:0072009	0.18096683018297086	0
37	6	GO Biological Process		establishment of mitotic spindle localization	0.0164	CLASP1|DCTN1|SPRY2|PAFAH1B1|PAX6|SPRY1	16026	16073|16213|16194|16125|16219|16223	5.24E-5		GO:0040001	0.1785156151952302	0
1215	37	UniProt Keywords		Cytoskeleton	0.0173	AURKA|JADE1|FOPNL|TTLL7|ARL3|CLASP1|IFT57|ADD1|ANKRD32|IQCG|MAATS1|ABLIM1|RAD21|KLHL3|MID1|ICK|DCTN1|ENAH|AHI1|SORBS1|SNCG|KLHL4|SRC|PIN4|UBXN11|SPRY2|SHROOM2|DAAM1|PAFAH1B1|HOOK2|DYNC2H1|WDR19|STMN1|KLHL5|CDK5RAP3|ENC1|MAP7	16026	16274|16132|16101|16340|16341|16073|16319|16209|16142|16181|16301|16090|16215|16163|16325|16126|16213|16048|16134|16050|16177|16303|16291|16254|16087|16194|16296|16261|16125|16332|16225|16267|16228|16326|16036|16256|16100	1.5E-4		KW-0206	0.17619538968712045	0
271	14	UniProt Keywords		Neurogenesis	0.0176	KIDINS220|SEMA6A|TTLL7|SMARCD3|ZIC1|POU3F2|PRDM8|MEF2C|PTEN|PAFAH1B1|MDGA1|STMN1|NTRK1|ZNF423	16026	16283|16253|16340|16078|16154|16148|16146|16121|16068|16125|16182|16228|16149|16105	1.7E-4		KW-0524	0.175448733218585	0
727	27	GO Biological Process		microtubule-based process	0.018	AURKA|AP3B1|FOPNL|TTLL7|IFT172|ARL3|CLASP1|IFT57|IQCG|MAATS1|MID1|CDK5R1|SMC1A|CNTN2|ICK|KIFAP3|DCTN1|CENPW|SPRY2|PAFAH1B1|HOOK2|DYNC2H1|WDR19|PAX6|STMN1|SPRY1|MAP7	16026	16274|16094|16101|16340|16159|16341|16073|16319|16181|16301|16325|16218|16042|16084|16126|16192|16213|16055|16194|16125|16332|16225|16267|16219|16228|16223|16100	5.93E-5		GO:0007017	0.1744727494896694	0
38	6	GO Biological Process		establishment of spindle orientation	0.018	CLASP1|DCTN1|SPRY2|PAFAH1B1|PAX6|SPRY1	16026	16073|16213|16194|16125|16219|16223	5.98E-5		GO:0051294	0.1744727494896694	0
384	18	GO Biological Process		axonogenesis	0.0202	SEMA6A|CDK5R1|CNTN2|FLRT2|ENAH|PLXNA2|LHX9|PTEN|STXBP1|SRC|EXT1|PAFAH1B1|UNC5D|PAX6|PRKCA|STMN1|NTRK1|RPS6KA5	16026	16253|16218|16084|16230|16048|16306|16318|16068|16139|16291|16289|16125|16144|16219|16167|16228|16149|16275	6.91E-5		GO:0007409	0.16946486305533764	0
130	10	GO Biological Process		kidney epithelium development	0.0209	ACAT1|KLHL3|IRX3|MEF2C|AHI1|BMP2|FOXC1|PROM1|PGF|SPRY1	16026	16262|16163|16040|16121|16134|16076|16224|16321|16157|16223	7.27E-5		GO:0072073	0.1679853713888946	0
351	17	GO Biological Process		histone modification	0.0212	AURKA|JADE1|BRD8|PRKCB|WHSC1L1|SUV39H1|JARID2|WAC|KDM5B|PRMT6|PHF20|SIN3A|ATXN7L3|PRMT1|PRKCA|RPS6KA5|JADE3	16026	16274|16132|16180|16271|16059|16282|16145|16106|16320|16108|16140|16207|16183|16152|16167|16275|16343	7.51E-5		GO:0016570	0.16736641390712487	0
2383	60	UniProt Keywords		Ubl conjugation	0.0226	AURKA|JADE1|DGCR14|BRD8|MACROD1|IFT172|RSBN1|ARID3A|CBLB|ANKRD32|ABLIM1|FZD1|KIT|RPS23|RAD21|WHSC1L1|CDK5R1|NQO1|RCHY1|SF3B1|SPTY2D1|RERE|MEF2C|SAMD11|PDPK1|ZNF33B|DNMT1|DCTN1|KDM5B|HDGF|PTEN|PIM1|SRC|PIN4|FOXO4|TLE4|FOXC1|FAM122A|UTP14A|SIN3A|MVP|YPEL3|DLG4|FOXO3|KLHL24|PHF21A|PAX6|PRMT1|EID1|NTRK1|TOR1AIP1|CDK5RAP3|PDCD2|NUP153|RBMXL1|LDLR|CHD9|ENC1|RPS6KA5|MAP7	16026	16274|16132|16041|16180|16184|16159|16131|16127|16083|16142|16090|16168|16260|16264|16215|16059|16218|16244|16052|16298|16280|16216|16121|16236|16095|16300|16097|16213|16320|16135|16068|16155|16291|16254|16156|16333|16224|16290|16344|16207|16176|16199|16141|16115|16081|16263|16219|16152|16334|16149|16178|16036|16214|16229|16316|16227|16232|16256|16275|16100	2.4E-4		KW-0832	0.1645891560852599	0
106	9	GO Biological Process		regulation of synapse assembly	0.0229	CUX2|FZD1|LRRN1|FLRT2|LPHN1|MEF2C|LRRN3|MDGA1|NTRK1	16026	16278|16168|16118|16230|16330|16121|16079|16182|16149	8.25E-5		GO:0051963	0.1640164517660112	0
1002	33	GO Biological Process		embryo development	0.0237	KIDINS220|AKIRIN2|IFT172|MEOX2|IFT57|ADD1|LRIG1|GNA12|ZIC1|DISP1|FZD1|KIT|CDK5R1|IRX3|MEF2C|WLS|RSPO3|DNMT1|PLXNA2|AHI1|LMO4|PBX3|SPRY2|HES3|EXT1|BMP2|FOXC1|CXXC4|SIN3A|DYNC2H1|WDR19|PAX6|PRMT1	16026	16283|16198|16159|16091|16319|16209|16315|16066|16154|16221|16168|16260|16218|16040|16121|16187|16038|16097|16306|16134|16188|16043|16194|16077|16289|16076|16224|16056|16207|16225|16267|16219|16152	8.65E-5		GO:0009790	0.16252516539898962	0
967	32	GO Biological Process		animal organ morphogenesis	0.0275	AP3B1|SEMA6A|IFT172|SMARCD3|IFT57|LRIG1|ABLIM1|ZIC1|FZD1|NBL1|KLHL3|IRX3|FLRT2|MEF2C|KDM5B|LHX9|AHI1|BTRC|PTEN|PBX3|SRC|SPRY2|BMP2|FOXC1|SHROOM2|PAFAH1B1|WDR19|FOXO3|PAX6|PROM1|PGF|SPRY1	16026	16094|16253|16159|16078|16319|16315|16090|16154|16168|16113|16163|16040|16230|16121|16320|16318|16134|16172|16068|16043|16291|16194|16076|16224|16296|16125|16267|16115|16219|16321|16157|16223	1.0E-4		GO:0009887	0.15606673061697374	0
4880	107	GO Cellular Component		intracellular non-membrane-bounded organelle	0.0281	FOXJ2|AURKA|JADE1|BRD8|FOPNL|TTLL7|IFT172|ARL3|CASQ2|CUX2|MEOX2|SMARCD3|DDX18|TAF1B|CLASP1|IFT57|ADD1|ANKRD32|IQCG|PHLDA1|MAATS1|FRMPD3|ABLIM1|CCRN4L|TJP1|UBP1|KIT|RPS23|RAD21|JAM3|PRKCB|MYL1|APITD1|KLHL3|MID1|PABPC1|C17orf53|GLTSCR1L|WHSC1L1|CDK5R1|SMC1A|POU3F2|IRX3|SUV39H1|SPTY2D1|DOC2A|MEF2C|CCDC15|RPL22|POLR3H|ICK|REV3L|DNMT1|KIFAP3|DCTN1|ENAH|LHX9|IER5|AHI1|CENPW|SFR1|PRMT6|SORBS1|SNCG|PCIF1…	16026	16342|16274|16132|16180|16101|16340|16159|16341|16133|16278|16091|16078|16299|16204|16073|16319|16209|16142|16181|16069|16301|16222|16090|16190|16208|16297|16260|16264|16215|16037|16271|16082|16124|16163|16325|16175|16057|16119|16059|16218|16042|16148|16040|16282|16280|16235|16121|16273|16092|16217|16126|16339|16097|16192|16213|16048|16318|16112|16134|16055|16085|16108|16050|16177|16328|16044|163…	1.4E-4		GO:0043232	0.155129368009492	0
46	6	GO Cellular Component		ciliary tip	0.0281	IFT172|IFT57|ICK|KIFAP3|DYNC2H1|WDR19	16026	16159|16319|16126|16192|16225|16267	1.6E-4		GO:0097542	0.155129368009492	0
259	14	GO Biological Process		learning or memory	0.0285	PPP1R1B|CUX2|TANC1|NRXN2|KIT|CNTN2|MEF2C|PTEN|PAFAH1B1|DLG4|NTF3|SYNJ1|NTRK1|LDLR	16026	16266|16278|16151|16074|16260|16084|16121|16068|16125|16141|16195|16162|16149|16227	1.1E-4		GO:0007611	0.15451551399914898	0
112	9	GO Biological Process		microtubule cytoskeleton organization involved in mitosis	0.0314	AURKA|CLASP1|SMC1A|DCTN1|SPRY2|PAFAH1B1|PAX6|STMN1|SPRY1	16026	16274|16073|16042|16213|16194|16125|16219|16228|16223	1.2E-4		GO:1902850	0.15030703519267852	0
479	20	GO Biological Process		positive regulation of neurogenesis	0.032	GRN|KIDINS220|SEMA6A|CUX2|SMARCD3|FZD1|KIT|NBL1|IRX3|MEF2C|BRINP2|PLXNA2|PTEN|BMP2|SIN3A|PAFAH1B1|DLG4|PAX6|NTRK1|ENC1	16026	16160|16283|16253|16278|16078|16168|16260|16113|16040|16121|16120|16306|16068|16076|16207|16125|16141|16219|16149|16256	1.3E-4		GO:0050769	0.1494850021680094	0
4874	107	GO Biological Process		negative regulation of cellular process	0.0327	GRN|FOXJ2|AURKA|JADE1|GSTM2|RASL11B|PPP1R1B|SEMA6A|AKIRIN2|MARCH7|IFT172|CASQ2|CUX2|MEOX2|ARID3A|CLASP1|CBLB|IFT57|ADD1|LAMTOR1|CCRN4L|TJP1|UBP1|TMBIM4|FZD1|KIT|NBL1|CREBRF|RAD21|JAM3|CXXC5|PRKCB|MID1|PABPC1|CDK5R1|NQO1|CNTN2|IRX3|DUSP18|SUV39H1|RERE|MEF2C|JARID2|TP53BP2|SAMD11|PDPK1|WAC|CDAN1|DNMT1|BRINP2|KIFAP3|CD47|ANGEL2|PLXNA2|KDM5B|LHX9|AHI1|HDGF|PRMT6|BTRC|LMO4|PTEN|PCIF1|STXBP1|PIM1|SRC|F…	16026	16160|16342|16274|16132|16317|16206|16266|16253|16198|16212|16159|16133|16278|16091|16127|16073|16083|16319|16209|16164|16190|16208|16297|16202|16168|16260|16113|16117|16215|16037|16308|16271|16325|16175|16218|16244|16084|16040|16329|16282|16216|16121|16145|16136|16236|16095|16106|16196|16097|16120|16192|16064|16047|16306|16320|16318|16134|16135|16108|16172|16188|16068|16328|16139|16155|16291|161…	1.3E-4		GO:0048523	0.14854522473397141	0
3600	84	GO Biological Process		positive regulation of macromolecule metabolic process	0.0339	GRN|FOXJ2|AURKA|JADE1|BCL9|BRD8|KIDINS220|AKIRIN2|MARCH7|CUX2|MEOX2|SMARCD3|ARID3A|TAF1B|IFT57|ANKRD32|LAMTOR1|CCRN4L|ZIC1|FZD1|KIT|CREBRF|PRKCB|APITD1|MID1|PABPC1|GLTSCR1L|WHSC1L1|CDK5R1|RCHY1|POU3F2|CNTN2|SF3B1|RERE|MEF2C|JARID2|PDPK1|WAC|POLR3H|DNMT1|ANGEL2|KDM5B|LHX9|IER5|AHI1|SFR1|BTRC|LMO4|SORBS1|PTEN|PCIF1|POU3F1|PBX3|PIM1|SRC|FOXO4|SPRY2|HES3|BMP2|NGRN|PARM1|FOXC1|FAM122A|SIN3A|DLG4|FOXO3…	16026	16160|16342|16274|16132|16137|16180|16283|16198|16212|16278|16091|16078|16127|16204|16319|16142|16164|16190|16154|16168|16260|16117|16271|16124|16325|16175|16119|16059|16218|16052|16148|16084|16298|16216|16121|16145|16095|16106|16217|16097|16047|16320|16318|16112|16134|16085|16172|16188|16050|16068|16328|16044|16043|16155|16291|16156|16194|16077|16076|16143|16169|16224|16290|16207|16141|16115|161…	1.4E-4		GO:0010604	0.1469800301796918	0
307	15	GO Biological Process		epithelial tube morphogenesis	0.0422	IFT172|IFT57|FZD1|KLHL3|IRX3|MEF2C|KDM5B|AHI1|BTRC|LMO4|SRC|SPRY2|BMP2|PGF|SPRY1	16026	16159|16319|16168|16163|16040|16121|16320|16134|16172|16188|16291|16194|16076|16157|16223	1.8E-4		GO:0060562	0.13746875490383262	0
1906	51	GO Biological Process		positive regulation of macromolecule biosynthetic process	0.0444	FOXJ2|JADE1|BCL9|BRD8|AKIRIN2|MEOX2|SMARCD3|ARID3A|ZIC1|FZD1|CREBRF|PRKCB|PABPC1|GLTSCR1L|WHSC1L1|CDK5R1|POU3F2|RERE|MEF2C|WAC|LHX9|IER5|AHI1|SFR1|BTRC|LMO4|SORBS1|PCIF1|POU3F1|PBX3|PIM1|SRC|FOXO4|HES3|BMP2|NGRN|PARM1|FOXC1|SIN3A|FOXO3|ATXN7L3|PAX6|EPM2AIP1|PRMT1|MAP2K4|NMD3|EBF2|CDK5RAP3|ZNF423|RPS6KA5|SSBP2	16026	16342|16132|16137|16180|16198|16091|16078|16127|16154|16168|16117|16271|16175|16119|16059|16218|16148|16216|16121|16106|16318|16112|16134|16085|16172|16188|16050|16328|16044|16043|16155|16291|16156|16077|16076|16143|16169|16224|16207|16115|16183|16219|16186|16152|16166|16123|16039|16036|16105|16275|16276	1.9E-4		GO:0010557	0.135261702988538	0
275	14	GO Biological Process		axon guidance	0.0449	SEMA6A|CDK5R1|CNTN2|FLRT2|ENAH|PLXNA2|LHX9|SRC|EXT1|UNC5D|PAX6|PRKCA|NTRK1|RPS6KA5	16026	16253|16218|16084|16230|16048|16306|16318|16291|16289|16144|16219|16167|16149|16275	2.0E-4		GO:0007411	0.13477536589966768	0
45	6	COMPARTMENTS		Ciliary tip	0.0482	IFT172|IFT57|ICK|KIFAP3|DYNC2H1|WDR19	16026	16159|16319|16126|16192|16225|16267	1.4E-4		GOCC:0097542	0.13169529617611503	0
2740	67	GO Biological Process		regulation of localization	0.0498	GRN|RAB26|GSTM2|SEMA6A|DOCK10|SLC31A2|CASQ2|MEOX2|CLASP1|FXYD7|GNA12|GLUD1|LAMTOR1|AKAP6|TJP1|ZIC1|DISP1|KIT|NBL1|CREBRF|JAM3|SLC25A23|PRKCB|CDK5R1|FLRT2|DOC2A|MEF2C|TP53BP2|PDPK1|WLS|ZSWIM5|CD47|PLXNA2|KDM5B|AHI1|SMAP1|LMO4|SORBS1|PTEN|SNCG|STXBP1|PIM1|SRC|FOXO4|GPC5|SPRY2|PCDH17|BMP2|BNIP3L|SRGAP3|PRCP|SIN3A|DLG4|UNC5D|FOXO3|KLHL24|RGS4|NTF3|PAX6|AKAP7|PRKCA|STMN1|NMD3|KCNIP2|CDK5RAP3|NUP153|PGF	16026	16160|16046|16317|16253|16189|16246|16133|16091|16073|16284|16066|16281|16164|16173|16208|16154|16221|16260|16113|16117|16037|16309|16271|16218|16230|16235|16121|16136|16095|16187|16128|16064|16306|16320|16134|16241|16188|16050|16068|16177|16139|16155|16291|16156|16337|16194|16109|16076|16210|16346|16067|16207|16141|16144|16115|16081|16258|16195|16219|16111|16167|16228|16123|16211|16036|16229|161…	2.2E-4		GO:0032879	0.13027706572402825	0
1770	48	GO Biological Process		positive regulation of multicellular organismal process	0.0498	GRN|AURKA|AP3B1|KIDINS220|SEMA6A|AKIRIN2|CUX2|SMARCD3|CLASP1|AKAP6|TJP1|FZD1|KIT|NBL1|PRKCB|LRRN1|POU3F2|IRX3|FLRT2|LPHN1|MEF2C|PDPK1|POLR3H|BRINP2|PLXNA2|KDM5B|SMAP1|PTEN|PIM1|SRC|BMP2|FOXC1|SIN3A|PAFAH1B1|DLG4|FOXO3|RGS4|LRRN3|PAX6|PRMT1|PRKCA|PROM1|EBF2|NTRK1|PDCD2|PGF|ENC1|SPRY1	16026	16160|16274|16094|16283|16253|16198|16278|16078|16073|16173|16208|16168|16260|16113|16271|16118|16148|16040|16230|16330|16121|16095|16217|16120|16306|16320|16241|16068|16155|16291|16076|16224|16207|16125|16141|16115|16258|16079|16219|16152|16167|16321|16039|16149|16214|16157|16256|16223	2.3E-4		GO:0051240	0.13027706572402825	0

## Sheet: GO biological process
# background genes	# genes	category	chart color	description	FDR value	genes	network.SUID	nodes.SUID	p-value	PMID	term name	transferred FDR value	year
2371	80	GO Biological Process		nervous system development	1.21E-6	GRN|AURKA|DGCR14|KIDINS220|SEMA6A|DOCK10|TTLL7|IFT172|ARL3|CUX2|SMARCD3|IFT57|NRXN2|ACAT1|LRIG1|GLUD1|PTS|ZIC1|FZD1|KIT|NBL1|JAM3|CDK5R1|POU3F2|CNTN2|IRX3|FLRT2|RERE|PRDM8|DOC2A|MEF2C|JARID2|WLS|ZSWIM5|BRINP2|DCTN1|ENAH|PLXNA2|LHX9|AHI1|LMO4|PTEN|POU3F1|STXBP1|PBX3|SRC|LPPR1|XRN2|HES3|PCDH17|EXT1|BMP2|NGRN|FOXC1|SHROOM2|SIN3A|NAV2|PAFAH1B1|DYNC2H1|DLG4|WDR19|NCAM2|UNC5D|FOXO3|RGS4|NTF3|MDGA1|PAX6…	16026	16160|16274|16041|16283|16253|16189|16340|16159|16341|16278|16078|16319|16074|16262|16315|16281|16277|16154|16168|16260|16113|16037|16218|16148|16084|16040|16230|16216|16146|16235|16121|16145|16187|16128|16120|16213|16048|16306|16318|16134|16188|16068|16044|16139|16043|16291|16200|16045|16077|16109|16289|16076|16143|16224|16296|16207|16138|16125|16225|16141|16267|16314|16144|16115|16258|16195|161…	6.9E-11		GO:0007399	0.591721462968355	0
1019	44	GO Biological Process		neuron differentiation	3.09E-5	AURKA|KIDINS220|SEMA6A|DOCK10|IFT172|ARL3|FZD1|NBL1|JAM3|CDK5R1|POU3F2|CNTN2|IRX3|FLRT2|RERE|MEF2C|ENAH|PLXNA2|LHX9|AHI1|LMO4|PTEN|STXBP1|PBX3|SRC|XRN2|EXT1|NGRN|SIN3A|PAFAH1B1|DYNC2H1|DLG4|NCAM2|UNC5D|NTF3|MDGA1|PAX6|PRMT1|PRKCA|STMN1|KCNIP2|PROM1|NTRK1|RPS6KA5	16026	16274|16283|16253|16189|16159|16341|16168|16113|16037|16218|16148|16084|16040|16230|16216|16121|16048|16306|16318|16134|16188|16068|16139|16043|16291|16045|16289|16143|16207|16125|16225|16141|16314|16144|16195|16182|16219|16152|16167|16228|16211|16321|16149|16275	3.54E-9		GO:0030182	0.45100415205751654	0
1657	59	GO Biological Process		neurogenesis	3.68E-5	GRN|AURKA|KIDINS220|SEMA6A|DOCK10|IFT172|ARL3|CUX2|SMARCD3|FZD1|KIT|NBL1|JAM3|CDK5R1|POU3F2|CNTN2|IRX3|FLRT2|RERE|PRDM8|MEF2C|ZSWIM5|BRINP2|ENAH|PLXNA2|LHX9|AHI1|LMO4|PTEN|POU3F1|STXBP1|PBX3|SRC|XRN2|HES3|EXT1|BMP2|NGRN|SIN3A|NAV2|PAFAH1B1|DYNC2H1|DLG4|NCAM2|UNC5D|FOXO3|NTF3|MDGA1|PAX6|PRMT1|PRKCA|STMN1|KCNIP2|PROM1|NTRK1|CDK5RAP3|LDLR|ENC1|RPS6KA5	16026	16160|16274|16283|16253|16189|16159|16341|16278|16078|16168|16260|16113|16037|16218|16148|16084|16040|16230|16216|16146|16121|16128|16120|16048|16306|16318|16134|16188|16068|16044|16139|16043|16291|16045|16077|16289|16076|16143|16207|16138|16125|16225|16141|16314|16144|16115|16195|16182|16219|16152|16167|16228|16211|16321|16149|16036|16227|16256|16275	6.3E-9		GO:0022008	0.44341521813264817	0
1551	56	GO Biological Process		generation of neurons	4.55E-5	GRN|AURKA|KIDINS220|SEMA6A|DOCK10|IFT172|ARL3|CUX2|SMARCD3|FZD1|KIT|NBL1|JAM3|CDK5R1|POU3F2|CNTN2|IRX3|FLRT2|RERE|MEF2C|ZSWIM5|BRINP2|ENAH|PLXNA2|LHX9|AHI1|LMO4|PTEN|STXBP1|PBX3|SRC|XRN2|HES3|EXT1|BMP2|NGRN|SIN3A|PAFAH1B1|DYNC2H1|DLG4|NCAM2|UNC5D|FOXO3|NTF3|MDGA1|PAX6|PRMT1|PRKCA|STMN1|KCNIP2|PROM1|NTRK1|CDK5RAP3|LDLR|ENC1|RPS6KA5	16026	16160|16274|16283|16253|16189|16159|16341|16278|16078|16168|16260|16113|16037|16218|16148|16084|16040|16230|16216|16121|16128|16120|16048|16306|16318|16134|16188|16068|16139|16043|16291|16045|16077|16289|16076|16143|16207|16125|16225|16141|16314|16144|16115|16195|16182|16219|16152|16167|16228|16211|16321|16149|16036|16227|16256|16275	1.04E-8		GO:0048699	0.4341988603342887	0
2096	67	GO Biological Process		regulation of multicellular organismal development	1.1E-4	GRN|FOXJ2|AP3B1|KIDINS220|SEMA6A|MARCH7|CUX2|MEOX2|SMARCD3|CLASP1|ADD1|CCRN4L|AKAP6|TJP1|FZD1|KIT|NBL1|PRICKLE2|PRKCB|LRRN1|CDK5R1|POU3F2|CNTN2|IRX3|FLRT2|LPHN1|MEF2C|JARID2|PDPK1|RSPO3|DNMT1|ZSWIM5|BRINP2|PLXNA2|KDM5B|AHI1|PRMT6|SMAP1|PTEN|PIM1|SRC|FOXO4|SPRY2|HES3|BMP2|FOXC1|SIN3A|DAAM1|PAFAH1B1|DLG4|UNC5D|FOXO3|RGS4|NTF3|LRRN3|MDGA1|PAX6|PRMT1|PRKCA|PROM1|NTRK1|CDK5RAP3|PDCD2|PGF|LDLR|ENC1|SPR…	16026	16160|16342|16094|16283|16253|16212|16278|16091|16078|16073|16209|16190|16173|16208|16168|16260|16113|16269|16271|16118|16218|16148|16084|16040|16230|16330|16121|16145|16095|16038|16097|16128|16120|16306|16320|16134|16108|16241|16068|16155|16291|16156|16194|16077|16076|16224|16207|16261|16125|16141|16144|16115|16258|16195|16079|16182|16219|16152|16167|16321|16149|16036|16214|16157|16227|16256|162…	3.09E-8		GO:2000026	0.3958607314841775	0
1122	44	GO Biological Process		plasma membrane bounded cell projection organization	1.6E-4	AURKA|FOPNL|KIDINS220|SEMA6A|DOCK10|IFT172|ARL3|TANC1|CLASP1|IFT57|IQCG|ABLIM1|KIT|NBL1|JAM3|CDK5R1|CNTN2|FLRT2|RERE|ICK|KIFAP3|DCTN1|ENAH|PLXNA2|LHX9|AHI1|PTEN|STXBP1|SRC|EXT1|PAFAH1B1|DYNC2H1|DLG4|WDR19|NCAM2|UNC5D|NTF3|PAX6|PRMT1|PRKCA|STMN1|GALNT11|NTRK1|RPS6KA5	16026	16274|16101|16283|16253|16189|16159|16341|16151|16073|16319|16181|16090|16260|16113|16037|16218|16084|16230|16216|16126|16192|16213|16048|16306|16318|16134|16068|16139|16291|16289|16125|16225|16141|16267|16314|16144|16195|16219|16152|16167|16228|16252|16149|16275	5.39E-8		GO:0120036	0.3795880017344075	0
988	40	GO Biological Process		central nervous system development	2.6E-4	GRN|IFT172|ACAT1|GLUD1|PTS|ZIC1|FZD1|CDK5R1|POU3F2|CNTN2|RERE|PRDM8|JARID2|WLS|DCTN1|PLXNA2|AHI1|LMO4|PTEN|POU3F1|PBX3|SRC|XRN2|HES3|EXT1|BMP2|FOXC1|SHROOM2|SIN3A|NAV2|PAFAH1B1|DYNC2H1|UNC5D|FOXO3|RGS4|MDGA1|PAX6|SYNJ1|STMN1|CDK5RAP3	16026	16160|16159|16262|16281|16277|16154|16168|16218|16148|16084|16216|16146|16145|16187|16213|16306|16134|16188|16068|16044|16043|16291|16045|16077|16289|16076|16224|16296|16207|16138|16125|16225|16144|16115|16258|16182|16219|16162|16228|16036	1.04E-7		GO:0007417	0.35850266520291824	0
1389	49	GO Biological Process		positive regulation of developmental process	3.9E-4	GRN|AURKA|AP3B1|KIDINS220|SEMA6A|CUX2|SMARCD3|CLASP1|ADD1|CCRN4L|AKAP6|TJP1|FZD1|KIT|NBL1|PRKCB|LRRN1|POU3F2|IRX3|FLRT2|LPHN1|MEF2C|PDPK1|BRINP2|PLXNA2|KDM5B|AHI1|SMAP1|PTEN|PIM1|SRC|BMP2|FOXC1|SIN3A|PAFAH1B1|YPEL3|DLG4|FOXO3|LRRN3|PAX6|PRMT1|PRKCA|PROM1|NTRK1|PDCD2|LMO3|PGF|ENC1|SPRY1	16026	16160|16274|16094|16283|16253|16278|16078|16073|16209|16190|16173|16208|16168|16260|16113|16271|16118|16148|16040|16230|16330|16121|16095|16120|16306|16320|16134|16241|16068|16155|16291|16076|16224|16207|16125|16199|16141|16115|16079|16219|16152|16167|16321|16149|16214|16116|16157|16256|16223	2.0E-7		GO:0051094	0.3408935392973501	0
2165	66	GO Biological Process		anatomical structure morphogenesis	4.0E-4	AURKA|AP3B1|KIDINS220|SEMA6A|DOCK10|IFT172|CASQ2|MEOX2|SMARCD3|TANC1|IFT57|ADD1|LRIG1|GNA12|ABLIM1|ZIC1|UBP1|FZD1|NBL1|JAM3|KLHL3|CDK5R1|CNTN2|IRX3|FLRT2|FMNL3|RERE|MEF2C|WLS|RSPO3|ENAH|PLXNA2|KDM5B|LHX9|AHI1|BTRC|LMO4|PTEN|STXBP1|PBX3|SRC|SPRY2|HES3|EXT1|BMP2|SAT1|FOXC1|SHROOM2|PRCP|PAFAH1B1|DYNC2H1|DLG4|WDR19|UNC5D|FOXO3|NTF3|PAX6|PRKCA|STMN1|PROM1|TPD52|NTRK1|PGF|LDLR|RPS6KA5|SPRY1	16026	16274|16094|16283|16253|16189|16159|16133|16091|16078|16151|16319|16209|16315|16066|16090|16154|16297|16168|16113|16037|16163|16218|16084|16040|16230|16322|16216|16121|16187|16038|16048|16306|16320|16318|16134|16172|16188|16068|16139|16043|16291|16194|16077|16289|16076|16053|16224|16296|16067|16125|16225|16141|16267|16144|16115|16195|16219|16167|16228|16321|16234|16149|16157|16227|16275|16223	2.26E-7		GO:0009653	0.33979400086720374	0
2648	76	GO Biological Process		regulation of developmental process	4.0E-4	GRN|FOXJ2|AURKA|AP3B1|KIDINS220|SEMA6A|MARCH7|CUX2|MEOX2|SMARCD3|CLASP1|ADD1|GNA12|CCRN4L|AKAP6|TJP1|FZD1|KIT|NBL1|PRICKLE2|PRKCB|LRRN1|CDK5R1|POU3F2|CNTN2|IRX3|FLRT2|FMNL3|LPHN1|MEF2C|JARID2|PDPK1|RSPO3|DNMT1|ZSWIM5|BRINP2|PLXNA2|KDM5B|AHI1|PRMT6|SMAP1|LMO4|PTEN|PIM1|SRC|FOXO4|SPRY2|HES3|BMP2|FOXC1|SIN3A|DAAM1|PAFAH1B1|YPEL3|DLG4|UNC5D|FOXO3|RGS4|NTF3|LRRN3|RUNX1T1|MDGA1|PAX6|PRMT1|PRKCA|PROM1|Z…	16026	16160|16342|16274|16094|16283|16253|16212|16278|16091|16078|16073|16209|16066|16190|16173|16208|16168|16260|16113|16269|16271|16118|16218|16148|16084|16040|16230|16322|16330|16121|16145|16095|16038|16097|16128|16120|16306|16320|16134|16108|16241|16188|16068|16155|16291|16156|16194|16077|16076|16224|16207|16261|16125|16199|16141|16144|16115|16258|16195|16079|16129|16182|16219|16152|16167|16321|161…	2.3E-7		GO:0050793	0.33979400086720374	0
745	32	GO Biological Process		brain development	9.4E-4	IFT172|ACAT1|GLUD1|ZIC1|FZD1|CDK5R1|POU3F2|CNTN2|RERE|WLS|PLXNA2|AHI1|PTEN|POU3F1|PBX3|SRC|XRN2|HES3|EXT1|BMP2|FOXC1|SHROOM2|SIN3A|PAFAH1B1|DYNC2H1|FOXO3|RGS4|MDGA1|PAX6|SYNJ1|STMN1|CDK5RAP3	16026	16159|16262|16281|16154|16168|16218|16148|16084|16216|16187|16306|16134|16068|16044|16043|16291|16045|16077|16289|16076|16224|16296|16207|16125|16225|16115|16258|16182|16219|16162|16228|16036	6.47E-7		GO:0007420	0.3026872146400301	0
332	20	GO Biological Process		regionalization	9.9E-4	AURKA|IFT172|MEOX2|SMARCD3|IFT57|DISP1|NBL1|IRX3|MEF2C|WLS|PLXNA2|AHI1|PBX3|HES3|BMP2|FOXC1|CXXC4|DYNC2H1|WDR19|PAX6	16026	16274|16159|16091|16078|16319|16221|16113|16040|16121|16187|16306|16134|16043|16077|16076|16224|16056|16225|16267|16219	7.89E-7		GO:0003002	0.30043648054024497	0
432	23	GO Biological Process		pattern specification process	9.9E-4	AURKA|IFT172|MEOX2|SMARCD3|IFT57|ZIC1|DISP1|NBL1|MID1|IRX3|MEF2C|WLS|PLXNA2|AHI1|PBX3|HES3|BMP2|FOXC1|CXXC4|DYNC2H1|WDR19|PAX6|GALNT11	16026	16274|16159|16091|16078|16319|16154|16221|16113|16325|16040|16121|16187|16306|16134|16043|16077|16076|16224|16056|16225|16267|16219|16252	8.99E-7		GO:0007389	0.30043648054024497	0
827	34	GO Biological Process		neuron development	9.9E-4	AURKA|KIDINS220|SEMA6A|DOCK10|ARL3|NBL1|JAM3|CDK5R1|POU3F2|CNTN2|FLRT2|RERE|MEF2C|ENAH|PLXNA2|LHX9|AHI1|PTEN|STXBP1|PBX3|SRC|EXT1|PAFAH1B1|DLG4|NCAM2|UNC5D|NTF3|PAX6|PRMT1|PRKCA|STMN1|KCNIP2|NTRK1|RPS6KA5	16026	16274|16283|16253|16189|16341|16113|16037|16218|16148|16084|16230|16216|16121|16048|16306|16318|16134|16068|16139|16043|16291|16289|16125|16141|16314|16144|16195|16219|16152|16167|16228|16211|16149|16275	7.36E-7		GO:0048666	0.30043648054024497	0
495	25	GO Biological Process		neuron projection morphogenesis	9.9E-4	AURKA|KIDINS220|SEMA6A|DOCK10|NBL1|CDK5R1|CNTN2|FLRT2|RERE|ENAH|PLXNA2|LHX9|PTEN|STXBP1|SRC|EXT1|PAFAH1B1|DLG4|UNC5D|NTF3|PAX6|PRKCA|STMN1|NTRK1|RPS6KA5	16026	16274|16283|16253|16189|16113|16218|16084|16230|16216|16048|16306|16318|16068|16139|16291|16289|16125|16141|16144|16195|16219|16167|16228|16149|16275	7.5E-7		GO:0048812	0.30043648054024497	0
3450	89	GO Biological Process		organelle organization	0.0013	GRN|AURKA|JADE1|BRD8|AP3B1|FOPNL|SEMA6A|TTLL7|IFT172|ARL3|RSBN1|CASQ2|SMARCD3|CLASP1|IFT57|ADD1|IQCG|NRXN2|ABLIM1|LAMTOR1|CCRN4L|TJP1|KIT|WIPI2|HELQ|RPS23|RAD21|XRCC6BP1|PRKCB|APITD1|TMEM70|MID1|WHSC1L1|CDK5R1|SMC1A|CNTN2|FMNL3|SUV39H1|SPTY2D1|RERE|JARID2|TP53BP2|PDPK1|WAC|CDAN1|ICK|SPTSSB|DNMT1|KIFAP3|DCTN1|ENAH|KDM5B|AHI1|CENPW|PRMT6|SORBS1|PTEN|STXBP1|SRC|PHF20|SPRY2|BNIP3L|SHROOM2|SIN3A|DAAM1…	16026	16160|16274|16132|16180|16094|16101|16253|16340|16159|16341|16131|16133|16078|16073|16319|16209|16181|16074|16090|16164|16190|16208|16260|16247|16304|16264|16215|16197|16271|16124|16249|16325|16059|16218|16042|16084|16322|16282|16280|16216|16145|16136|16095|16106|16196|16126|16062|16097|16192|16213|16048|16320|16134|16055|16108|16050|16068|16139|16291|16140|16194|16210|16296|16207|16261|16138|162…	1.56E-6		GO:0006996	0.2886056647693163	0
851	34	GO Biological Process		tube development	0.0013	AP3B1|IFT172|MEOX2|IFT57|ACAT1|UBP1|FZD1|KIT|JAM3|KLHL3|IRX3|FMNL3|MEF2C|DHCR7|RSPO3|PLXNA2|KDM5B|AHI1|BTRC|LMO4|PTEN|SRC|SPRY2|HES3|BMP2|SAT1|FOXC1|PRCP|WDR19|PAX6|PRKCA|PGF|LDLR|SPRY1	16026	16094|16159|16091|16319|16262|16297|16168|16260|16037|16163|16040|16322|16121|16110|16038|16306|16320|16134|16172|16188|16068|16291|16194|16077|16076|16053|16224|16067|16267|16219|16167|16157|16227|16223	1.36E-6		GO:0035295	0.2886056647693163	0
5579	128	GO Biological Process		positive regulation of cellular process	0.0013	GRN|FOXJ2|DHPS|AURKA|JADE1|BCL9|GSTM2|BRD8|AP3B1|KIDINS220|SEMA6A|AKIRIN2|MARCH7|IFT172|CASQ2|CUX2|MEOX2|SMARCD3|ARID3A|CLASP1|IFT57|ADD1|ANKRD32|PHLDA1|GLUD1|LAMTOR1|CCRN4L|AKAP6|TJP1|ZIC1|FZD1|KIT|NBL1|CREBRF|RAD21|CXXC5|PRKCB|APITD1|MID1|PABPC1|GLTSCR1L|WHSC1L1|LRRN1|CDK5R1|NQO1|RCHY1|POU3F2|CNTN2|IRX3|FLRT2|RERE|LPHN1|MEF2C|JARID2|TP53BP2|PDPK1|WLS|WAC|RSPO3|DNMT1|BRINP2|KIFAP3|DCTN1|CD47|PLX…	16026	16160|16342|16051|16274|16132|16137|16317|16180|16094|16283|16253|16198|16212|16159|16133|16278|16091|16078|16127|16073|16319|16209|16142|16069|16281|16164|16190|16173|16208|16154|16168|16260|16113|16117|16215|16308|16271|16124|16325|16175|16119|16059|16118|16218|16244|16052|16148|16084|16040|16230|16216|16330|16121|16145|16136|16095|16187|16106|16038|16097|16120|16192|16213|16064|16306|16320|163…	1.48E-6		GO:0048522	0.2886056647693163	0
445	23	GO Biological Process		cell morphogenesis involved in neuron differentiation	0.0013	KIDINS220|SEMA6A|DOCK10|CDK5R1|CNTN2|FLRT2|RERE|MEF2C|ENAH|PLXNA2|LHX9|PTEN|STXBP1|SRC|EXT1|PAFAH1B1|DLG4|UNC5D|PAX6|PRKCA|STMN1|NTRK1|RPS6KA5	16026	16283|16253|16189|16218|16084|16230|16216|16121|16048|16306|16318|16068|16139|16291|16289|16125|16141|16144|16219|16167|16228|16149|16275	1.45E-6		GO:0048667	0.2886056647693163	0
1874	57	GO Biological Process		regulation of cell differentiation	0.0015	GRN|FOXJ2|AURKA|AP3B1|KIDINS220|SEMA6A|CUX2|SMARCD3|CLASP1|ADD1|CCRN4L|AKAP6|FZD1|KIT|NBL1|PRKCB|CDK5R1|POU3F2|CNTN2|IRX3|FLRT2|MEF2C|DNMT1|ZSWIM5|BRINP2|PLXNA2|AHI1|PRMT6|SMAP1|LMO4|PTEN|PIM1|FOXO4|SPRY2|HES3|BMP2|FOXC1|SIN3A|PAFAH1B1|DLG4|UNC5D|FOXO3|RGS4|NTF3|RUNX1T1|PAX6|PRMT1|PRKCA|PROM1|EID1|NTRK1|CDK5RAP3|PDCD2|LMO3|LDLR|ENC1|SPRY1	16026	16160|16342|16274|16094|16283|16253|16278|16078|16073|16209|16190|16173|16168|16260|16113|16271|16218|16148|16084|16040|16230|16121|16097|16128|16120|16306|16134|16108|16241|16188|16068|16155|16156|16194|16077|16076|16224|16207|16125|16141|16144|16115|16258|16195|16129|16219|16152|16167|16321|16334|16149|16036|16214|16116|16227|16256|16223	1.96E-6		GO:0045595	0.28239087409443187	0
5023	117	GO Biological Process		multicellular organism development	0.0019	GRN|RAB26|AURKA|BCL9|DGCR14|AP3B1|KIDINS220|SEMA6A|AKIRIN2|DOCK10|TTLL7|IFT172|ARL3|CUX2|MEOX2|SMARCD3|IFT57|ADD1|NRXN2|ACAT1|LRIG1|MUT|GNA12|GLUD1|ABLIM1|PTS|ZIC1|UBP1|DISP1|FZD1|KIT|NBL1|SNRK|RAD21|JAM3|FSTL5|KLHL3|MID1|CDK5R1|POU3F2|CNTN2|IRX3|FLRT2|FMNL3|RERE|PRDM8|DOC2A|MEF2C|JARID2|PDPK1|WLS|DHCR7|RSPO3|ICK|DNMT1|ZSWIM5|BRINP2|DCTN1|ENAH|PLXNA2|KDM5B|LHX9|AHI1|BTRC|LMO4|PTEN|POU3F1|DACH2|ST…	16026	16160|16046|16274|16137|16041|16094|16283|16253|16198|16189|16340|16159|16341|16278|16091|16078|16319|16209|16074|16262|16315|16104|16066|16281|16090|16277|16154|16297|16221|16168|16260|16113|16063|16215|16037|16093|16163|16325|16218|16148|16084|16040|16230|16322|16216|16146|16235|16121|16145|16095|16187|16110|16038|16126|16097|16128|16120|16213|16048|16306|16320|16318|16134|16172|16188|16068|160…	2.85E-6		GO:0007275	0.27212463990471714	0
6112	136	GO Biological Process		positive regulation of biological process	0.0019	GRN|FOXJ2|DHPS|AURKA|JADE1|BCL9|GSTM2|BRD8|AP3B1|KIDINS220|SEMA6A|AKIRIN2|MARCH7|IFT172|CASQ2|CUX2|MEOX2|SMARCD3|ARID3A|TAF1B|CLASP1|IFT57|ADD1|ANKRD32|PHLDA1|GLUD1|LAMTOR1|CCRN4L|AKAP6|TJP1|ZIC1|FZD1|KIT|NBL1|CREBRF|RAD21|CXXC5|PRKCB|APITD1|MID1|PABPC1|GLTSCR1L|WHSC1L1|LRRN1|CDK5R1|NQO1|RCHY1|POU3F2|CNTN2|IRX3|FLRT2|SF3B1|RERE|LPHN1|MEF2C|JARID2|TP53BP2|PDPK1|WLS|WAC|POLR3H|TRIM4|RSPO3|DNMT1|BRI…	16026	16160|16342|16051|16274|16132|16137|16317|16180|16094|16283|16253|16198|16212|16159|16133|16278|16091|16078|16127|16204|16073|16319|16209|16142|16069|16281|16164|16190|16173|16208|16154|16168|16260|16113|16117|16215|16308|16271|16124|16325|16175|16119|16059|16118|16218|16244|16052|16148|16084|16040|16230|16298|16216|16330|16121|16145|16136|16095|16187|16106|16217|16179|16038|16097|16120|16192|162…	2.99E-6		GO:0048518	0.27212463990471714	0
4426	106	GO Biological Process		system development	0.002	GRN|RAB26|AURKA|BCL9|DGCR14|AP3B1|KIDINS220|SEMA6A|DOCK10|TTLL7|IFT172|ARL3|CUX2|MEOX2|SMARCD3|IFT57|ADD1|NRXN2|ACAT1|LRIG1|GLUD1|ABLIM1|PTS|ZIC1|UBP1|DISP1|FZD1|KIT|NBL1|SNRK|JAM3|KLHL3|CDK5R1|POU3F2|CNTN2|IRX3|FLRT2|FMNL3|RERE|PRDM8|DOC2A|MEF2C|JARID2|PDPK1|WLS|DHCR7|RSPO3|ZSWIM5|BRINP2|DCTN1|ENAH|PLXNA2|KDM5B|LHX9|AHI1|BTRC|LMO4|PTEN|POU3F1|STXBP1|PBX3|SRC|FOXO4|LPPR1|SPRY2|XRN2|HES3|PCDH17|EX…	16026	16160|16046|16274|16137|16041|16094|16283|16253|16189|16340|16159|16341|16278|16091|16078|16319|16209|16074|16262|16315|16281|16090|16277|16154|16297|16221|16168|16260|16113|16063|16037|16163|16218|16148|16084|16040|16230|16322|16216|16146|16235|16121|16145|16095|16187|16110|16038|16128|16120|16213|16048|16306|16320|16318|16134|16172|16188|16068|16044|16139|16043|16291|16156|16200|16194|16045|160…	3.25E-6		GO:0048731	0.2698970004336019	0
942	35	GO Biological Process		regulation of nervous system development	0.0027	GRN|KIDINS220|SEMA6A|CUX2|SMARCD3|FZD1|KIT|NBL1|LRRN1|CDK5R1|POU3F2|CNTN2|IRX3|FLRT2|LPHN1|MEF2C|ZSWIM5|BRINP2|PLXNA2|PTEN|HES3|BMP2|SIN3A|PAFAH1B1|DLG4|UNC5D|FOXO3|NTF3|LRRN3|MDGA1|PAX6|NTRK1|CDK5RAP3|LDLR|ENC1	16026	16160|16283|16253|16278|16078|16168|16260|16113|16118|16218|16148|16084|16040|16230|16330|16121|16128|16120|16306|16068|16077|16076|16207|16125|16141|16144|16115|16195|16079|16182|16219|16149|16036|16227|16256	4.51E-6		GO:0051960	0.25686362358410125	0
956	35	GO Biological Process		regulation of cell development	0.0036	GRN|AURKA|KIDINS220|SEMA6A|CUX2|SMARCD3|ADD1|AKAP6|FZD1|KIT|NBL1|CDK5R1|POU3F2|CNTN2|IRX3|FLRT2|MEF2C|ZSWIM5|BRINP2|PLXNA2|PTEN|HES3|BMP2|SIN3A|PAFAH1B1|DLG4|UNC5D|FOXO3|RGS4|NTF3|PAX6|NTRK1|CDK5RAP3|LDLR|ENC1	16026	16160|16274|16283|16253|16278|16078|16209|16173|16168|16260|16113|16218|16148|16084|16040|16230|16121|16128|16120|16306|16068|16077|16076|16207|16125|16141|16144|16115|16258|16195|16219|16149|16036|16227|16256	6.15E-6		GO:0060284	0.24436974992327126	0
680	28	GO Biological Process		neuron projection development	0.0041	AURKA|KIDINS220|SEMA6A|DOCK10|NBL1|JAM3|CDK5R1|CNTN2|FLRT2|RERE|ENAH|PLXNA2|LHX9|PTEN|STXBP1|SRC|EXT1|PAFAH1B1|DLG4|NCAM2|UNC5D|NTF3|PAX6|PRMT1|PRKCA|STMN1|NTRK1|RPS6KA5	16026	16274|16283|16253|16189|16113|16037|16218|16084|16230|16216|16048|16306|16318|16068|16139|16291|16289|16125|16141|16314|16144|16195|16219|16152|16167|16228|16149|16275	7.2E-6		GO:0031175	0.23872161432802647	0
5402	122	GO Biological Process		anatomical structure development	0.0041	GRN|RAB26|AURKA|BCL9|DGCR14|AP3B1|KIDINS220|SEMA6A|AKIRIN2|DOCK10|TTLL7|IFT172|ARL3|CASQ2|CUX2|MEOX2|SMARCD3|TANC1|IFT57|ADD1|IQCG|NRXN2|ACAT1|LRIG1|MUT|GNA12|GLUD1|ABLIM1|PTS|TJP1|ZIC1|UBP1|DISP1|FZD1|KIT|NBL1|SNRK|RAD21|JAM3|FSTL5|KLHL3|MID1|CDK5R1|POU3F2|CNTN2|IRX3|FLRT2|FMNL3|RERE|PRDM8|DOC2A|MEF2C|JARID2|PDPK1|WLS|DHCR7|RSPO3|ICK|DNMT1|ZSWIM5|BRINP2|DCTN1|ENAH|PLXNA2|KDM5B|LHX9|AHI1|BTRC|LMO…	16026	16160|16046|16274|16137|16041|16094|16283|16253|16198|16189|16340|16159|16341|16133|16278|16091|16078|16151|16319|16209|16181|16074|16262|16315|16104|16066|16281|16090|16277|16208|16154|16297|16221|16168|16260|16113|16063|16215|16037|16093|16163|16325|16218|16148|16084|16040|16230|16322|16216|16146|16235|16121|16145|16095|16187|16110|16038|16126|16097|16128|16120|16213|16048|16306|16320|16318|161…	7.3E-6		GO:0048856	0.23872161432802647	0
5633	126	GO Biological Process		cellular component organization or biogenesis	0.0041	GRN|AURKA|JADE1|BCL9|BRD8|AP3B1|FOPNL|KIDINS220|SEMA6A|DOCK10|TTLL7|IFT172|ARL3|RSBN1|CASQ2|SMARCD3|DDX18|TANC1|TAF1B|CLASP1|IFT57|ADD1|IQCG|NRXN2|ABLIM1|LAMTOR1|CCRN4L|TJP1|DISP1|FZD1|KIT|WIPI2|NBL1|HELQ|RPS23|RAD21|JAM3|FAM96A|XRCC6BP1|PRKCB|APITD1|TMEM70|MID1|WHSC1L1|CDK5R1|SMC1A|CNTN2|FLRT2|SF3B1|FMNL3|SUV39H1|SPTY2D1|RERE|JARID2|TP53BP2|PDPK1|WAC|CDAN1|ICK|SPTSSB|DNMT1|KIFAP3|DCTN1|CD47|ENAH…	16026	16160|16274|16132|16137|16180|16094|16101|16283|16253|16189|16340|16159|16341|16131|16133|16078|16299|16151|16204|16073|16319|16209|16181|16074|16090|16164|16190|16208|16221|16168|16260|16247|16113|16304|16264|16215|16037|16257|16197|16271|16124|16249|16325|16059|16218|16042|16084|16230|16298|16322|16282|16280|16216|16145|16136|16095|16106|16196|16126|16062|16097|16192|16213|16064|16048|16306|163…	7.46E-6		GO:0071840	0.23872161432802647	0
726	29	GO Biological Process		cell morphogenesis	0.0044	AURKA|AP3B1|KIDINS220|SEMA6A|DOCK10|ADD1|NBL1|CDK5R1|CNTN2|FLRT2|RERE|MEF2C|ENAH|PLXNA2|LHX9|PTEN|STXBP1|SRC|EXT1|PAFAH1B1|DLG4|WDR19|UNC5D|NTF3|PAX6|PRKCA|STMN1|NTRK1|RPS6KA5	16026	16274|16094|16283|16253|16189|16209|16113|16218|16084|16230|16216|16121|16048|16306|16318|16068|16139|16291|16289|16125|16141|16267|16144|16195|16219|16167|16228|16149|16275	8.56E-6		GO:0000902	0.23565473235138126	0
3227	82	GO Biological Process		regulation of multicellular organismal process	0.0044	GRN|FOXJ2|AURKA|GSTM2|AP3B1|KIDINS220|SEMA6A|AKIRIN2|MARCH7|CASQ2|CUX2|MEOX2|SMARCD3|CLASP1|ADD1|FXYD7|CCRN4L|AKAP6|TJP1|FZD1|KIT|NBL1|PRICKLE2|PRKCB|LRRN1|CDK5R1|POU3F2|CNTN2|IRX3|FLRT2|LPHN1|MEF2C|JARID2|PDPK1|POLR3H|RSPO3|DNMT1|ZSWIM5|BRINP2|CD47|PLXNA2|KDM5B|AHI1|PRMT6|SMAP1|PTEN|PBX3|PIM1|SRC|FOXO4|SPRY2|HES3|BMP2|FOXC1|PRCP|SIN3A|DAAM1|PAFAH1B1|DLG4|UNC5D|FOXO3|RGS4|NTF3|LRRN3|MDGA1|PAX6|PR…	16026	16160|16342|16274|16317|16094|16283|16253|16198|16212|16133|16278|16091|16078|16073|16209|16284|16190|16173|16208|16168|16260|16113|16269|16271|16118|16218|16148|16084|16040|16230|16330|16121|16145|16095|16217|16038|16097|16128|16120|16064|16306|16320|16134|16108|16241|16068|16043|16155|16291|16156|16194|16077|16076|16224|16067|16207|16261|16125|16141|16144|16115|16258|16195|16079|16182|16219|161…	8.49E-6		GO:0051239	0.23565473235138126	0
614	26	GO Biological Process		cellular component morphogenesis	0.0047	AURKA|KIDINS220|SEMA6A|DOCK10|CASQ2|NBL1|CDK5R1|CNTN2|FLRT2|RERE|ENAH|PLXNA2|LHX9|PTEN|STXBP1|SRC|EXT1|PAFAH1B1|DLG4|UNC5D|NTF3|PAX6|PRKCA|STMN1|NTRK1|RPS6KA5	16026	16274|16283|16253|16189|16133|16113|16218|16084|16230|16216|16048|16306|16318|16068|16139|16291|16289|16125|16141|16144|16195|16219|16167|16228|16149|16275	9.69E-6		GO:0032989	0.23279021420642826	0
5841	129	GO Biological Process		developmental process	0.0049	GRN|RAB26|AURKA|BCL9|DGCR14|AP3B1|KIDINS220|SEMA6A|AKIRIN2|DOCK10|TTLL7|IFT172|ARL3|CASQ2|CUX2|MEOX2|SMARCD3|TANC1|IFT57|ADD1|IQCG|NRXN2|ACAT1|LRIG1|MUT|GNA12|GLUD1|ABLIM1|PTS|TJP1|ZIC1|UBP1|DISP1|FZD1|KIT|NBL1|SNRK|RAD21|JAM3|USP42|FSTL5|KLHL3|MID1|CDK5R1|NQO1|SMC1A|POU3F2|CNTN2|IRX3|FLRT2|FMNL3|SUV39H1|RERE|PRDM8|DOC2A|MEF2C|JARID2|PDPK1|WLS|DHCR7|RSPO3|ICK|DNMT1|ZSWIM5|BRINP2|DCTN1|ENAH|PLXNA2…	16026	16160|16046|16274|16137|16041|16094|16283|16253|16198|16189|16340|16159|16341|16133|16278|16091|16078|16151|16319|16209|16181|16074|16262|16315|16104|16066|16281|16090|16277|16208|16154|16297|16221|16168|16260|16113|16063|16215|16037|16161|16093|16163|16325|16218|16244|16042|16148|16084|16040|16230|16322|16282|16216|16146|16235|16121|16145|16095|16187|16110|16038|16126|16097|16128|16120|16213|160…	1.03E-5		GO:0032502	0.23098039199714862	0
547	24	GO Biological Process		positive regulation of nervous system development	0.0057	GRN|KIDINS220|SEMA6A|CUX2|SMARCD3|FZD1|KIT|NBL1|LRRN1|IRX3|FLRT2|LPHN1|MEF2C|BRINP2|PLXNA2|PTEN|BMP2|SIN3A|PAFAH1B1|DLG4|LRRN3|PAX6|NTRK1|ENC1	16026	16160|16283|16253|16278|16078|16168|16260|16113|16118|16040|16230|16330|16121|16120|16306|16068|16076|16207|16125|16141|16079|16219|16149|16256	1.24E-5		GO:0051962	0.22441251443275084	0
828	31	GO Biological Process		regulation of neurogenesis	0.0064	GRN|KIDINS220|SEMA6A|CUX2|SMARCD3|FZD1|KIT|NBL1|CDK5R1|POU3F2|CNTN2|IRX3|FLRT2|MEF2C|ZSWIM5|BRINP2|PLXNA2|PTEN|HES3|BMP2|SIN3A|PAFAH1B1|DLG4|UNC5D|FOXO3|NTF3|PAX6|NTRK1|CDK5RAP3|LDLR|ENC1	16026	16160|16283|16253|16278|16078|16168|16260|16113|16218|16148|16084|16040|16230|16121|16128|16120|16306|16068|16077|16076|16207|16125|16141|16144|16115|16195|16219|16149|16036|16227|16256	1.42E-5		GO:0050767	0.21938200260161128	0
1095	37	GO Biological Process		regulation of anatomical structure morphogenesis	0.0081	GRN|FOXJ2|SEMA6A|CUX2|MEOX2|CLASP1|GNA12|TJP1|FZD1|KIT|PRICKLE2|PRKCB|CDK5R1|POU3F2|CNTN2|FMNL3|MEF2C|PDPK1|RSPO3|ZSWIM5|PLXNA2|AHI1|PTEN|PIM1|SRC|FOXO4|SPRY2|BMP2|FOXC1|SIN3A|DAAM1|PAFAH1B1|DLG4|PRKCA|NTRK1|PGF|SPRY1	16026	16160|16342|16253|16278|16091|16073|16066|16208|16168|16260|16269|16271|16218|16148|16084|16322|16121|16095|16038|16128|16306|16134|16068|16155|16291|16156|16194|16076|16224|16207|16261|16125|16141|16167|16149|16157|16223	1.84E-5		GO:0022603	0.20915149811213504	0
421	20	GO Biological Process		axon development	0.0098	SEMA6A|JAM3|CDK5R1|CNTN2|FLRT2|ENAH|PLXNA2|LHX9|PTEN|STXBP1|SRC|EXT1|PAFAH1B1|NCAM2|UNC5D|PAX6|PRKCA|STMN1|NTRK1|RPS6KA5	16026	16253|16037|16218|16084|16230|16048|16306|16318|16068|16139|16291|16289|16125|16314|16144|16219|16167|16228|16149|16275	2.29E-5		GO:0061564	0.20087739243075053	0
656	26	GO Biological Process		tube morphogenesis	0.012	IFT172|MEOX2|IFT57|UBP1|FZD1|JAM3|KLHL3|IRX3|FMNL3|MEF2C|RSPO3|KDM5B|AHI1|BTRC|LMO4|PTEN|SRC|SPRY2|BMP2|SAT1|FOXC1|PRCP|PRKCA|PGF|LDLR|SPRY1	16026	16159|16091|16319|16297|16168|16037|16163|16040|16322|16121|16038|16320|16134|16172|16188|16068|16291|16194|16076|16053|16224|16067|16167|16157|16227|16223	2.89E-5		GO:0035239	0.19208187539523752	0
228	14	GO Biological Process		regulation of synapse organization	0.0121	CUX2|FZD1|LRRN1|CDK5R1|FLRT2|LPHN1|MEF2C|DCTN1|PTEN|PAFAH1B1|DGKB|LRRN3|MDGA1|NTRK1	16026	16278|16168|16118|16218|16230|16330|16121|16213|16068|16125|16292|16079|16182|16149	2.98E-5		GO:0050807	0.191721462968355	0
5447	120	GO Biological Process		cellular component organization	0.0123	GRN|AURKA|JADE1|BCL9|BRD8|AP3B1|FOPNL|KIDINS220|SEMA6A|DOCK10|TTLL7|IFT172|ARL3|RSBN1|CASQ2|SMARCD3|TANC1|TAF1B|CLASP1|IFT57|ADD1|IQCG|NRXN2|ABLIM1|LAMTOR1|CCRN4L|TJP1|DISP1|FZD1|KIT|WIPI2|NBL1|HELQ|RPS23|RAD21|JAM3|FAM96A|XRCC6BP1|PRKCB|APITD1|TMEM70|MID1|WHSC1L1|CDK5R1|SMC1A|CNTN2|FLRT2|SF3B1|FMNL3|SUV39H1|SPTY2D1|RERE|JARID2|TP53BP2|PDPK1|WAC|CDAN1|ICK|SPTSSB|DNMT1|KIFAP3|DCTN1|CD47|ENAH|PLXNA…	16026	16160|16274|16132|16137|16180|16094|16101|16283|16253|16189|16340|16159|16341|16131|16133|16078|16151|16204|16073|16319|16209|16181|16074|16090|16164|16190|16208|16221|16168|16260|16247|16113|16304|16264|16215|16037|16257|16197|16271|16124|16249|16325|16059|16218|16042|16084|16230|16298|16322|16282|16280|16216|16145|16136|16095|16106|16196|16126|16062|16097|16192|16213|16064|16048|16306|16320|163…	3.09E-5		GO:0016043	0.19100948885606023	0
993	34	GO Biological Process		positive regulation of cell differentiation	0.0123	GRN|AURKA|AP3B1|KIDINS220|SEMA6A|CUX2|SMARCD3|ADD1|CCRN4L|AKAP6|FZD1|KIT|NBL1|IRX3|MEF2C|BRINP2|PLXNA2|AHI1|SMAP1|PTEN|PIM1|BMP2|FOXC1|SIN3A|PAFAH1B1|DLG4|FOXO3|PAX6|PRMT1|PRKCA|PROM1|NTRK1|LMO3|ENC1	16026	16160|16274|16094|16283|16253|16278|16078|16209|16190|16173|16168|16260|16113|16040|16121|16120|16306|16134|16241|16068|16155|16076|16224|16207|16125|16141|16115|16219|16152|16167|16321|16149|16116|16256	3.19E-5		GO:0045597	0.19100948885606023	0
1629	48	GO Biological Process		cell development	0.0123	GRN|AURKA|KIDINS220|SEMA6A|DOCK10|ARL3|CASQ2|IQCG|TJP1|KIT|NBL1|JAM3|CDK5R1|POU3F2|CNTN2|IRX3|FLRT2|RERE|PRDM8|MEF2C|PDPK1|ENAH|PLXNA2|LHX9|AHI1|PTEN|POU3F1|STXBP1|PBX3|SRC|EXT1|FOXC1|KIAA0430|PAFAH1B1|DLG4|NCAM2|UNC5D|FOXO3|NTF3|PAX6|PRMT1|PRKCA|MAP2K4|STMN1|KCNIP2|NTRK1|RPS6KA5|SPRY1	16026	16160|16274|16283|16253|16189|16341|16133|16181|16208|16260|16113|16037|16218|16148|16084|16040|16230|16216|16146|16121|16095|16048|16306|16318|16134|16068|16044|16139|16043|16291|16289|16224|16248|16125|16141|16314|16144|16115|16195|16219|16152|16167|16166|16228|16211|16149|16275|16223	3.2E-5		GO:0048468	0.19100948885606023	0
199	13	GO Biological Process		regulation of cell junction assembly	0.0123	CUX2|CLASP1|TJP1|FZD1|LRRN1|FLRT2|LPHN1|MEF2C|PTEN|SRC|LRRN3|MDGA1|NTRK1	16026	16278|16073|16208|16168|16118|16230|16330|16121|16068|16291|16079|16182|16149	3.13E-5		GO:1901888	0.19100948885606023	0
52	7	GO Biological Process		intraciliary transport	0.0131	IFT172|ARL3|IFT57|ICK|KIFAP3|DYNC2H1|WDR19	16026	16159|16341|16319|16126|16192|16225|16267	3.65E-5		GO:0042073	0.1882728704344236	0
665	26	GO Biological Process		regulation of neuron differentiation	0.0131	GRN|KIDINS220|SEMA6A|CUX2|FZD1|NBL1|CDK5R1|POU3F2|CNTN2|IRX3|MEF2C|ZSWIM5|BRINP2|PLXNA2|PTEN|HES3|BMP2|SIN3A|PAFAH1B1|DLG4|FOXO3|NTF3|PAX6|NTRK1|CDK5RAP3|ENC1	16026	16160|16283|16253|16278|16168|16113|16218|16148|16084|16040|16121|16128|16120|16306|16068|16077|16076|16207|16125|16141|16115|16195|16219|16149|16036|16256	3.6E-5		GO:0045664	0.1882728704344236	0
713	27	GO Biological Process		chromatin organization	0.0151	AURKA|JADE1|BRD8|RSBN1|SMARCD3|PRKCB|APITD1|WHSC1L1|SUV39H1|SPTY2D1|RERE|JARID2|WAC|CDAN1|DNMT1|KDM5B|CENPW|PRMT6|PHF20|SIN3A|ATXN7L3|PHF21A|PRMT1|PRKCA|CHD9|RPS6KA5|JADE3	16026	16274|16132|16180|16131|16078|16271|16124|16059|16282|16280|16216|16145|16106|16196|16097|16320|16055|16108|16140|16207|16183|16263|16152|16167|16232|16275|16343	4.32E-5		GO:0006325	0.18210230527068305	0
556	23	GO Biological Process		positive regulation of cell development	0.0155	GRN|AURKA|KIDINS220|SEMA6A|CUX2|SMARCD3|ADD1|AKAP6|FZD1|KIT|NBL1|IRX3|MEF2C|BRINP2|PLXNA2|PTEN|BMP2|SIN3A|PAFAH1B1|DLG4|PAX6|NTRK1|ENC1	16026	16160|16274|16283|16253|16278|16078|16209|16173|16168|16260|16113|16040|16121|16120|16306|16068|16076|16207|16125|16141|16219|16149|16256	4.52E-5		GO:0010720	0.18096683018297086	0
3702	88	GO Biological Process		cell differentiation	0.0155	GRN|AURKA|BCL9|KIDINS220|SEMA6A|DOCK10|TTLL7|IFT172|ARL3|CASQ2|CUX2|SMARCD3|TANC1|ADD1|IQCG|GNA12|TJP1|ZIC1|FZD1|KIT|NBL1|SNRK|JAM3|USP42|FSTL5|CDK5R1|POU3F2|CNTN2|IRX3|FLRT2|SUV39H1|RERE|PRDM8|MEF2C|JARID2|PDPK1|DHCR7|ZSWIM5|BRINP2|ENAH|PLXNA2|KDM5B|LHX9|AHI1|LMO4|PTEN|POU3F1|STXBP1|PBX3|SRC|FOXO4|SPRY2|XRN2|HES3|EXT1|BMP2|NGRN|FOXC1|SIN3A|NAV2|KIAA0430|PAFAH1B1|DYNC2H1|DLG4|NCAM2|UNC5D|FOXO3|NT…	16026	16160|16274|16137|16283|16253|16189|16340|16159|16341|16133|16278|16078|16151|16209|16181|16066|16208|16154|16168|16260|16113|16063|16037|16161|16093|16218|16148|16084|16040|16230|16282|16216|16146|16121|16145|16095|16110|16128|16120|16048|16306|16320|16318|16134|16188|16068|16044|16139|16043|16291|16156|16194|16045|16077|16289|16076|16143|16224|16207|16138|16248|16125|16225|16141|16314|16144|161…	4.51E-5		GO:0030154	0.18096683018297086	0
3757	89	GO Biological Process		cellular developmental process	0.0155	GRN|AURKA|BCL9|KIDINS220|SEMA6A|DOCK10|TTLL7|IFT172|ARL3|CASQ2|CUX2|SMARCD3|TANC1|ADD1|IQCG|GNA12|TJP1|ZIC1|FZD1|KIT|NBL1|SNRK|JAM3|USP42|FSTL5|CDK5R1|POU3F2|CNTN2|IRX3|FLRT2|SUV39H1|RERE|PRDM8|MEF2C|JARID2|PDPK1|DHCR7|ZSWIM5|BRINP2|ENAH|PLXNA2|KDM5B|LHX9|AHI1|PRMT6|LMO4|PTEN|POU3F1|STXBP1|PBX3|SRC|FOXO4|SPRY2|XRN2|HES3|EXT1|BMP2|NGRN|FOXC1|SIN3A|NAV2|KIAA0430|PAFAH1B1|DYNC2H1|DLG4|NCAM2|UNC5D|FO…	16026	16160|16274|16137|16283|16253|16189|16340|16159|16341|16133|16278|16078|16151|16209|16181|16066|16208|16154|16168|16260|16113|16063|16037|16161|16093|16218|16148|16084|16040|16230|16282|16216|16146|16121|16145|16095|16110|16128|16120|16048|16306|16320|16318|16134|16108|16188|16068|16044|16139|16043|16291|16156|16194|16045|16077|16289|16076|16143|16224|16207|16138|16248|16125|16225|16141|16314|161…	4.55E-5		GO:0048869	0.18096683018297086	0
98	9	GO Biological Process		nephron epithelium development	0.0155	ACAT1|KLHL3|IRX3|MEF2C|AHI1|BMP2|FOXC1|PROM1|PGF	16026	16262|16163|16040|16121|16134|16076|16224|16321|16157	4.69E-5		GO:0072009	0.18096683018297086	0
37	6	GO Biological Process		establishment of mitotic spindle localization	0.0164	CLASP1|DCTN1|SPRY2|PAFAH1B1|PAX6|SPRY1	16026	16073|16213|16194|16125|16219|16223	5.24E-5		GO:0040001	0.1785156151952302	0
727	27	GO Biological Process		microtubule-based process	0.018	AURKA|AP3B1|FOPNL|TTLL7|IFT172|ARL3|CLASP1|IFT57|IQCG|MAATS1|MID1|CDK5R1|SMC1A|CNTN2|ICK|KIFAP3|DCTN1|CENPW|SPRY2|PAFAH1B1|HOOK2|DYNC2H1|WDR19|PAX6|STMN1|SPRY1|MAP7	16026	16274|16094|16101|16340|16159|16341|16073|16319|16181|16301|16325|16218|16042|16084|16126|16192|16213|16055|16194|16125|16332|16225|16267|16219|16228|16223|16100	5.93E-5		GO:0007017	0.1744727494896694	0
38	6	GO Biological Process		establishment of spindle orientation	0.018	CLASP1|DCTN1|SPRY2|PAFAH1B1|PAX6|SPRY1	16026	16073|16213|16194|16125|16219|16223	5.98E-5		GO:0051294	0.1744727494896694	0
384	18	GO Biological Process		axonogenesis	0.0202	SEMA6A|CDK5R1|CNTN2|FLRT2|ENAH|PLXNA2|LHX9|PTEN|STXBP1|SRC|EXT1|PAFAH1B1|UNC5D|PAX6|PRKCA|STMN1|NTRK1|RPS6KA5	16026	16253|16218|16084|16230|16048|16306|16318|16068|16139|16291|16289|16125|16144|16219|16167|16228|16149|16275	6.91E-5		GO:0007409	0.16946486305533764	0
130	10	GO Biological Process		kidney epithelium development	0.0209	ACAT1|KLHL3|IRX3|MEF2C|AHI1|BMP2|FOXC1|PROM1|PGF|SPRY1	16026	16262|16163|16040|16121|16134|16076|16224|16321|16157|16223	7.27E-5		GO:0072073	0.1679853713888946	0
351	17	GO Biological Process		histone modification	0.0212	AURKA|JADE1|BRD8|PRKCB|WHSC1L1|SUV39H1|JARID2|WAC|KDM5B|PRMT6|PHF20|SIN3A|ATXN7L3|PRMT1|PRKCA|RPS6KA5|JADE3	16026	16274|16132|16180|16271|16059|16282|16145|16106|16320|16108|16140|16207|16183|16152|16167|16275|16343	7.51E-5		GO:0016570	0.16736641390712487	0
106	9	GO Biological Process		regulation of synapse assembly	0.0229	CUX2|FZD1|LRRN1|FLRT2|LPHN1|MEF2C|LRRN3|MDGA1|NTRK1	16026	16278|16168|16118|16230|16330|16121|16079|16182|16149	8.25E-5		GO:0051963	0.1640164517660112	0
1002	33	GO Biological Process		embryo development	0.0237	KIDINS220|AKIRIN2|IFT172|MEOX2|IFT57|ADD1|LRIG1|GNA12|ZIC1|DISP1|FZD1|KIT|CDK5R1|IRX3|MEF2C|WLS|RSPO3|DNMT1|PLXNA2|AHI1|LMO4|PBX3|SPRY2|HES3|EXT1|BMP2|FOXC1|CXXC4|SIN3A|DYNC2H1|WDR19|PAX6|PRMT1	16026	16283|16198|16159|16091|16319|16209|16315|16066|16154|16221|16168|16260|16218|16040|16121|16187|16038|16097|16306|16134|16188|16043|16194|16077|16289|16076|16224|16056|16207|16225|16267|16219|16152	8.65E-5		GO:0009790	0.16252516539898962	0
967	32	GO Biological Process		animal organ morphogenesis	0.0275	AP3B1|SEMA6A|IFT172|SMARCD3|IFT57|LRIG1|ABLIM1|ZIC1|FZD1|NBL1|KLHL3|IRX3|FLRT2|MEF2C|KDM5B|LHX9|AHI1|BTRC|PTEN|PBX3|SRC|SPRY2|BMP2|FOXC1|SHROOM2|PAFAH1B1|WDR19|FOXO3|PAX6|PROM1|PGF|SPRY1	16026	16094|16253|16159|16078|16319|16315|16090|16154|16168|16113|16163|16040|16230|16121|16320|16318|16134|16172|16068|16043|16291|16194|16076|16224|16296|16125|16267|16115|16219|16321|16157|16223	1.0E-4		GO:0009887	0.15606673061697374	0
259	14	GO Biological Process		learning or memory	0.0285	PPP1R1B|CUX2|TANC1|NRXN2|KIT|CNTN2|MEF2C|PTEN|PAFAH1B1|DLG4|NTF3|SYNJ1|NTRK1|LDLR	16026	16266|16278|16151|16074|16260|16084|16121|16068|16125|16141|16195|16162|16149|16227	1.1E-4		GO:0007611	0.15451551399914898	0
112	9	GO Biological Process		microtubule cytoskeleton organization involved in mitosis	0.0314	AURKA|CLASP1|SMC1A|DCTN1|SPRY2|PAFAH1B1|PAX6|STMN1|SPRY1	16026	16274|16073|16042|16213|16194|16125|16219|16228|16223	1.2E-4		GO:1902850	0.15030703519267852	0
479	20	GO Biological Process		positive regulation of neurogenesis	0.032	GRN|KIDINS220|SEMA6A|CUX2|SMARCD3|FZD1|KIT|NBL1|IRX3|MEF2C|BRINP2|PLXNA2|PTEN|BMP2|SIN3A|PAFAH1B1|DLG4|PAX6|NTRK1|ENC1	16026	16160|16283|16253|16278|16078|16168|16260|16113|16040|16121|16120|16306|16068|16076|16207|16125|16141|16219|16149|16256	1.3E-4		GO:0050769	0.1494850021680094	0
4874	107	GO Biological Process		negative regulation of cellular process	0.0327	GRN|FOXJ2|AURKA|JADE1|GSTM2|RASL11B|PPP1R1B|SEMA6A|AKIRIN2|MARCH7|IFT172|CASQ2|CUX2|MEOX2|ARID3A|CLASP1|CBLB|IFT57|ADD1|LAMTOR1|CCRN4L|TJP1|UBP1|TMBIM4|FZD1|KIT|NBL1|CREBRF|RAD21|JAM3|CXXC5|PRKCB|MID1|PABPC1|CDK5R1|NQO1|CNTN2|IRX3|DUSP18|SUV39H1|RERE|MEF2C|JARID2|TP53BP2|SAMD11|PDPK1|WAC|CDAN1|DNMT1|BRINP2|KIFAP3|CD47|ANGEL2|PLXNA2|KDM5B|LHX9|AHI1|HDGF|PRMT6|BTRC|LMO4|PTEN|PCIF1|STXBP1|PIM1|SRC|F…	16026	16160|16342|16274|16132|16317|16206|16266|16253|16198|16212|16159|16133|16278|16091|16127|16073|16083|16319|16209|16164|16190|16208|16297|16202|16168|16260|16113|16117|16215|16037|16308|16271|16325|16175|16218|16244|16084|16040|16329|16282|16216|16121|16145|16136|16236|16095|16106|16196|16097|16120|16192|16064|16047|16306|16320|16318|16134|16135|16108|16172|16188|16068|16328|16139|16155|16291|161…	1.3E-4		GO:0048523	0.14854522473397141	0
3600	84	GO Biological Process		positive regulation of macromolecule metabolic process	0.0339	GRN|FOXJ2|AURKA|JADE1|BCL9|BRD8|KIDINS220|AKIRIN2|MARCH7|CUX2|MEOX2|SMARCD3|ARID3A|TAF1B|IFT57|ANKRD32|LAMTOR1|CCRN4L|ZIC1|FZD1|KIT|CREBRF|PRKCB|APITD1|MID1|PABPC1|GLTSCR1L|WHSC1L1|CDK5R1|RCHY1|POU3F2|CNTN2|SF3B1|RERE|MEF2C|JARID2|PDPK1|WAC|POLR3H|DNMT1|ANGEL2|KDM5B|LHX9|IER5|AHI1|SFR1|BTRC|LMO4|SORBS1|PTEN|PCIF1|POU3F1|PBX3|PIM1|SRC|FOXO4|SPRY2|HES3|BMP2|NGRN|PARM1|FOXC1|FAM122A|SIN3A|DLG4|FOXO3…	16026	16160|16342|16274|16132|16137|16180|16283|16198|16212|16278|16091|16078|16127|16204|16319|16142|16164|16190|16154|16168|16260|16117|16271|16124|16325|16175|16119|16059|16218|16052|16148|16084|16298|16216|16121|16145|16095|16106|16217|16097|16047|16320|16318|16112|16134|16085|16172|16188|16050|16068|16328|16044|16043|16155|16291|16156|16194|16077|16076|16143|16169|16224|16290|16207|16141|16115|161…	1.4E-4		GO:0010604	0.1469800301796918	0
307	15	GO Biological Process		epithelial tube morphogenesis	0.0422	IFT172|IFT57|FZD1|KLHL3|IRX3|MEF2C|KDM5B|AHI1|BTRC|LMO4|SRC|SPRY2|BMP2|PGF|SPRY1	16026	16159|16319|16168|16163|16040|16121|16320|16134|16172|16188|16291|16194|16076|16157|16223	1.8E-4		GO:0060562	0.13746875490383262	0
1906	51	GO Biological Process		positive regulation of macromolecule biosynthetic process	0.0444	FOXJ2|JADE1|BCL9|BRD8|AKIRIN2|MEOX2|SMARCD3|ARID3A|ZIC1|FZD1|CREBRF|PRKCB|PABPC1|GLTSCR1L|WHSC1L1|CDK5R1|POU3F2|RERE|MEF2C|WAC|LHX9|IER5|AHI1|SFR1|BTRC|LMO4|SORBS1|PCIF1|POU3F1|PBX3|PIM1|SRC|FOXO4|HES3|BMP2|NGRN|PARM1|FOXC1|SIN3A|FOXO3|ATXN7L3|PAX6|EPM2AIP1|PRMT1|MAP2K4|NMD3|EBF2|CDK5RAP3|ZNF423|RPS6KA5|SSBP2	16026	16342|16132|16137|16180|16198|16091|16078|16127|16154|16168|16117|16271|16175|16119|16059|16218|16148|16216|16121|16106|16318|16112|16134|16085|16172|16188|16050|16328|16044|16043|16155|16291|16156|16077|16076|16143|16169|16224|16207|16115|16183|16219|16186|16152|16166|16123|16039|16036|16105|16275|16276	1.9E-4		GO:0010557	0.135261702988538	0
275	14	GO Biological Process		axon guidance	0.0449	SEMA6A|CDK5R1|CNTN2|FLRT2|ENAH|PLXNA2|LHX9|SRC|EXT1|UNC5D|PAX6|PRKCA|NTRK1|RPS6KA5	16026	16253|16218|16084|16230|16048|16306|16318|16291|16289|16144|16219|16167|16149|16275	2.0E-4		GO:0007411	0.13477536589966768	0
2740	67	GO Biological Process		regulation of localization	0.0498	GRN|RAB26|GSTM2|SEMA6A|DOCK10|SLC31A2|CASQ2|MEOX2|CLASP1|FXYD7|GNA12|GLUD1|LAMTOR1|AKAP6|TJP1|ZIC1|DISP1|KIT|NBL1|CREBRF|JAM3|SLC25A23|PRKCB|CDK5R1|FLRT2|DOC2A|MEF2C|TP53BP2|PDPK1|WLS|ZSWIM5|CD47|PLXNA2|KDM5B|AHI1|SMAP1|LMO4|SORBS1|PTEN|SNCG|STXBP1|PIM1|SRC|FOXO4|GPC5|SPRY2|PCDH17|BMP2|BNIP3L|SRGAP3|PRCP|SIN3A|DLG4|UNC5D|FOXO3|KLHL24|RGS4|NTF3|PAX6|AKAP7|PRKCA|STMN1|NMD3|KCNIP2|CDK5RAP3|NUP153|PGF	16026	16160|16046|16317|16253|16189|16246|16133|16091|16073|16284|16066|16281|16164|16173|16208|16154|16221|16260|16113|16117|16037|16309|16271|16218|16230|16235|16121|16136|16095|16187|16128|16064|16306|16320|16134|16241|16188|16050|16068|16177|16139|16155|16291|16156|16337|16194|16109|16076|16210|16346|16067|16207|16141|16144|16115|16081|16258|16195|16219|16111|16167|16228|16123|16211|16036|16229|161…	2.2E-4		GO:0032879	0.13027706572402825	0
1770	48	GO Biological Process		positive regulation of multicellular organismal process	0.0498	GRN|AURKA|AP3B1|KIDINS220|SEMA6A|AKIRIN2|CUX2|SMARCD3|CLASP1|AKAP6|TJP1|FZD1|KIT|NBL1|PRKCB|LRRN1|POU3F2|IRX3|FLRT2|LPHN1|MEF2C|PDPK1|POLR3H|BRINP2|PLXNA2|KDM5B|SMAP1|PTEN|PIM1|SRC|BMP2|FOXC1|SIN3A|PAFAH1B1|DLG4|FOXO3|RGS4|LRRN3|PAX6|PRMT1|PRKCA|PROM1|EBF2|NTRK1|PDCD2|PGF|ENC1|SPRY1	16026	16160|16274|16094|16283|16253|16198|16278|16078|16073|16173|16208|16168|16260|16113|16271|16118|16148|16040|16230|16330|16121|16095|16217|16120|16306|16320|16241|16068|16155|16291|16076|16224|16207|16125|16141|16115|16258|16079|16219|16152|16167|16321|16039|16149|16214|16157|16256|16223	2.3E-4		GO:0051240	0.13027706572402825	0

## Sheet: GO cellular component
# background genes	# genes	category	chart color	description	FDR value	genes	network.SUID	nodes.SUID	p-value	PMID	term name	transferred FDR value	year
4733	124	GO Cellular Component		nuclear lumen	2.44E-6	FOXJ2|AURKA|JADE1|BCL9|BRD8|MACROD1|FOPNL|AKIRIN2|DOCK10|ARL3|CUX2|MEOX2|SMARCD3|DDX18|ARID3A|TAF1B|CBLB|ADD1|ANKRD32|PHLDA1|CCRN4L|ZIC1|UBP1|KIT|WIPI2|RPS23|CREBRF|RAD21|FAM96A|USP42|CXXC5|PRKCB|APITD1|TMEM70|GLTSCR1L|WHSC1L1|CDK5R1|RCHY1|SMC1A|POU3F2|IRX3|DUSP18|SF3B1|SUV39H1|SPTY2D1|RERE|DOC2A|MEF2C|JARID2|TP53BP2|WAC|POLR3H|TRIM4|ICK|FAM76B|REV3L|DNMT1|KIFAP3|ANGEL2|KDM5B|LHX9|IER5|HDGF|CENPW…	16026	16342|16274|16132|16137|16180|16184|16101|16198|16189|16341|16278|16091|16078|16299|16127|16204|16083|16209|16142|16069|16190|16154|16297|16260|16247|16264|16117|16215|16257|16161|16308|16271|16124|16249|16119|16059|16218|16052|16042|16148|16040|16329|16298|16282|16280|16216|16235|16121|16145|16136|16106|16217|16179|16126|16147|16339|16097|16192|16047|16320|16318|16112|16135|16055|16240|16085|161…	9.93E-10		GO:0031981	0.561261017366127	0
3973	108	GO Cellular Component		nucleoplasm	4.08E-6	FOXJ2|AURKA|JADE1|BCL9|BRD8|MACROD1|FOPNL|AKIRIN2|DOCK10|ARL3|MEOX2|SMARCD3|ARID3A|TAF1B|CBLB|ADD1|ANKRD32|PHLDA1|CCRN4L|ZIC1|UBP1|WIPI2|RPS23|CREBRF|RAD21|FAM96A|USP42|CXXC5|PRKCB|APITD1|TMEM70|WHSC1L1|CDK5R1|RCHY1|SMC1A|POU3F2|DUSP18|SF3B1|SUV39H1|SPTY2D1|RERE|DOC2A|MEF2C|JARID2|TP53BP2|WAC|POLR3H|TRIM4|FAM76B|REV3L|DNMT1|ANGEL2|KDM5B|IER5|HDGF|CENPW|CDC40|PRMT6|BTRC|PTEN|SNCG|PCIF1|POU3F1|STXB…	16026	16342|16274|16132|16137|16180|16184|16101|16198|16189|16341|16091|16078|16127|16204|16083|16209|16142|16069|16190|16154|16297|16247|16264|16117|16215|16257|16161|16308|16271|16124|16249|16059|16218|16052|16042|16148|16329|16298|16282|16280|16216|16235|16121|16145|16136|16106|16217|16179|16147|16339|16097|16047|16320|16112|16135|16055|16240|16108|16172|16068|16177|16328|16044|16139|16155|16254|161…	3.32E-9		GO:0005654	0.5389339836910121	0
7390	165	GO Cellular Component		nucleus	3.34E-5	FOXJ2|SPAG7|AURKA|JADE1|BCL9|DGCR14|PPP1R1B|BRD8|MACROD1|FOPNL|AKIRIN2|DOCK10|MARCH7|ARL3|RSBN1|CUX2|MEOX2|SMARCD3|DDX18|ARID3A|TAF1B|CBLB|ADD1|ANKRD32|PHLDA1|CCRN4L|AKAP6|ZIC1|UBP1|KIT|WIPI2|PRICKLE2|SNRK|RPS23|CREBRF|RAD21|FAM96A|XRCC6BP1|USP42|CXXC5|PRKCB|RBKS|AGAP1|APITD1|TMEM70|PABPC1|C17orf53|GLTSCR1L|WHSC1L1|CDK5R1|RCHY1|SMC1A|POU3F2|IRX3|DUSP18|MT1F|SF3B1|SUV39H1|SPTY2D1|RERE|PRDM8|DOC2A|…	16026	16342|16098|16274|16132|16137|16041|16266|16180|16184|16101|16198|16189|16212|16341|16131|16278|16091|16078|16299|16127|16204|16083|16209|16142|16069|16190|16173|16154|16297|16260|16247|16269|16063|16264|16117|16215|16257|16197|16161|16308|16271|16243|16088|16124|16249|16175|16057|16119|16059|16218|16052|16042|16148|16040|16329|16153|16298|16282|16280|16216|16146|16235|16121|16145|16136|16236|160…	4.08E-8		GO:0005634	0.44762535331884357	0
12528	242	GO Cellular Component		intracellular organelle	7.95E-5	HS3ST1|GRN|FOXJ2|SPAG7|RAB26|AURKA|JADE1|BCL9|GSTM2|DGCR14|PPP1R1B|BRD8|AP3B1|MACROD1|FOPNL|KIDINS220|AKIRIN2|DOCK10|MARCH7|SLC31A2|TTLL7|IFT172|ARL3|RSBN1|CASQ2|CUX2|MEOX2|SMARCD3|DDX18|ARID3A|TAF1B|CLASP1|CBLB|IFT57|ADD1|ANKRD32|IQCG|ACAT1|PHLDA1|MAATS1|MUT|FRMPD3|GLUD1|ABLIM1|LAMTOR1|PTS|CCRN4L|AKAP6|TJP1|ZIC1|UBP1|TMBIM4|KIT|WIPI2|PRICKLE2|SNRK|RPS23|CREBRF|RAD21|JAM3|FAM96A|XRCC6BP1|SLC25A23…	16026	16288|16160|16342|16098|16046|16274|16132|16137|16317|16041|16266|16180|16094|16184|16101|16283|16198|16189|16212|16246|16340|16159|16341|16131|16133|16278|16091|16078|16299|16127|16204|16073|16083|16319|16209|16142|16181|16262|16069|16301|16104|16222|16281|16090|16164|16277|16190|16173|16208|16154|16297|16202|16260|16247|16269|16063|16264|16117|16215|16037|16257|16197|16309|16161|16311|16308|162…	1.29E-7		GO:0043229	0.4099632871343529	0
10761	215	GO Cellular Component		intracellular membrane-bounded organelle	1.5E-4	HS3ST1|GRN|FOXJ2|SPAG7|RAB26|AURKA|JADE1|BCL9|GSTM2|DGCR14|PPP1R1B|BRD8|AP3B1|MACROD1|FOPNL|AKIRIN2|DOCK10|MARCH7|ARL3|RSBN1|CASQ2|CUX2|MEOX2|SMARCD3|DDX18|ARID3A|TAF1B|CLASP1|CBLB|IFT57|ADD1|ANKRD32|ACAT1|PHLDA1|MAATS1|MUT|GLUD1|LAMTOR1|PTS|CCRN4L|AKAP6|ZIC1|UBP1|TMBIM4|KIT|WIPI2|PRICKLE2|SNRK|RPS23|CREBRF|RAD21|JAM3|FAM96A|XRCC6BP1|SLC25A23|USP42|TPST1|CXXC5|PRKCB|RBKS|AGAP1|APITD1|B3GNT1|CTSF|…	16026	16288|16160|16342|16098|16046|16274|16132|16137|16317|16041|16266|16180|16094|16184|16101|16198|16189|16212|16341|16131|16133|16278|16091|16078|16299|16127|16204|16073|16083|16319|16209|16142|16262|16069|16301|16104|16281|16164|16277|16190|16173|16154|16297|16202|16260|16247|16269|16063|16264|16117|16215|16037|16257|16197|16309|16161|16311|16308|16271|16243|16088|16124|16231|16286|16294|16249|161…	2.96E-7		GO:0043231	0.38239087409443184	0
14276	264	GO Cellular Component		intracellular	1.8E-4	HS3ST1|GRN|FOXJ2|SPAG7|XYLB|DHPS|RAB26|AURKA|JADE1|BCL9|OSCP1|GSTM2|DGCR14|PPP1R1B|BRD8|AP3B1|MACROD1|FOPNL|KIDINS220|AKIRIN2|DOCK10|MARCH7|SLC31A2|TTLL7|IFT172|ARL3|RSBN1|CASQ2|CUX2|MEOX2|SMARCD3|DDX18|ARID3A|TAF1B|CLASP1|CBLB|IFT57|ADD1|ANKRD32|IQCG|ACAT1|PHLDA1|MAATS1|MUT|GNA12|FRMPD3|GLUD1|ABLIM1|LAMTOR1|PTS|CCRN4L|AKAP6|TJP1|ZIC1|UBP1|TMBIM4|KIT|WIPI2|PRICKLE2|SNRK|RPS23|CREBRF|RAD21|FBXO33|…	16026	16288|16160|16342|16098|16239|16051|16046|16274|16132|16137|16259|16317|16041|16266|16180|16094|16184|16101|16283|16198|16189|16212|16246|16340|16159|16341|16131|16133|16278|16091|16078|16299|16127|16204|16073|16083|16319|16209|16142|16181|16262|16069|16301|16104|16066|16222|16281|16090|16164|16277|16190|16173|16208|16154|16297|16202|16260|16247|16269|16063|16264|16117|16215|16345|16250|16037|162…	4.68E-7		GO:0005622	0.3744727494896694	0
5857	135	GO Cellular Component		intracellular organelle lumen	1.8E-4	HS3ST1|GRN|FOXJ2|AURKA|JADE1|BCL9|BRD8|MACROD1|FOPNL|AKIRIN2|DOCK10|ARL3|CASQ2|CUX2|MEOX2|SMARCD3|DDX18|ARID3A|TAF1B|CBLB|ADD1|ANKRD32|ACAT1|PHLDA1|MUT|GLUD1|CCRN4L|ZIC1|UBP1|KIT|WIPI2|RPS23|CREBRF|RAD21|FAM96A|USP42|CXXC5|PRKCB|APITD1|CTSF|TMEM70|GLTSCR1L|WHSC1L1|CES2|CDK5R1|RCHY1|SMC1A|POU3F2|IRX3|DUSP18|SF3B1|SUV39H1|SPTY2D1|RERE|DOC2A|MEF2C|JARID2|SUMF2|TP53BP2|WAC|POLR3H|TRIM4|ICK|FAM76B|REV…	16026	16288|16160|16342|16274|16132|16137|16180|16184|16101|16198|16189|16341|16133|16278|16091|16078|16299|16127|16204|16083|16209|16142|16262|16069|16104|16281|16190|16154|16297|16260|16247|16264|16117|16215|16257|16161|16308|16271|16124|16286|16249|16119|16059|16165|16218|16052|16042|16148|16040|16329|16298|16282|16280|16216|16235|16121|16145|16174|16136|16106|16217|16179|16126|16147|16339|16097|161…	4.28E-7		GO:0070013	0.3744727494896694	0
13515	249	GO Cellular Component		organelle	0.0025	HS3ST1|GRN|FOXJ2|SPAG7|RAB26|AURKA|JADE1|BCL9|GSTM2|DGCR14|PPP1R1B|BRD8|AP3B1|MACROD1|FOPNL|KIDINS220|AKIRIN2|DOCK10|MARCH7|SLC31A2|TTLL7|IFT172|ARL3|RSBN1|CASQ2|CUX2|MEOX2|SMARCD3|DDX18|ARID3A|TANC1|TAF1B|CLASP1|CBLB|IFT57|ADD1|ANKRD32|IQCG|ACAT1|PHLDA1|MAATS1|MUT|FRMPD3|GLUD1|ABLIM1|LAMTOR1|PTS|CCRN4L|AKAP6|TJP1|ZIC1|UBP1|TMBIM4|KIT|WIPI2|PRICKLE2|SNRK|RPS23|CREBRF|RAD21|JAM3|FAM96A|XRCC6BP1|SL…	16026	16288|16160|16342|16098|16046|16274|16132|16137|16317|16041|16266|16180|16094|16184|16101|16283|16198|16189|16212|16246|16340|16159|16341|16131|16133|16278|16091|16078|16299|16127|16151|16204|16073|16083|16319|16209|16142|16181|16262|16069|16301|16104|16222|16281|16090|16164|16277|16190|16173|16208|16154|16297|16202|16260|16247|16269|16063|16264|16117|16215|16037|16257|16197|16309|16161|16311|163…	1.02E-5		GO:0043226	0.26020599913279624	0
12427	231	GO Cellular Component		membrane-bounded organelle	0.0087	HS3ST1|GRN|FOXJ2|SPAG7|RAB26|AURKA|JADE1|BCL9|GSTM2|DGCR14|PPP1R1B|BRD8|AP3B1|MACROD1|FOPNL|KIDINS220|AKIRIN2|DOCK10|MARCH7|SLC31A2|IFT172|ARL3|RSBN1|CASQ2|CUX2|MEOX2|SMARCD3|DDX18|ARID3A|TAF1B|CLASP1|CBLB|IFT57|ADD1|ANKRD32|IQCG|ACAT1|PHLDA1|MAATS1|MUT|FRMPD3|GLUD1|LAMTOR1|PTS|CCRN4L|AKAP6|ZIC1|UBP1|TMBIM4|KIT|WIPI2|PRICKLE2|SNRK|RPS23|CREBRF|RAD21|JAM3|FAM96A|XRCC6BP1|SLC25A23|USP42|TPST1|CXXC5…	16026	16288|16160|16342|16098|16046|16274|16132|16137|16317|16041|16266|16180|16094|16184|16101|16283|16198|16189|16212|16246|16159|16341|16131|16133|16278|16091|16078|16299|16127|16204|16073|16083|16319|16209|16142|16181|16262|16069|16301|16104|16222|16281|16164|16277|16190|16173|16154|16297|16202|16260|16247|16269|16063|16264|16117|16215|16037|16257|16197|16309|16161|16311|16308|16271|16243|16088|161…	3.91E-5		GO:0043227	0.20604807473813813	0
4880	107	GO Cellular Component		intracellular non-membrane-bounded organelle	0.0281	FOXJ2|AURKA|JADE1|BRD8|FOPNL|TTLL7|IFT172|ARL3|CASQ2|CUX2|MEOX2|SMARCD3|DDX18|TAF1B|CLASP1|IFT57|ADD1|ANKRD32|IQCG|PHLDA1|MAATS1|FRMPD3|ABLIM1|CCRN4L|TJP1|UBP1|KIT|RPS23|RAD21|JAM3|PRKCB|MYL1|APITD1|KLHL3|MID1|PABPC1|C17orf53|GLTSCR1L|WHSC1L1|CDK5R1|SMC1A|POU3F2|IRX3|SUV39H1|SPTY2D1|DOC2A|MEF2C|CCDC15|RPL22|POLR3H|ICK|REV3L|DNMT1|KIFAP3|DCTN1|ENAH|LHX9|IER5|AHI1|CENPW|SFR1|PRMT6|SORBS1|SNCG|PCIF1…	16026	16342|16274|16132|16180|16101|16340|16159|16341|16133|16278|16091|16078|16299|16204|16073|16319|16209|16142|16181|16069|16301|16222|16090|16190|16208|16297|16260|16264|16215|16037|16271|16082|16124|16163|16325|16175|16057|16119|16059|16218|16042|16148|16040|16282|16280|16235|16121|16273|16092|16217|16126|16339|16097|16192|16213|16048|16318|16112|16134|16055|16085|16108|16050|16177|16328|16044|163…	1.4E-4		GO:0043232	0.155129368009492	0
46	6	GO Cellular Component		ciliary tip	0.0281	IFT172|IFT57|ICK|KIFAP3|DYNC2H1|WDR19	16026	16159|16319|16126|16192|16225|16267	1.6E-4		GO:0097542	0.155129368009492	0

## Sheet: GO molecular function
# background genes	# genes	category	chart color	description	FDR value	genes	network.SUID	nodes.SUID	p-value	PMID	term name	transferred FDR value	year
12516	239	GO Molecular Function		binding	0.0043	GRN|CA11|FOXJ2|SPAG7|XYLB|DHPS|RAB26|AURKA|JADE1|BCL9|GSTM2|C19orf43|RASL11B|PPP1R1B|AP3B1|KIDINS220|SEMA6A|AKIRIN2|DOCK10|MARCH7|TTLL7|ARL3|RSBN1|CASQ2|ENOX1|CUX2|MEOX2|SMARCD3|DDX18|ARID3A|TAF1B|CLASP1|CBLB|IFT57|ADD1|ANKRD32|IQCG|NRXN2|ACAT1|PHLDA1|FXYD7|MUT|GNA12|GLUD1|ABLIM1|LAMTOR1|PTS|CCRN4L|AKAP6|TJP1|ZIC1|UBP1|ZFAND3|FZD1|KIT|WIPI2|NBL1|HELQ|PRICKLE2|SNRK|RPS23|CREBRF|RAD21|JAM3|FAM96A|X…	16026	16160|16114|16342|16098|16239|16051|16046|16274|16132|16137|16317|16312|16206|16266|16094|16283|16253|16198|16189|16212|16340|16341|16131|16133|16203|16278|16091|16078|16299|16127|16204|16073|16083|16319|16209|16142|16181|16074|16262|16069|16284|16104|16066|16281|16090|16164|16277|16190|16173|16208|16154|16297|16096|16168|16260|16247|16113|16304|16269|16063|16264|16117|16215|16037|16257|16197|163…	8.3E-7		GO:0005488	0.23665315444204132	0

## Sheet: COMPARTMENTS
# background genes	# genes	category	chart color	description	FDR value	genes	network.SUID	nodes.SUID	p-value	PMID	term name	transferred FDR value	year
11202	231	COMPARTMENTS		Intracellular	1.2E-6	HS3ST1|GRN|FOXJ2|SPAG7|DHPS|RAB26|AURKA|JADE1|BCL9|OSCP1|GSTM2|DGCR14|PPP1R1B|BRD8|AP3B1|MACROD1|FOPNL|KIDINS220|AKIRIN2|DOCK10|MARCH7|TTLL7|IFT172|ARL3|CASQ2|CUX2|MEOX2|SMARCD3|DDX18|ARID3A|TAF1B|CLASP1|CBLB|IFT57|ADD1|ANKRD32|IQCG|ACAT1|PHLDA1|MAATS1|MUT|GNA12|FRMPD3|GLUD1|ABLIM1|LAMTOR1|PTS|CCRN4L|AKAP6|TJP1|ZIC1|UBP1|TMBIM4|KIT|WIPI2|PRICKLE2|SNRK|RPS23|CREBRF|RAD21|KIAA1191|JAM3|FAM96A|XRCC6…	16026	16288|16160|16342|16098|16051|16046|16274|16132|16137|16259|16317|16041|16266|16180|16094|16184|16101|16283|16198|16189|16212|16340|16159|16341|16133|16278|16091|16078|16299|16127|16204|16073|16083|16319|16209|16142|16181|16262|16069|16301|16104|16066|16222|16281|16090|16164|16277|16190|16173|16208|16154|16297|16202|16260|16247|16269|16063|16264|16117|16215|16250|16037|16257|16197|16309|16161|163…	4.32E-10		GOCC:0005622	0.5920818753952375	0
4604	116	COMPARTMENTS		Nucleus	6.87E-5	FOXJ2|SPAG7|AURKA|JADE1|BCL9|DGCR14|BRD8|MACROD1|AKIRIN2|DOCK10|MARCH7|ARL3|CUX2|MEOX2|SMARCD3|DDX18|ARID3A|TAF1B|CBLB|ADD1|ANKRD32|PHLDA1|CCRN4L|AKAP6|ZIC1|UBP1|KIT|WIPI2|RPS23|CREBRF|RAD21|XRCC6BP1|USP42|CXXC5|PRKCB|APITD1|PABPC1|GLTSCR1L|WHSC1L1|CDK5R1|RCHY1|SMC1A|POU3F2|DUSP18|MT1F|SF3B1|SUV39H1|SPTY2D1|PRDM8|MEF2C|JARID2|TP53BP2|PDPK1|RPL22|WAC|POLR3H|DHCR7|CDAN1|ICK|FAM76B|REV3L|DNMT1|KIFAP…	16026	16342|16098|16274|16132|16137|16041|16180|16184|16198|16189|16212|16341|16278|16091|16078|16299|16127|16204|16083|16209|16142|16069|16190|16173|16154|16297|16260|16247|16264|16117|16215|16197|16161|16308|16271|16124|16175|16119|16059|16218|16052|16042|16148|16329|16153|16298|16282|16280|16146|16121|16145|16136|16095|16092|16106|16217|16110|16196|16126|16147|16339|16097|16192|16213|16047|16320|161…	4.96E-8		GOCC:0005634	0.416304326294045	0
9260	192	COMPARTMENTS		Intracellular organelle	2.6E-4	HS3ST1|GRN|FOXJ2|SPAG7|RAB26|AURKA|JADE1|BCL9|GSTM2|DGCR14|BRD8|AP3B1|MACROD1|FOPNL|KIDINS220|AKIRIN2|DOCK10|MARCH7|IFT172|ARL3|CASQ2|CUX2|MEOX2|SMARCD3|DDX18|ARID3A|TAF1B|CLASP1|CBLB|IFT57|ADD1|ANKRD32|IQCG|ACAT1|PHLDA1|MAATS1|MUT|FRMPD3|GLUD1|ABLIM1|LAMTOR1|PTS|CCRN4L|AKAP6|TJP1|ZIC1|UBP1|TMBIM4|KIT|WIPI2|RPS23|CREBRF|RAD21|JAM3|FAM96A|XRCC6BP1|USP42|TPST1|CXXC5|PRKCB|MYL1|APITD1|B3GNT1|CTSF|TM…	16026	16288|16160|16342|16098|16046|16274|16132|16137|16317|16041|16180|16094|16184|16101|16283|16198|16189|16212|16159|16341|16133|16278|16091|16078|16299|16127|16204|16073|16083|16319|16209|16142|16181|16262|16069|16301|16104|16222|16281|16090|16164|16277|16190|16173|16208|16154|16297|16202|16260|16247|16264|16117|16215|16037|16257|16197|16161|16311|16308|16271|16082|16124|16231|16286|16249|16325|161…	2.86E-7		GOCC:0043229	0.35850266520291824	0
7546	164	COMPARTMENTS		Intracellular membrane-bounded organelle	2.6E-4	HS3ST1|GRN|FOXJ2|SPAG7|RAB26|AURKA|JADE1|BCL9|GSTM2|DGCR14|BRD8|AP3B1|MACROD1|AKIRIN2|DOCK10|MARCH7|ARL3|CASQ2|CUX2|MEOX2|SMARCD3|DDX18|ARID3A|TAF1B|CLASP1|CBLB|ADD1|ANKRD32|ACAT1|PHLDA1|MUT|GLUD1|LAMTOR1|PTS|CCRN4L|AKAP6|ZIC1|UBP1|TMBIM4|KIT|WIPI2|RPS23|CREBRF|RAD21|JAM3|FAM96A|XRCC6BP1|USP42|TPST1|CXXC5|PRKCB|APITD1|B3GNT1|CTSF|TMEM70|PABPC1|GLTSCR1L|WHSC1L1|CES2|CDK5R1|RCHY1|SMC1A|SLC25A18|POU…	16026	16288|16160|16342|16098|16046|16274|16132|16137|16317|16041|16180|16094|16184|16198|16189|16212|16341|16133|16278|16091|16078|16299|16127|16204|16073|16083|16209|16142|16262|16069|16104|16281|16164|16277|16190|16173|16154|16297|16202|16260|16247|16264|16117|16215|16037|16257|16197|16161|16311|16308|16271|16124|16231|16286|16249|16175|16119|16059|16165|16218|16052|16042|16171|16148|16329|16153|162…	3.54E-7		GOCC:0043231	0.35850266520291824	0
9733	193	COMPARTMENTS		Organelle	0.0054	HS3ST1|GRN|FOXJ2|SPAG7|RAB26|AURKA|JADE1|BCL9|GSTM2|DGCR14|BRD8|AP3B1|MACROD1|FOPNL|KIDINS220|AKIRIN2|DOCK10|MARCH7|IFT172|ARL3|CASQ2|CUX2|MEOX2|SMARCD3|DDX18|ARID3A|TAF1B|CLASP1|CBLB|IFT57|ADD1|ANKRD32|IQCG|ACAT1|PHLDA1|MAATS1|MUT|FRMPD3|GLUD1|ABLIM1|LAMTOR1|PTS|CCRN4L|AKAP6|TJP1|ZIC1|UBP1|TMBIM4|KIT|WIPI2|RPS23|CREBRF|RAD21|JAM3|FAM96A|XRCC6BP1|USP42|TPST1|CXXC5|PRKCB|MYL1|APITD1|B3GNT1|CTSF|TM…	16026	16288|16160|16342|16098|16046|16274|16132|16137|16317|16041|16180|16094|16184|16101|16283|16198|16189|16212|16159|16341|16133|16278|16091|16078|16299|16127|16204|16073|16083|16319|16209|16142|16181|16262|16069|16301|16104|16222|16281|16090|16164|16277|16190|16173|16208|16154|16297|16202|16260|16247|16264|16117|16215|16037|16257|16197|16161|16311|16308|16271|16082|16124|16231|16286|16249|16325|161…	9.75E-6		GOCC:0043226	0.22676062401770314	0
1907	55	COMPARTMENTS		Nuclear lumen	0.0065	FOXJ2|AURKA|JADE1|BRD8|SMARCD3|DDX18|ARID3A|TAF1B|KIT|RPS23|CREBRF|RAD21|APITD1|GLTSCR1L|WHSC1L1|RCHY1|SMC1A|SF3B1|SUV39H1|SPTY2D1|MEF2C|JARID2|POLR3H|ICK|FAM76B|DNMT1|KIFAP3|ANGEL2|KDM5B|CDC40|SFR1|BTRC|PTEN|PIN4|PHF20|FOXO4|TEX10|XRN2|FOXC1|UTP14A|SIN3A|RPRD1A|FOXO3|ATXN7L3|PHF21A|RUNX1T1|PAX6|PRMT1|NMD3|CDK5RAP3|NUP153|NELFCD|MCM3|JADE3|SPATS2L	16026	16342|16274|16132|16180|16078|16299|16127|16204|16260|16264|16117|16215|16124|16119|16059|16052|16042|16298|16282|16280|16121|16145|16217|16126|16147|16097|16192|16047|16320|16240|16085|16172|16068|16254|16140|16156|16255|16045|16224|16344|16207|16272|16115|16183|16263|16129|16219|16152|16123|16036|16229|16130|16072|16343|16205	1.4E-5		GOCC:0031981	0.21870866433571443	0
8631	173	COMPARTMENTS		Membrane-bounded organelle	0.0135	HS3ST1|GRN|FOXJ2|SPAG7|RAB26|AURKA|JADE1|BCL9|GSTM2|DGCR14|BRD8|AP3B1|MACROD1|KIDINS220|AKIRIN2|DOCK10|MARCH7|IFT172|ARL3|CASQ2|CUX2|MEOX2|SMARCD3|DDX18|ARID3A|TAF1B|CLASP1|CBLB|ADD1|ANKRD32|ACAT1|PHLDA1|MUT|FRMPD3|GLUD1|LAMTOR1|PTS|CCRN4L|AKAP6|ZIC1|UBP1|TMBIM4|KIT|WIPI2|RPS23|CREBRF|RAD21|JAM3|FAM96A|XRCC6BP1|USP42|TPST1|CXXC5|PRKCB|APITD1|B3GNT1|CTSF|TMEM70|PABPC1|GLTSCR1L|WHSC1L1|CES2|CDK5R1|…	16026	16288|16160|16342|16098|16046|16274|16132|16137|16317|16041|16180|16094|16184|16283|16198|16189|16212|16159|16341|16133|16278|16091|16078|16299|16127|16204|16073|16083|16209|16142|16262|16069|16104|16222|16281|16164|16277|16190|16173|16154|16297|16202|16260|16247|16264|16117|16215|16037|16257|16197|16161|16311|16308|16271|16124|16231|16286|16249|16175|16119|16059|16165|16218|16052|16042|16171|161…	3.41E-5		GOCC:0043227	0.1869666231504994	0
45	6	COMPARTMENTS		Ciliary tip	0.0482	IFT172|IFT57|ICK|KIFAP3|DYNC2H1|WDR19	16026	16159|16319|16126|16192|16225|16267	1.4E-4		GOCC:0097542	0.13169529617611503	0

## Sheet: TISSUES
# background genes	# genes	category	chart color	description	FDR value	genes	network.SUID	nodes.SUID	p-value	PMID	term name	transferred FDR value	year
5458	155	TISSUES		Brain	1.1E-12	HS3ST1|GRN|CA11|DHPS|RAB26|JADE1|GSTM2|C19orf43|PPP1R1B|BRD8|KIDINS220|SEMA6A|AKIRIN2|DOCK10|TTLL7|ARL3|TAF1B|CLASP1|ADD1|ANKRD32|NRXN2|PHLDA1|MAATS1|GNA12|GLUD1|ABLIM1|AKAP6|TJP1|ZIC1|UBP1|KIT|SNRK|RPS23|RAD21|KIAA1191|JAM3|SLC25A23|TPST1|FSTL5|PRKCB|AGAP1|B3GNT1|CTSF|KLHL3|MID1|PABPC1|KIAA0195|WHSC1L1|LRRN1|CES2|CDK5R1|NQO1|RCHY1|SMC1A|SLC25A18|POU3F2|CNTN2|FLRT2|SF3B1|GALNT16|SUV39H1|RERE|PRDM…	16026	16288|16160|16114|16051|16046|16132|16317|16312|16266|16180|16283|16253|16198|16189|16340|16341|16204|16073|16209|16142|16074|16069|16301|16066|16281|16090|16173|16208|16154|16297|16260|16063|16264|16215|16250|16037|16309|16311|16093|16271|16088|16231|16286|16163|16325|16175|16313|16059|16118|16165|16218|16244|16052|16042|16171|16148|16084|16230|16298|16065|16282|16216|16146|16235|16330|16121|161…	4.39E-16		BTO:0000142	1.1958607314841774	0
5550	156	TISSUES		Central nervous system	1.1E-12	HS3ST1|GRN|CA11|DHPS|RAB26|JADE1|GSTM2|C19orf43|PPP1R1B|BRD8|KIDINS220|SEMA6A|AKIRIN2|DOCK10|TTLL7|ARL3|TAF1B|CLASP1|ADD1|ANKRD32|NRXN2|PHLDA1|MAATS1|GNA12|GLUD1|ABLIM1|AKAP6|TJP1|ZIC1|UBP1|KIT|SNRK|RPS23|RAD21|KIAA1191|JAM3|SLC25A23|TPST1|FSTL5|PRKCB|AGAP1|B3GNT1|CTSF|KLHL3|MID1|PABPC1|KIAA0195|WHSC1L1|LRRN1|CES2|CDK5R1|NQO1|RCHY1|SMC1A|SLC25A18|POU3F2|CNTN2|IGDCC3|FLRT2|SF3B1|GALNT16|SUV39H1|RE…	16026	16288|16160|16114|16051|16046|16132|16317|16312|16266|16180|16283|16253|16198|16189|16340|16341|16204|16073|16209|16142|16074|16069|16301|16066|16281|16090|16173|16208|16154|16297|16260|16063|16264|16215|16250|16037|16309|16311|16093|16271|16088|16231|16286|16163|16325|16175|16313|16059|16118|16165|16218|16244|16052|16042|16171|16148|16084|16191|16230|16298|16065|16282|16216|16146|16235|16330|161…	8.29E-16		BTO:0000227	1.1958607314841774	0
5703	158	TISSUES		Nervous system	1.42E-12	HS3ST1|GRN|CA11|DHPS|RAB26|JADE1|GSTM2|C19orf43|PPP1R1B|BRD8|KIDINS220|SEMA6A|AKIRIN2|DOCK10|TTLL7|ARL3|TAF1B|CLASP1|ADD1|ANKRD32|NRXN2|PHLDA1|MAATS1|GNA12|GLUD1|ABLIM1|AKAP6|TJP1|ZIC1|UBP1|KIT|SNRK|RPS23|RAD21|KIAA1191|JAM3|SLC25A23|TPST1|FSTL5|PRKCB|AGAP1|B3GNT1|CTSF|KLHL3|MID1|PABPC1|KIAA0195|WHSC1L1|LRRN1|CES2|CDK5R1|NQO1|RCHY1|SMC1A|SLC25A18|POU3F2|CNTN2|IGDCC3|FLRT2|SF3B1|GALNT16|SUV39H1|RE…	16026	16288|16160|16114|16051|16046|16132|16317|16312|16266|16180|16283|16253|16198|16189|16340|16341|16204|16073|16209|16142|16074|16069|16301|16066|16281|16090|16173|16208|16154|16297|16260|16063|16264|16215|16250|16037|16309|16311|16093|16271|16088|16231|16286|16163|16325|16175|16313|16059|16118|16165|16218|16244|16052|16042|16171|16148|16084|16191|16230|16298|16065|16282|16216|16146|16235|16330|161…	1.7E-15		BTO:0001484	1.1847711655616944	0

## Sheet: UniProt Keywords
# background genes	# genes	category	chart color	description	FDR value	genes	network.SUID	nodes.SUID	p-value	PMID	term name	transferred FDR value	year
8057	181	UniProt Keywords		Phosphoprotein	1.39E-6	FOXJ2|SPAG7|DHPS|AURKA|JADE1|BCL9|C1orf21|GSTM2|DGCR14|GSE1|PPP1R1B|BRD8|AP3B1|FOPNL|KIDINS220|SEMA6A|AKIRIN2|DOCK10|MARCH7|SLC31A2|ARL3|RSBN1|CASQ2|CUX2|SMARCD3|ARID3A|TANC1|CLASP1|CBLB|ADD1|FXYD7|MAATS1|MUT|GNA12|GLUD1|ABLIM1|LAMTOR1|PTS|AKAP6|TJP1|UBP1|KIT|WIPI2|PRICKLE2|SNRK|RAD21|KIAA1191|USP42|CXXC5|PRKCB|MYL1|AGAP1|GSTM1|KLHL3|MID1|PABPC1|C17orf53|KIAA0195|GLTSCR1L|WHSC1L1|CDK5R1|NQO1|RCHY…	16026	16342|16098|16051|16274|16132|16137|16287|16317|16041|16103|16266|16180|16094|16101|16283|16253|16198|16189|16212|16246|16341|16131|16133|16278|16078|16127|16151|16073|16083|16209|16284|16301|16104|16066|16281|16090|16164|16277|16173|16208|16297|16260|16247|16269|16063|16215|16250|16161|16308|16271|16082|16088|16327|16163|16325|16175|16057|16313|16119|16059|16218|16244|16052|16042|16171|16148|160…	1.51E-9		KW-0597	0.5856985199745905	0
953	37	UniProt Keywords		Developmental protein	4.0E-4	SEMA6A|AKIRIN2|TTLL7|IFT172|MEOX2|ZIC1|DISP1|FZD1|RAD21|IRX3|FLRT2|FMNL3|RERE|MEF2C|JARID2|WLS|ICK|AHI1|DACH2|FOXO4|SPRY2|BMP2|NGRN|FOXC1|SHROOM2|PAFAH1B1|DYNC2H1|UNC5D|MDGA1|PAX6|STMN1|EBF2|NTRK1|PGF|ZNF423|ENC1|SPRY1	16026	16253|16198|16340|16159|16091|16154|16221|16168|16215|16040|16230|16322|16216|16121|16145|16187|16126|16134|16323|16156|16194|16076|16143|16224|16296|16125|16225|16144|16182|16219|16228|16039|16149|16157|16105|16256|16223	8.7E-7		KW-0217	0.33979400086720374	0
5208	120	UniProt Keywords		Nucleus	0.001	FOXJ2|SPAG7|JADE1|BCL9|DGCR14|BRD8|MACROD1|AKIRIN2|DOCK10|ARL3|RSBN1|CUX2|MEOX2|SMARCD3|DDX18|ARID3A|TAF1B|ANKRD32|PHLDA1|CCRN4L|AKAP6|ZIC1|UBP1|PRICKLE2|SNRK|CREBRF|RAD21|CXXC5|PRKCB|RBKS|APITD1|PABPC1|WHSC1L1|CDK5R1|RCHY1|SMC1A|POU3F2|IRX3|DUSP18|SF3B1|SUV39H1|SPTY2D1|RERE|PRDM8|MEF2C|JARID2|TP53BP2|SAMD11|PDPK1|WAC|POLR3H|CDAN1|ICK|FAM76B|REV3L|ZNF33B|DNMT1|DCTN1|KDM5B|LHX9|IER5|HDGF|CDC40|SFR…	16026	16342|16098|16132|16137|16041|16180|16184|16198|16189|16341|16131|16278|16091|16078|16299|16127|16204|16142|16069|16190|16173|16154|16297|16269|16063|16117|16215|16308|16271|16243|16124|16175|16059|16218|16052|16042|16148|16040|16329|16298|16282|16280|16216|16146|16121|16145|16136|16236|16095|16106|16217|16196|16126|16147|16339|16300|16097|16213|16320|16318|16112|16135|16240|16085|16108|16172|160…	3.36E-6		KW-0539	0.3	0
10179	201	UniProt Keywords		Alternative splicing	0.0013	GRN|FOXJ2|XYLB|DHPS|RAB26|JADE1|OSCP1|GSTM2|GSE1|PPP1R1B|BRD8|AP3B1|FOPNL|KIDINS220|SEMA6A|DOCK10|MARCH7|TTLL7|IFT172|RSBN1|CASQ2|ENOX1|SMARCD3|TANC1|TAF1B|CLASP1|CBLB|ADD1|ANKRD32|IQCG|NRXN2|ACAT1|LRIG1|MAATS1|GLUD1|ABLIM1|AKAP6|TJP1|UBP1|KIT|WIPI2|NBL1|HELQ|SNRK|CREBRF|KIAA1191|JAM3|FAM96A|SLC25A23|USP42|CXXC5|FSTL5|PRKCB|RBKS|MYL1|AGAP1|APITD1|GSTM1|KLHL3|COQ10A|TMEM70|MID1|PABPC1|C17orf53|KIA…	16026	16160|16342|16239|16051|16046|16132|16259|16317|16103|16266|16180|16094|16101|16283|16253|16189|16212|16340|16159|16131|16133|16203|16078|16151|16204|16073|16083|16209|16142|16181|16074|16262|16315|16301|16281|16090|16173|16208|16297|16260|16247|16113|16304|16063|16117|16250|16037|16257|16309|16161|16308|16093|16271|16243|16082|16088|16124|16327|16163|16294|16249|16325|16175|16057|16313|16059|161…	5.54E-6		KW-0025	0.2886056647693163	0
605	26	UniProt Keywords		Repressor	0.0014	AKIRIN2|CCRN4L|CREBRF|RAD21|CXXC5|IRX3|SUV39H1|RERE|JARID2|DNMT1|KDM5B|IER5|HDGF|PRMT6|DACH2|TLE4|HES3|FOXC1|SIN3A|PHF21A|RUNX1T1|PAX6|ZNF706|EID1|ZNF423|NELFCD	16026	16198|16190|16117|16215|16308|16040|16282|16216|16145|16097|16320|16112|16135|16108|16323|16333|16077|16224|16207|16263|16129|16219|16107|16334|16105|16130	7.56E-6		KW-0678	0.2853871964321762	0
288	15	UniProt Keywords		Chromatin regulator	0.0143	BRD8|RSBN1|SMARCD3|PRKCB|WHSC1L1|SUV39H1|JARID2|WAC|DNMT1|KDM5B|PRMT6|PHF20|ATXN7L3|PHF21A|CHD9	16026	16180|16131|16078|16271|16059|16282|16145|16106|16097|16320|16108|16140|16183|16263|16232	9.26E-5		KW-0156	0.18446639625349381	0
226	13	UniProt Keywords		Proto-oncogene	0.0143	AURKA|BCL9|KIT|WHSC1L1|FRAT1|PIM1|SRC|FOXO4|FOXO3|LETMD1|RUNX1T1|PRKCA|NTRK1	16026	16274|16137|16260|16059|16080|16155|16291|16156|16115|16270|16129|16167|16149	1.1E-4		KW-0656	0.18446639625349381	0
1215	37	UniProt Keywords		Cytoskeleton	0.0173	AURKA|JADE1|FOPNL|TTLL7|ARL3|CLASP1|IFT57|ADD1|ANKRD32|IQCG|MAATS1|ABLIM1|RAD21|KLHL3|MID1|ICK|DCTN1|ENAH|AHI1|SORBS1|SNCG|KLHL4|SRC|PIN4|UBXN11|SPRY2|SHROOM2|DAAM1|PAFAH1B1|HOOK2|DYNC2H1|WDR19|STMN1|KLHL5|CDK5RAP3|ENC1|MAP7	16026	16274|16132|16101|16340|16341|16073|16319|16209|16142|16181|16301|16090|16215|16163|16325|16126|16213|16048|16134|16050|16177|16303|16291|16254|16087|16194|16296|16261|16125|16332|16225|16267|16228|16326|16036|16256|16100	1.5E-4		KW-0206	0.17619538968712045	0
271	14	UniProt Keywords		Neurogenesis	0.0176	KIDINS220|SEMA6A|TTLL7|SMARCD3|ZIC1|POU3F2|PRDM8|MEF2C|PTEN|PAFAH1B1|MDGA1|STMN1|NTRK1|ZNF423	16026	16283|16253|16340|16078|16154|16148|16146|16121|16068|16125|16182|16228|16149|16105	1.7E-4		KW-0524	0.175448733218585	0
2383	60	UniProt Keywords		Ubl conjugation	0.0226	AURKA|JADE1|DGCR14|BRD8|MACROD1|IFT172|RSBN1|ARID3A|CBLB|ANKRD32|ABLIM1|FZD1|KIT|RPS23|RAD21|WHSC1L1|CDK5R1|NQO1|RCHY1|SF3B1|SPTY2D1|RERE|MEF2C|SAMD11|PDPK1|ZNF33B|DNMT1|DCTN1|KDM5B|HDGF|PTEN|PIM1|SRC|PIN4|FOXO4|TLE4|FOXC1|FAM122A|UTP14A|SIN3A|MVP|YPEL3|DLG4|FOXO3|KLHL24|PHF21A|PAX6|PRMT1|EID1|NTRK1|TOR1AIP1|CDK5RAP3|PDCD2|NUP153|RBMXL1|LDLR|CHD9|ENC1|RPS6KA5|MAP7	16026	16274|16132|16041|16180|16184|16159|16131|16127|16083|16142|16090|16168|16260|16264|16215|16059|16218|16244|16052|16298|16280|16216|16121|16236|16095|16300|16097|16213|16320|16135|16068|16155|16291|16254|16156|16333|16224|16290|16344|16207|16176|16199|16141|16115|16081|16263|16219|16152|16334|16149|16178|16036|16214|16229|16316|16227|16232|16256|16275|16100	2.4E-4		KW-0832	0.1645891560852599	0

## Sheet: WikiPathways
# background genes	# genes	category	chart color	description	FDR value	genes	network.SUID	nodes.SUID	p-value	PMID	term name	transferred FDR value	year
162	14	WikiPathways		EGF/EGFR signaling pathway	0.0013	AURKA|CBLB|PRKCB|MEF2C|PDPK1|PTEN|STXBP1|SRC|FOXO4|SPRY2|PRKCA|SYNJ1|STMN1|RPS6KA5	16026	16274|16083|16271|16121|16095|16068|16139|16291|16156|16194|16167|16162|16228|16275	7.48E-7		WP437	0.2886056647693163	0
82	9	WikiPathways		Glioblastoma signaling pathways	0.0111	PRKCB|PDPK1|PTEN|SRC|FOXO4|SPRY2|FOXO3|PRKCA|MAP2K4	16026	16271|16095|16068|16291|16156|16194|16115|16167|16166	1.27E-5		WP2261	0.19546770212133427	0
