# Supplementary material for: Transcriptome and Proteome Analysis in LUHMES Cells Overexpressing Alpha-Synuclein
Source: Front Neurol. 2022 Apr 11;13:787059. doi: 10.3389/fneur.2022.787059 (PMC9037753; doi:10.3389/fneur.2022.787059)
Supplement: Supplementary file 4 [file Table_4.XLSX]

## Sheet: whole proteome
# background genes	# genes	category	chart color	description	FDR value	genes	network.SUID	nodes.SUID	p-value	PMID	term name	transferred FDR value	year
14603	118	COMPARTMENTS		Cellular_component	1.25E-7	M6PR|TSPAN9|ASNS|CBX5|STX1B|EEF1A2|EMC2|NEFM|EDF1|TMEM30A|EIF2AK2|SLC1A4|GRWD1|PHC2|GNS|ALDH1L2|TTYH3|SYT1|DSG2|MESDC2|GNAO1|LGALS3BP|EPB41L5|CNTNAP1|ADD1|SCARB2|ABCB6|ESYT1|IQGAP1|FTH1|RPS3|APP|GSTT2B|CSTB|DAGLB|RRM1|ABCA3|ECEL1|UBTF|SCG2|EEA1|RCN2|MRE11A|CNTN2|LAMP1|SHMT2|SNCA|NISCH|SMPD1|PALM|FIBP|CTSB|FYN|LINGO1|WARS|KHDRBS3|PITPNM1|SPTBN1|ANK2|GFPT1|ATP2B4|SUSD2|TRIM33|XRCC6|TFRC|NRP2|ARHGEF…	51889	51977|52019|51912|52006|51983|51936|51944|51937|51999|51992|51993|51915|51998|51934|51913|51995|51903|51941|51981|51959|51946|51948|51987|52008|52007|51914|51962|52017|51917|51952|51943|51979|52011|51994|52001|51940|51991|51972|51951|51931|51990|51922|51919|51989|51973|51955|51974|52002|51971|52000|51961|51980|51907|51982|51920|51930|51965|52015|51964|51966|51945|51924|51956|52005|52004|52003|520…	4.51E-11		GOCC:0005575	0.6903089986991944	0
2041	37	COMPARTMENTS		Vesicle	2.3E-6	M6PR|TMEM30A|GNS|SYT1|LGALS3BP|SCARB2|IQGAP1|FTH1|APP|CSTB|ABCA3|SCG2|EEA1|LAMP1|SNCA|NISCH|SMPD1|PALM|CTSB|FYN|XRCC6|TFRC|ARHGEF2|SV2A|STXBP1|TXNDC5|LGMN|NCALD|DLG4|PLD3|PMEL|NDRG1|C2CD5|VIM|STON2|MARCKS|SERPINB6	51889	51977|51992|51913|51941|51948|51914|51917|51952|51979|51994|51991|51931|51990|51973|51974|52002|51971|52000|51980|51907|52005|52004|52010|51921|51933|51911|51988|51970|51932|51949|51935|51976|51968|51923|51899|51953|51926	1.66E-9		GOCC:0031982	0.5638272163982407	0
1702	33	COMPARTMENTS		Cytoplasmic vesicle	3.05E-6	M6PR|TMEM30A|GNS|SYT1|LGALS3BP|SCARB2|IQGAP1|FTH1|APP|CSTB|ABCA3|SCG2|EEA1|LAMP1|SNCA|NISCH|SMPD1|CTSB|FYN|XRCC6|TFRC|SV2A|STXBP1|TXNDC5|LGMN|NCALD|DLG4|PLD3|PMEL|NDRG1|C2CD5|STON2|SERPINB6	51889	51977|51992|51913|51941|51948|51914|51917|51952|51979|51994|51991|51931|51990|51973|51974|52002|51971|51980|51907|52005|52004|51921|51933|51911|51988|51970|51932|51949|51935|51976|51968|51899|51926	3.3E-9		GOCC:0031410	0.5515700160653214	0
1704	33	COMPARTMENTS		Intracellular vesicle	3.05E-6	M6PR|TMEM30A|GNS|SYT1|LGALS3BP|SCARB2|IQGAP1|FTH1|APP|CSTB|ABCA3|SCG2|EEA1|LAMP1|SNCA|NISCH|SMPD1|CTSB|FYN|XRCC6|TFRC|SV2A|STXBP1|TXNDC5|LGMN|NCALD|DLG4|PLD3|PMEL|NDRG1|C2CD5|STON2|SERPINB6	51889	51977|51992|51913|51941|51948|51914|51917|51952|51979|51994|51991|51931|51990|51973|51974|52002|51971|51980|51907|52005|52004|51921|51933|51911|51988|51970|51932|51949|51935|51976|51968|51899|51926	3.4E-9		GOCC:0097708	0.5515700160653214	0
8028	81	COMPARTMENTS		Cytoplasm	8.6E-6	M6PR|ASNS|STX1B|EEF1A2|EMC2|NEFM|EDF1|TMEM30A|EIF2AK2|GNS|ALDH1L2|SYT1|MESDC2|LGALS3BP|EPB41L5|ADD1|SCARB2|ABCB6|ESYT1|IQGAP1|FTH1|RPS3|APP|GSTT2B|CSTB|RRM1|ABCA3|SCG2|EEA1|RCN2|LAMP1|SHMT2|SNCA|NISCH|SMPD1|CTSB|FYN|WARS|PITPNM1|SPTBN1|ANK2|GFPT1|ATP2B4|XRCC6|TFRC|ARHGEF2|EPRS|RPS27|SV2A|PREX1|STXBP1|RPS4X|IARS|PSAT1|SLC3A2|GBA2|TXNDC5|BTF3|CLCN7|LGMN|MTHFD2|NCALD|DLG4|PLD3|POLDIP3|HK1|PMEL|NDRG1…	51889	51977|51912|51983|51936|51944|51937|51999|51992|51993|51913|51995|51941|51959|51948|51987|52007|51914|51962|52017|51917|51952|51943|51979|52011|51994|51940|51991|51931|51990|51922|51973|51955|51974|52002|51971|51980|51907|51920|51965|52015|51964|51966|51945|52005|52004|52010|52018|52020|51921|51908|51933|52016|51967|51950|52014|51916|51911|51963|51954|51988|51975|51970|51932|51949|51942|51901|519…	1.55E-8		GOCC:0005737	0.5065501548756433	0
11202	99	COMPARTMENTS		Intracellular	1.01E-5	M6PR|ASNS|CBX5|STX1B|EEF1A2|EMC2|NEFM|EDF1|TMEM30A|EIF2AK2|SLC1A4|GRWD1|PHC2|GNS|ALDH1L2|SYT1|MESDC2|GNAO1|LGALS3BP|EPB41L5|ADD1|SCARB2|ABCB6|ESYT1|IQGAP1|FTH1|RPS3|APP|GSTT2B|CSTB|RRM1|ABCA3|UBTF|SCG2|EEA1|RCN2|MRE11A|LAMP1|SHMT2|SNCA|NISCH|SMPD1|PALM|FIBP|CTSB|FYN|WARS|KHDRBS3|PITPNM1|SPTBN1|ANK2|GFPT1|ATP2B4|TRIM33|XRCC6|TFRC|ARHGEF2|EPRS|NES|RPS27|EBF3|SV2A|ZNF451|PREX1|STXBP1|DDX50|RPS4X|IAR…	51889	51977|51912|52006|51983|51936|51944|51937|51999|51992|51993|51915|51998|51934|51913|51995|51941|51959|51946|51948|51987|52007|51914|51962|52017|51917|51952|51943|51979|52011|51994|51940|51991|51951|51931|51990|51922|51919|51973|51955|51974|52002|51971|52000|51961|51980|51907|51920|51930|51965|52015|51964|51966|51945|51956|52005|52004|52010|52018|51910|52020|51958|51921|52009|51908|51933|51918|520…	2.19E-8		GOCC:0005622	0.4995678626217358	0
3515	47	COMPARTMENTS		Plasma membrane	2.95E-5	TSPAN9|TMEM30A|SLC1A4|TTYH3|SYT1|DSG2|GNAO1|CNTNAP1|ADD1|ABCB6|IQGAP1|RPS3|APP|DAGLB|ABCA3|EEA1|CNTN2|LAMP1|SNCA|NISCH|SMPD1|PALM|FYN|LINGO1|SPTBN1|ANK2|ATP2B4|SUSD2|TFRC|NRP2|ARHGEF2|CADM3|SV2A|PLXNA3|PREX1|STXBP1|SLC3A2|FAM171A1|SLC7A1|DLG4|MDGA1|PMEL|NDRG1|KCNB2|C2CD5|SLC38A1|MARCKS	51889	52019|51992|51915|51903|51941|51981|51946|52008|52007|51962|51917|51943|51979|52001|51991|51990|51989|51973|51974|52002|51971|52000|51907|51982|52015|51964|51945|51924|52004|52003|52010|51939|51921|51969|51908|51933|52014|51904|52012|51932|51905|51935|51976|51927|51968|51900|51953	8.37E-8		GOCC:0005886	0.45301779840218365	0
9260	87	COMPARTMENTS		Intracellular organelle	2.95E-5	M6PR|CBX5|STX1B|EEF1A2|EMC2|NEFM|EDF1|TMEM30A|EIF2AK2|SLC1A4|GRWD1|PHC2|GNS|ALDH1L2|SYT1|MESDC2|LGALS3BP|ADD1|SCARB2|ABCB6|ESYT1|IQGAP1|FTH1|RPS3|APP|CSTB|ABCA3|UBTF|SCG2|EEA1|RCN2|MRE11A|LAMP1|SHMT2|SNCA|NISCH|SMPD1|PALM|FIBP|CTSB|FYN|KHDRBS3|SPTBN1|ANK2|ATP2B4|TRIM33|XRCC6|TFRC|ARHGEF2|NES|RPS27|EBF3|SV2A|ZNF451|STXBP1|DDX50|RPS4X|SLC3A2|GBA2|TXNDC5|BTF3|CLCN7|LGMN|MTHFD2|NCALD|DLG4|PLD3|POLDIP…	51889	51977|52006|51983|51936|51944|51937|51999|51992|51993|51915|51998|51934|51913|51995|51941|51959|51948|52007|51914|51962|52017|51917|51952|51943|51979|51994|51991|51951|51931|51990|51922|51919|51973|51955|51974|52002|51971|52000|51961|51980|51907|51930|52015|51964|51945|51956|52005|52004|52010|51910|52020|51958|51921|52009|51933|51918|52016|52014|51916|51911|51963|51954|51988|51975|51970|51932|519…	7.46E-8		GOCC:0043229	0.45301779840218365	0
3658	48	COMPARTMENTS		Cell periphery	2.95E-5	TSPAN9|TMEM30A|SLC1A4|TTYH3|SYT1|DSG2|GNAO1|CNTNAP1|ADD1|ABCB6|IQGAP1|RPS3|APP|DAGLB|ABCA3|EEA1|CNTN2|LAMP1|SNCA|NISCH|SMPD1|PALM|FYN|LINGO1|SPTBN1|ANK2|ATP2B4|SUSD2|TFRC|NRP2|ARHGEF2|CADM3|SV2A|PLXNA3|PREX1|STXBP1|SLC3A2|FAM171A1|SLC7A1|DLG4|MDGA1|PMEL|NDRG1|KCNB2|SPTBN2|C2CD5|SLC38A1|MARCKS	51889	52019|51992|51915|51903|51941|51981|51946|52008|52007|51962|51917|51943|51979|52001|51991|51990|51989|51973|51974|52002|51971|52000|51907|51982|52015|51964|51945|51924|52004|52003|52010|51939|51921|51969|51908|51933|52014|51904|52012|51932|51905|51935|51976|51927|51960|51968|51900|51953	1.01E-7		GOCC:0071944	0.45301779840218365	0
775	20	COMPARTMENTS		Secretory vesicle	2.95E-5	TMEM30A|GNS|SYT1|LGALS3BP|IQGAP1|FTH1|APP|CSTB|ABCA3|SCG2|LAMP1|SNCA|CTSB|XRCC6|SV2A|STXBP1|TXNDC5|DLG4|STON2|SERPINB6	51889	51992|51913|51941|51948|51917|51952|51979|51994|51991|51931|51973|51974|51980|52005|51921|51933|51911|51932|51899|51926	9.09E-8		GOCC:0099503	0.45301779840218365	0
2880	40	COMPARTMENTS		Cytosol	1.1E-4	ASNS|STX1B|EDF1|EIF2AK2|EPB41L5|ADD1|IQGAP1|FTH1|RPS3|APP|CSTB|RRM1|EEA1|SNCA|NISCH|FYN|WARS|PITPNM1|ANK2|XRCC6|ARHGEF2|EPRS|RPS27|PREX1|STXBP1|RPS4X|IARS|PSAT1|SLC3A2|GBA2|BTF3|NCALD|DLG4|NDRG1|PEG10|SPTBN2|C2CD5|VIM|STON2|RPS10	51889	51912|51983|51999|51993|51987|52007|51917|51952|51943|51979|51994|51940|51990|51974|52002|51907|51920|51965|51964|52005|52010|52018|52020|51908|51933|52016|51967|51950|52014|51916|51963|51970|51932|51976|51938|51960|51968|51923|51899|51978	4.75E-7		GOCC:0005829	0.3958607314841775	0
9733	88	COMPARTMENTS		Organelle	1.1E-4	M6PR|CBX5|STX1B|EEF1A2|EMC2|NEFM|EDF1|TMEM30A|EIF2AK2|SLC1A4|GRWD1|PHC2|GNS|ALDH1L2|SYT1|MESDC2|LGALS3BP|ADD1|SCARB2|ABCB6|ESYT1|IQGAP1|FTH1|RPS3|APP|CSTB|ABCA3|UBTF|SCG2|EEA1|RCN2|MRE11A|LAMP1|SHMT2|SNCA|NISCH|SMPD1|PALM|FIBP|CTSB|FYN|KHDRBS3|SPTBN1|ANK2|GFPT1|ATP2B4|TRIM33|XRCC6|TFRC|ARHGEF2|NES|RPS27|EBF3|SV2A|ZNF451|STXBP1|DDX50|RPS4X|SLC3A2|GBA2|TXNDC5|BTF3|CLCN7|LGMN|MTHFD2|NCALD|DLG4|PLD3|…	51889	51977|52006|51983|51936|51944|51937|51999|51992|51993|51915|51998|51934|51913|51995|51941|51959|51948|52007|51914|51962|52017|51917|51952|51943|51979|51994|51991|51951|51931|51990|51922|51919|51973|51955|51974|52002|51971|52000|51961|51980|51907|51930|52015|51964|51966|51945|51956|52005|52004|52010|51910|52020|51958|51921|52009|51933|51918|52016|52014|51916|51911|51963|51954|51988|51975|51970|519…	4.41E-7		GOCC:0043226	0.3958607314841775	0
5640	61	COMPARTMENTS		Membrane	1.6E-4	M6PR|TSPAN9|STX1B|EEF1A2|EMC2|TMEM30A|SLC1A4|TTYH3|SYT1|DSG2|GNAO1|CNTNAP1|ADD1|SCARB2|ABCB6|ESYT1|IQGAP1|RPS3|APP|DAGLB|ABCA3|EEA1|CNTN2|LAMP1|SHMT2|SNCA|NISCH|SMPD1|PALM|FIBP|FYN|LINGO1|SPTBN1|ANK2|ATP2B4|SUSD2|TFRC|NRP2|ARHGEF2|CADM3|SV2A|PLXNA3|PREX1|STXBP1|SLC3A2|GBA2|FAM171A1|SLC7A1|CLCN7|NCALD|DLG4|PLD3|MDGA1|PMEL|NDRG1|KCNB2|C2CD5|VIM|SLC38A1|MARCKS|SERPINB6	51889	51977|52019|51983|51936|51944|51992|51915|51903|51941|51981|51946|52008|52007|51914|51962|52017|51917|51943|51979|52001|51991|51990|51989|51973|51955|51974|52002|51971|52000|51961|51907|51982|52015|51964|51945|51924|52004|52003|52010|51939|51921|51969|51908|51933|52014|51916|51904|52012|51954|51970|51932|51949|51905|51935|51976|51927|51968|51923|51900|51953|51926	7.49E-7		GOCC:0016020	0.3795880017344075	0
8631	79	COMPARTMENTS		Membrane-bounded organelle	7.5E-4	M6PR|CBX5|STX1B|EEF1A2|EMC2|EDF1|TMEM30A|GRWD1|PHC2|GNS|ALDH1L2|SYT1|MESDC2|LGALS3BP|ADD1|SCARB2|ABCB6|ESYT1|IQGAP1|FTH1|RPS3|APP|CSTB|ABCA3|UBTF|SCG2|EEA1|RCN2|MRE11A|LAMP1|SHMT2|SNCA|NISCH|SMPD1|PALM|FIBP|CTSB|FYN|KHDRBS3|SPTBN1|GFPT1|TRIM33|XRCC6|TFRC|ARHGEF2|RPS27|EBF3|SV2A|ZNF451|STXBP1|DDX50|SLC3A2|GBA2|TXNDC5|BTF3|CLCN7|LGMN|MTHFD2|NCALD|DLG4|PLD3|POLDIP3|HK1|PMEL|NDRG1|PEG10|SSBP1|CELF1|C…	51889	51977|52006|51983|51936|51944|51999|51992|51998|51934|51913|51995|51941|51959|51948|52007|51914|51962|52017|51917|51952|51943|51979|51994|51991|51951|51931|51990|51922|51919|51973|51955|51974|52002|51971|52000|51961|51980|51907|51930|52015|51966|51956|52005|52004|52010|52020|51958|51921|52009|51933|51918|52014|51916|51911|51963|51954|51988|51975|51970|51932|51949|51942|51901|51935|51976|51938|519…	3.79E-6		GOCC:0043227	0.31249387366083	0
3055	39	COMPARTMENTS		Endomembrane system	0.0011	M6PR|CBX5|EMC2|TMEM30A|GNS|SYT1|MESDC2|LGALS3BP|SCARB2|ABCB6|ESYT1|FTH1|APP|CSTB|ABCA3|SCG2|EEA1|RCN2|LAMP1|SNCA|NISCH|SMPD1|FIBP|CTSB|FYN|XRCC6|TFRC|SV2A|STXBP1|GBA2|TXNDC5|LGMN|NCALD|DLG4|PLD3|PMEL|NDRG1|STON2|SERPINB6	51889	51977|52006|51944|51992|51913|51941|51959|51948|51914|51962|52017|51952|51979|51994|51991|51931|51990|51922|51973|51974|52002|51971|51961|51980|51907|52005|52004|51921|51933|51916|51911|51988|51970|51932|51949|51935|51976|51899|51926	5.71E-6		GOCC:0012505	0.2958607314841775	0
534	14	COMPARTMENTS		Lytic vacuole	0.0013	M6PR|EEF1A2|TMEM30A|GNS|SCARB2|FTH1|LAMP1|SNCA|SMPD1|CTSB|TXNDC5|CLCN7|LGMN|PLD3	51889	51977|51936|51992|51913|51914|51952|51973|51974|51971|51980|51911|51954|51988|51949	7.71E-6		GOCC:0000323	0.2886056647693163	0
531	14	COMPARTMENTS		Lysosome	0.0013	M6PR|EEF1A2|TMEM30A|GNS|SCARB2|FTH1|LAMP1|SNCA|SMPD1|CTSB|TXNDC5|CLCN7|LGMN|PLD3	51889	51977|51936|51992|51913|51914|51952|51973|51974|51971|51980|51911|51954|51988|51949	7.25E-6		GOCC:0005764	0.2886056647693163	0
692	16	COMPARTMENTS		Secretory granule	0.0013	TMEM30A|GNS|SYT1|LGALS3BP|FTH1|APP|CSTB|ABCA3|SCG2|LAMP1|SNCA|CTSB|XRCC6|STXBP1|TXNDC5|SERPINB6	51889	51992|51913|51941|51948|51952|51979|51994|51991|51931|51973|51974|51980|52005|51933|51911|51926	7.83E-6		GOCC:0030141	0.2886056647693163	0
1214	21	COMPARTMENTS		Whole membrane	0.0032	M6PR|EEF1A2|TMEM30A|SYT1|SCARB2|ABCB6|APP|ABCA3|EEA1|LAMP1|FYN|ATP2B4|TFRC|SV2A|CLCN7|NCALD|DLG4|PLD3|PMEL|NDRG1|SERPINB6	51889	51977|51936|51992|51941|51914|51962|51979|51991|51990|51973|51907|51945|52004|51921|51954|51970|51932|51949|51935|51976|51926	2.19E-5		GOCC:0098805	0.24948500216800942	0
597	14	COMPARTMENTS		Vacuole	0.0036	M6PR|EEF1A2|TMEM30A|GNS|SCARB2|FTH1|LAMP1|SNCA|SMPD1|CTSB|TXNDC5|CLCN7|LGMN|PLD3	51889	51977|51936|51992|51913|51914|51952|51973|51974|51971|51980|51911|51954|51988|51949	2.6E-5		GOCC:0005773	0.24436974992327126	0
89	6	COMPARTMENTS		Lysosomal lumen	0.0037	GNS|SMPD1|CTSB|TXNDC5|LGMN|PLD3	51889	51913|51971|51980|51911|51988|51949	2.77E-5		GOCC:0043202	0.2431798275933005	0
262	9	COMPARTMENTS		Axon	0.0061	NEFM|CNTNAP1|IQGAP1|APP|CNTN2|SNCA|SPTBN1|DLG4|NEFL	51889	51937|52008|51917|51979|51989|51974|52015|51932|51925	4.89E-5		GOCC:0030424	0.22146701649892328	0
642	14	COMPARTMENTS		Endosome	0.0068	M6PR|SCARB2|APP|EEA1|LAMP1|NISCH|SMPD1|CTSB|FYN|TFRC|LGMN|PLD3|PMEL|NDRG1	51889	51977|51914|51979|51990|51973|52002|51971|51980|51907|52004|51988|51949|51935|51976	5.62E-5		GOCC:0005768	0.2167491087293764	0
496	12	COMPARTMENTS		Synapse	0.0088	SYT1|RPS3|APP|CNTN2|FYN|RPS27|SV2A|DLG4|MDGA1|SPTBN2|STON2|NEFL	51889	51941|51943|51979|51989|51907|52020|51921|51932|51905|51960|51899|51925	7.59E-5		GOCC:0045202	0.20555173278498312	0
11	3	COMPARTMENTS		Juxtaparanode region of axon	0.0089	CNTNAP1|CNTN2|DLG4	51889	52008|51989|51932	8.04E-5		GOCC:0044224	0.20506099933550873	0
71	5	COMPARTMENTS		Intermediate filament	0.0115	NEFM|SLC1A4|NES|VIM|NEFL	51889	51937|51915|51910|51923|51925	1.1E-4		GOCC:0005882	0.19393021596463883	0
36	4	COMPARTMENTS		Cytosolic small ribosomal subunit	0.0115	RPS3|RPS27|RPS4X|RPS10	51889	51943|52020|52016|51978	1.1E-4		GOCC:0022627	0.19393021596463883	0
3123	36	COMPARTMENTS		Intracellular non-membrane-bounded organelle	0.0132	CBX5|NEFM|EDF1|EIF2AK2|SLC1A4|GRWD1|ADD1|IQGAP1|RPS3|CSTB|UBTF|MRE11A|SHMT2|SNCA|CTSB|SPTBN1|ANK2|ATP2B4|XRCC6|ARHGEF2|NES|RPS27|DDX50|RPS4X|DLG4|POLDIP3|NDRG1|SSBP1|SPTBN2|C2CD5|VIM|CIRBP|MARCKS|IQSEC1|RPS10|NEFL	51889	52006|51937|51999|51993|51915|51998|52007|51917|51943|51994|51951|51919|51955|51974|51980|52015|51964|51945|52005|52010|51910|52020|51918|52016|51932|51942|51976|51984|51960|51968|51923|51986|51953|51928|51978|51925	1.3E-4		GOCC:0043232	0.18794260687941503	0
3135	36	COMPARTMENTS		Non-membrane-bounded organelle	0.0137	CBX5|NEFM|EDF1|EIF2AK2|SLC1A4|GRWD1|ADD1|IQGAP1|RPS3|CSTB|UBTF|MRE11A|SHMT2|SNCA|CTSB|SPTBN1|ANK2|ATP2B4|XRCC6|ARHGEF2|NES|RPS27|DDX50|RPS4X|DLG4|POLDIP3|NDRG1|SSBP1|SPTBN2|C2CD5|VIM|CIRBP|MARCKS|IQSEC1|RPS10|NEFL	51889	52006|51937|51999|51993|51915|51998|52007|51917|51943|51994|51951|51919|51955|51974|51980|52015|51964|51945|52005|52010|51910|52020|51918|52016|51932|51942|51976|51984|51960|51968|51923|51986|51953|51928|51978|51925	1.4E-4		GOCC:0043228	0.18632794328435934	0
550	12	COMPARTMENTS		Cytoplasmic vesicle membrane	0.018	M6PR|TMEM30A|SYT1|SCARB2|ABCA3|LAMP1|TFRC|SV2A|NCALD|DLG4|C2CD5|SERPINB6	51889	51977|51992|51941|51914|51991|51973|52004|51921|51970|51932|51968|51926	2.0E-4		GOCC:0030659	0.1744727494896694	0
472	11	COMPARTMENTS		Supramolecular fiber	0.0181	NEFM|SLC1A4|IQGAP1|SNCA|ANK2|ATP2B4|ARHGEF2|NES|NDRG1|VIM|NEFL	51889	51937|51915|51917|51974|51964|51945|52010|51910|51976|51923|51925	2.1E-4		GOCC:0099512	0.17423214251308156	0
186	7	COMPARTMENTS		Ficolin-1-rich granule	0.0181	GNS|FTH1|CSTB|LAMP1|CTSB|XRCC6|SERPINB6	51889	51913|51952|51994|51973|51980|52005|51926	2.0E-4		GOCC:0101002	0.17423214251308156	0
560	12	COMPARTMENTS		Vesicle membrane	0.0192	M6PR|TMEM30A|SYT1|SCARB2|ABCA3|LAMP1|TFRC|SV2A|NCALD|DLG4|C2CD5|SERPINB6	51889	51977|51992|51941|51914|51991|51973|52004|51921|51970|51932|51968|51926	2.3E-4		GOCC:0012506	0.17166987712964504	0
45	4	COMPARTMENTS		Main axon	0.0195	CNTNAP1|CNTN2|SPTBN1|DLG4	51889	52008|51989|52015|51932	2.4E-4		GOCC:0044304	0.1709965388637482	0
480	11	COMPARTMENTS		Supramolecular polymer	0.0195	NEFM|SLC1A4|IQGAP1|SNCA|ANK2|ATP2B4|ARHGEF2|NES|NDRG1|VIM|NEFL	51889	51937|51915|51917|51974|51964|51945|52010|51910|51976|51923|51925	2.4E-4		GOCC:0099081	0.1709965388637482	0
489	11	COMPARTMENTS		Supramolecular complex	0.0217	NEFM|SLC1A4|IQGAP1|SNCA|ANK2|ATP2B4|ARHGEF2|NES|NDRG1|VIM|NEFL	51889	51937|51915|51917|51974|51964|51945|52010|51910|51976|51923|51925	2.8E-4		GOCC:0099080	0.16635402661514703	0
99	5	COMPARTMENTS		Clathrin-coated vesicle membrane	0.0355	M6PR|SYT1|SCARB2|TFRC|NCALD	51889	51977|51941|51914|52004|51970	4.7E-4		GOCC:0030665	0.1449771646944906	0
101	5	COMPARTMENTS		Exocytic vesicle	0.0368	SYT1|APP|SV2A|DLG4|STON2	51889	51941|51979|51921|51932|51899	5.2E-4		GOCC:0070382	0.14341521813264824	0
1415	20	COMPARTMENTS		Bounding membrane of organelle	0.0368	M6PR|EEF1A2|TMEM30A|SYT1|SCARB2|ABCB6|APP|ABCA3|EEA1|LAMP1|TFRC|SV2A|GBA2|CLCN7|NCALD|DLG4|PLD3|PMEL|NDRG1|SERPINB6	51889	51977|51936|51992|51941|51914|51962|51979|51991|51990|51973|52004|51921|51916|51954|51970|51932|51949|51935|51976|51926	5.1E-4		GOCC:0098588	0.14341521813264824	0
441	10	COMPARTMENTS		Extracellular vesicle	0.0368	LGALS3BP|FTH1|APP|EEA1|LAMP1|SMPD1|CTSB|TFRC|VIM|MARCKS	51889	51948|51952|51979|51990|51973|51971|51980|52004|51923|51953	5.1E-4		GOCC:1903561	0.14341521813264824	0
221	7	COMPARTMENTS		Transport vesicle	0.0373	M6PR|SYT1|APP|SV2A|NCALD|DLG4|STON2	51889	51977|51941|51979|51921|51970|51932|51899	5.5E-4		GOCC:0030133	0.14282911681913124	0
367	9	COMPARTMENTS		Extracellular exosome	0.0373	LGALS3BP|APP|EEA1|LAMP1|SMPD1|CTSB|TFRC|VIM|MARCKS	51889	51948|51979|51990|51973|51971|51980|52004|51923|51953	5.6E-4		GOCC:0070062	0.14282911681913124	0
453	10	COMPARTMENTS		Extracellular organelle	0.0399	LGALS3BP|FTH1|APP|EEA1|LAMP1|SMPD1|CTSB|TFRC|VIM|MARCKS	51889	51948|51952|51979|51990|51973|51971|51980|52004|51923|51953	6.2E-4		GOCC:0043230	0.13990271043132518	0
168	6	COMPARTMENTS		Vacuolar lumen	0.0448	GNS|SMPD1|CTSB|TXNDC5|LGMN|PLD3	51889	51913|51971|51980|51911|51988|51949	7.6E-4		GOCC:0005775	0.1348721986001856	0
7546	65	COMPARTMENTS		Intracellular membrane-bounded organelle	0.0448	M6PR|CBX5|STX1B|EEF1A2|EMC2|EDF1|TMEM30A|GRWD1|PHC2|GNS|ALDH1L2|MESDC2|ADD1|SCARB2|ABCB6|ESYT1|IQGAP1|FTH1|RPS3|APP|CSTB|UBTF|SCG2|RCN2|MRE11A|LAMP1|SHMT2|SNCA|SMPD1|PALM|FIBP|CTSB|FYN|KHDRBS3|SPTBN1|TRIM33|XRCC6|TFRC|RPS27|EBF3|ZNF451|DDX50|SLC3A2|GBA2|TXNDC5|BTF3|CLCN7|LGMN|MTHFD2|NCALD|PLD3|POLDIP3|HK1|PMEL|NDRG1|PEG10|SSBP1|CELF1|VIM|ALDH6A1|GTF2I|CIRBP|TAF15|IQSEC1|RPS10	51889	51977|52006|51983|51936|51944|51999|51992|51998|51934|51913|51995|51959|52007|51914|51962|52017|51917|51952|51943|51979|51994|51951|51931|51922|51919|51973|51955|51974|51971|52000|51961|51980|51907|51930|52015|51956|52005|52004|52020|51958|52009|51918|52014|51916|51911|51963|51954|51988|51975|51970|51949|51942|51901|51935|51976|51938|51984|52013|51923|51929|51985|51986|51902|51928|51978	7.1E-4		GOCC:0043231	0.1348721986001856	0
109	5	COMPARTMENTS		Intermediate filament cytoskeleton	0.0448	NEFM|SLC1A4|NES|VIM|NEFL	51889	51937|51915|51910|51923|51925	7.2E-4		GOCC:0045111	0.1348721986001856	0
639	12	COMPARTMENTS		Plasma membrane region	0.0448	SYT1|RPS3|CNTN2|PALM|SPTBN1|ANK2|ATP2B4|TFRC|ARHGEF2|DLG4|C2CD5|SLC38A1	51889	51941|51943|51989|52000|52015|51964|51945|52004|52010|51932|51968|51900	7.3E-4		GOCC:0098590	0.1348721986001856	0
63	4	COMPARTMENTS		Small ribosomal subunit	0.0452	RPS3|RPS27|RPS4X|RPS10	51889	51943|52020|52016|51978	8.0E-4		GOCC:0015935	0.1344861565188618	0
5	2	COMPARTMENTS		Endolysosome lumen	0.0452	CTSB|LGMN	51889	51980|51988	7.8E-4		GOCC:0036021	0.1344861565188618	0
5	2	COMPARTMENTS		GAIT complex	0.0452	SNCA|EPRS	51889	51974|52018	7.8E-4		GOCC:0097452	0.1344861565188618	0
240	7	COMPARTMENTS		Postsynapse	0.0481	RPS3|APP|CNTN2|FYN|RPS27|DLG4|SPTBN2	51889	51943|51979|51989|51907|52020|51932|51960	8.9E-4		GOCC:0098794	0.13178549236261683	0
1943	24	COMPARTMENTS		Organelle membrane	0.0484	M6PR|EEF1A2|TMEM30A|SYT1|SCARB2|ABCB6|RPS3|APP|ABCA3|EEA1|LAMP1|SHMT2|TFRC|SV2A|GBA2|CLCN7|NCALD|DLG4|PLD3|PMEL|NDRG1|C2CD5|VIM|SERPINB6	51889	51977|51936|51992|51941|51914|51962|51943|51979|51991|51990|51973|51955|52004|51921|51916|51954|51970|51932|51949|51935|51976|51968|51923|51926	9.1E-4		GOCC:0031090	0.13151546383555873	0
1124	24	DISEASES		Central nervous system disease	5.6E-4	STX1B|EEF1A2|SLC1A4|GNAO1|SCARB2|APP|CSTB|RRM1|UBTF|CNTN2|SNCA|SMPD1|CTSB|LINGO1|WARS|EPRS|STXBP1|GBA2|PLD3|HK1|NDRG1|SPTBN2|VIM|NEFL	51889	51983|51936|51915|51946|51914|51979|51994|51940|51951|51989|51974|51971|51980|51982|51920|52018|51933|51916|51949|51901|51976|51960|51923|51925	1.29E-7		DOID:331	0.32518119729938	0
478	14	DISEASES		Neurodegenerative disease	0.0048	APP|RRM1|UBTF|SNCA|SMPD1|CTSB|WARS|EPRS|GBA2|PLD3|HK1|NDRG1|SPTBN2|NEFL	51889	51979|51940|51951|51974|51971|51980|51920|52018|51916|51949|51901|51976|51960|51925	2.24E-6		DOID:1289	0.23187587626244127	0
732	16	DISEASES		Brain disease	0.0223	STX1B|EEF1A2|SLC1A4|GNAO1|SCARB2|APP|CSTB|CNTN2|SNCA|LINGO1|EPRS|STXBP1|PLD3|SPTBN2|VIM|NEFL	51889	51983|51936|51915|51946|51914|51979|51994|51989|51974|51982|52018|51933|51949|51960|51923|51925	1.55E-5		DOID:936	0.16516951369518393	0
726	18	GO Biological Process		cell morphogenesis	0.0011	EPB41L5|CNTNAP1|ADD1|IQGAP1|APP|CNTN2|FYN|SPTBN1|NRP2|ARHGEF2|LHX9|NES|PLXNA3|STXBP1|LYPLA2|DLG4|SPTBN2|NEFL	51889	51987|52008|52007|51917|51979|51989|51907|52015|52003|52010|51909|51910|51969|51933|51957|51932|51960|51925	7.58E-7		GO:0000902	0.2958607314841775	0
4353	53	GO Biological Process		transport	0.0011	M6PR|STX1B|TMEM30A|SLC1A4|GNS|TTYH3|SYT1|MESDC2|LGALS3BP|ADD1|SCARB2|ABCB6|ESYT1|IQGAP1|FTH1|RPS3|APP|CSTB|ABCA3|SCG2|EEA1|CNTN2|LAMP1|SNCA|NISCH|CTSB|FYN|PITPNM1|SPTBN1|ANK2|ATP2B4|XRCC6|TFRC|ARHGEF2|RPS27|SV2A|STXBP1|RPS4X|SLC3A2|TXNDC5|BTF3|SLC7A1|CLCN7|NCALD|POLDIP3|KCNB2|SPTBN2|C2CD5|SLC38A1|STON2|RPS10|NEFL|SERPINB6	51889	51977|51983|51992|51915|51913|51903|51941|51959|51948|52007|51914|51962|52017|51917|51952|51943|51979|51994|51991|51931|51990|51989|51973|51974|52002|51980|51907|51965|52015|51964|51945|52005|52004|52010|52020|51921|51933|52016|52014|51911|51963|52012|51954|51970|51942|51927|51960|51968|51900|51899|51978|51925|51926	1.71E-7		GO:0006810	0.2958607314841775	0
2371	37	GO Biological Process		nervous system development	0.0011	STX1B|TMEM30A|SYT1|CNTNAP1|SCARB2|ABCB6|CLSTN3|IQGAP1|APP|DAGLB|RRM1|CNTN2|SMPD1|PALM|FYN|LINGO1|PITPNM1|SPTBN1|ANK2|ATP2B4|XRCC6|NRP2|ARHGEF2|LHX9|NES|PLXNA3|PREX1|STXBP1|LYPLA2|GBA2|DLG4|MDGA1|NDRG1|SPTBN2|VIM|IQSEC1|NEFL	51889	51983|51992|51941|52008|51914|51962|51996|51917|51979|52001|51940|51989|51971|52000|51907|51982|51965|52015|51964|51945|52005|52003|52010|51909|51910|51969|51908|51933|51957|51916|51932|51905|51976|51960|51923|51928|51925	8.62E-8		GO:0007399	0.2958607314841775	0
5447	62	GO Biological Process		cellular component organization	0.0011	M6PR|STX1B|NEFM|TMEM30A|GRWD1|SYT1|DSG2|EPB41L5|CNTNAP1|ADD1|SCARB2|CLSTN3|ESYT1|IQGAP1|RPS3|APP|RRM1|UBTF|BRD3|EEA1|MRE11A|CNTN2|SHMT2|SNCA|NISCH|PALM|FYN|PITPNM1|SPTBN1|ANK2|XRCC6|TFRC|NRP2|ARHGEF2|EPRS|LHX9|CADM3|NES|RPS27|SV2A|PLXNA3|PREX1|STXBP1|LYPLA2|GBA2|FAM171A1|LGMN|DLG4|PMEL|NDRG1|SSBP1|KCNB2|SPTBN2|CELF1|C2CD5|VIM|STON2|CIRBP|MARCKS|IQSEC1|RPS10|NEFL	51889	51977|51983|51937|51992|51998|51941|51981|51987|52008|52007|51914|51996|52017|51917|51943|51979|51940|51951|51906|51990|51919|51989|51955|51974|52002|52000|51907|51965|52015|51964|52005|52004|52003|52010|52018|51909|51939|51910|52020|51921|51969|51908|51933|51957|51916|51904|51988|51932|51935|51976|51984|51927|51960|52013|51968|51923|51899|51986|51953|51928|51978|51925	7.64E-8		GO:0016043	0.2958607314841775	0
1805	30	GO Biological Process		vesicle-mediated transport	0.0011	M6PR|STX1B|TMEM30A|GNS|SYT1|MESDC2|LGALS3BP|SCARB2|IQGAP1|FTH1|APP|CSTB|EEA1|CNTN2|LAMP1|SNCA|CTSB|FYN|SPTBN1|ANK2|XRCC6|TFRC|SV2A|STXBP1|TXNDC5|NCALD|SPTBN2|C2CD5|STON2|SERPINB6	51889	51977|51983|51992|51913|51941|51959|51948|51914|51917|51952|51979|51994|51990|51989|51973|51974|51980|51907|52015|51964|52005|52004|51921|51933|51911|51970|51960|51968|51899|51926	5.76E-7		GO:0016192	0.2958607314841775	0
614	17	GO Biological Process		cellular component morphogenesis	0.0011	CNTNAP1|IQGAP1|APP|CNTN2|FYN|SPTBN1|ANK2|NRP2|LHX9|NES|PLXNA3|STXBP1|LYPLA2|DLG4|SSBP1|SPTBN2|NEFL	51889	52008|51917|51979|51989|51907|52015|51964|52003|51909|51910|51969|51933|51957|51932|51984|51960|51925	3.6E-7		GO:0032989	0.2958607314841775	0
525	16	GO Biological Process		cell part morphogenesis	0.0011	CNTNAP1|IQGAP1|APP|CNTN2|FYN|SPTBN1|NRP2|LHX9|NES|PLXNA3|STXBP1|LYPLA2|DLG4|SSBP1|SPTBN2|NEFL	51889	52008|51917|51979|51989|51907|52015|52003|51909|51910|51969|51933|51957|51932|51984|51960|51925	2.38E-7		GO:0032990	0.2958607314841775	0
503	15	GO Biological Process		cell projection morphogenesis	0.0011	CNTNAP1|IQGAP1|APP|CNTN2|FYN|SPTBN1|NRP2|LHX9|NES|PLXNA3|STXBP1|LYPLA2|DLG4|SPTBN2|NEFL	51889	52008|51917|51979|51989|51907|52015|52003|51909|51910|51969|51933|51957|51932|51960|51925	7.6E-7		GO:0048858	0.2958607314841775	0
2402	37	GO Biological Process		regulation of cellular component organization	0.0011	STX1B|TMEM30A|EIF2AK2|SYT1|MESDC2|EPB41L5|ADD1|SCARB2|CLSTN3|IQGAP1|RPS3|APP|MRE11A|CNTN2|SNCA|PALM|FYN|LINGO1|WARS|SPTBN1|TFRC|NRP2|ARHGEF2|NES|PLXNA3|ZNF451|PREX1|STXBP1|GBA2|DLG4|MDGA1|SSBP1|SPTBN2|C2CD5|VIM|STON2|NEFL	51889	51983|51992|51993|51941|51959|51987|52007|51914|51996|51917|51943|51979|51919|51989|51974|52000|51907|51982|51920|52015|52004|52003|52010|51910|51969|52009|51908|51933|51916|51932|51905|51984|51960|51968|51923|51899|51925	1.2E-7		GO:0051128	0.2958607314841775	0
5591	62	GO Biological Process		localization	0.0011	M6PR|STX1B|TMEM30A|SLC1A4|GNS|TTYH3|SYT1|MESDC2|LGALS3BP|EPB41L5|CNTNAP1|ADD1|SCARB2|ABCB6|ESYT1|IQGAP1|FTH1|RPS3|APP|CSTB|ABCA3|SCG2|EEA1|CNTN2|LAMP1|SNCA|NISCH|PALM|CTSB|FYN|PITPNM1|SPTBN1|ANK2|ATP2B4|XRCC6|TFRC|NRP2|ARHGEF2|CADM3|RPS27|SV2A|PREX1|STXBP1|RPS4X|SLC3A2|TXNDC5|BTF3|SLC7A1|CLCN7|NCALD|DLG4|POLDIP3|HK1|MDGA1|KCNB2|SPTBN2|C2CD5|SLC38A1|STON2|RPS10|NEFL|SERPINB6	51889	51977|51983|51992|51915|51913|51903|51941|51959|51948|51987|52008|52007|51914|51962|52017|51917|51952|51943|51979|51994|51991|51931|51990|51989|51973|51974|52002|52000|51980|51907|51965|52015|51964|51945|52005|52004|52003|52010|51939|52020|51921|51908|51933|52016|52014|51911|51963|52012|51954|51970|51932|51942|51901|51905|51927|51960|51968|51900|51899|51978|51925|51926	2.11E-7		GO:0051179	0.2958607314841775	0
4479	55	GO Biological Process		establishment of localization	0.0011	M6PR|STX1B|TMEM30A|SLC1A4|GNS|TTYH3|SYT1|MESDC2|LGALS3BP|ADD1|SCARB2|ABCB6|ESYT1|IQGAP1|FTH1|RPS3|APP|CSTB|ABCA3|SCG2|EEA1|CNTN2|LAMP1|SNCA|NISCH|CTSB|FYN|PITPNM1|SPTBN1|ANK2|ATP2B4|XRCC6|TFRC|ARHGEF2|RPS27|SV2A|STXBP1|RPS4X|SLC3A2|TXNDC5|BTF3|SLC7A1|CLCN7|NCALD|DLG4|POLDIP3|HK1|KCNB2|SPTBN2|C2CD5|SLC38A1|STON2|RPS10|NEFL|SERPINB6	51889	51977|51983|51992|51915|51913|51903|51941|51959|51948|52007|51914|51962|52017|51917|51952|51943|51979|51994|51991|51931|51990|51989|51973|51974|52002|51980|51907|51965|52015|51964|51945|52005|52004|52010|52020|51921|51933|52016|52014|51911|51963|52012|51954|51970|51932|51942|51901|51927|51960|51968|51900|51899|51978|51925|51926	6.05E-8		GO:0051234	0.2958607314841775	0
2967	41	GO Biological Process		cellular localization	0.0011	M6PR|STX1B|TMEM30A|GNS|SYT1|MESDC2|LGALS3BP|CNTNAP1|SCARB2|ESYT1|IQGAP1|FTH1|RPS3|APP|CSTB|EEA1|CNTN2|LAMP1|SNCA|PALM|CTSB|SPTBN1|ANK2|ATP2B4|XRCC6|ARHGEF2|RPS27|SV2A|STXBP1|RPS4X|TXNDC5|DLG4|POLDIP3|HK1|KCNB2|SPTBN2|C2CD5|STON2|RPS10|NEFL|SERPINB6	51889	51977|51983|51992|51913|51941|51959|51948|52008|51914|52017|51917|51952|51943|51979|51994|51990|51989|51973|51974|52000|51980|52015|51964|51945|52005|52010|52020|51921|51933|52016|51911|51932|51942|51901|51927|51960|51968|51899|51978|51925|51926	3.64E-7		GO:0051641	0.2958607314841775	0
15024	114	GO Biological Process		cellular process	0.0012	M6PR|ASNS|CBX5|STX1B|EEF1A2|NEFM|EDF1|TMEM30A|EIF2AK2|SLC1A4|GRWD1|GNS|ALDH1L2|TTYH3|SYT1|DSG2|MESDC2|GNAO1|LGALS3BP|EPB41L5|CNTNAP1|ADD1|SCARB2|ABCB6|CLSTN3|ESYT1|IQGAP1|FTH1|RPS3|APP|GSTT2B|CSTB|DAGLB|RRM1|ABCA3|ECEL1|UBTF|SCG2|BRD3|EEA1|MRE11A|WBSCR17|CNTN2|LAMP1|SHMT2|SNCA|NISCH|SMPD1|PALM|FIBP|CTSB|FYN|LINGO1|WARS|KHDRBS3|PITPNM1|SPTBN1|ANK2|GFPT1|ATP2B4|TRIM33|XRCC6|TFRC|NRP2|ARHGEF2|EPRS|L…	51889	51977|51912|52006|51983|51936|51937|51999|51992|51993|51915|51998|51913|51995|51903|51941|51981|51959|51946|51948|51987|52008|52007|51914|51962|51996|52017|51917|51952|51943|51979|52011|51994|52001|51940|51991|51972|51951|51931|51906|51990|51919|51997|51989|51973|51955|51974|52002|51971|52000|51961|51980|51907|51982|51920|51930|51965|52015|51964|51966|51945|51956|52005|52004|52003|52010|52018|519…	9.27E-7		GO:0009987	0.29208187539523756	0
776	18	GO Biological Process		viral process	0.0022	CBX5|EIF2AK2|SCARB2|IQGAP1|RPS3|EEA1|MRE11A|LAMP1|CTSB|FYN|KHDRBS3|XRCC6|TFRC|NRP2|RPS27|RPS4X|VIM|RPS10	51889	52006|51993|51914|51917|51943|51990|51919|51973|51980|51907|51930|52005|52004|52003|52020|52016|51923|51978	1.91E-6		GO:0016032	0.2657577319177794	0
697	17	GO Biological Process		regulated exocytosis	0.0022	STX1B|TMEM30A|GNS|SYT1|LGALS3BP|IQGAP1|FTH1|APP|CSTB|LAMP1|SNCA|CTSB|XRCC6|SV2A|STXBP1|TXNDC5|SERPINB6	51889	51983|51992|51913|51941|51948|51917|51952|51979|51994|51973|51974|51980|52005|51921|51933|51911|51926	1.97E-6		GO:0045055	0.2657577319177794	0
4042	48	GO Biological Process		regulation of biological quality	0.0022	CBX5|STX1B|TMEM30A|SYT1|DSG2|MESDC2|CNTNAP1|ADD1|ABCB6|CLSTN3|FTH1|APP|DAGLB|MRE11A|CNTN2|LAMP1|SNCA|NISCH|PALM|FIBP|CTSB|FYN|SPTBN1|ANK2|ATP2B4|XRCC6|TFRC|NRP2|SV2A|PLXNA3|PREX1|STXBP1|IARS|GBA2|FAM171A1|TXNDC5|LGMN|NCALD|DLG4|HK1|MDGA1|SPTBN2|VIM|SLC38A1|GTF2I|CIRBP|TAF15|NEFL	51889	52006|51983|51992|51941|51981|51959|52008|52007|51962|51996|51952|51979|52001|51919|51989|51973|51974|52002|52000|51961|51980|51907|52015|51964|51945|52005|52004|52003|51921|51969|51908|51933|51967|51916|51904|51911|51988|51970|51932|51901|51905|51960|51923|51900|51985|51986|51902|51925	2.08E-6		GO:0065008	0.2657577319177794	0
796	18	GO Biological Process		membrane organization	0.0026	M6PR|STX1B|TMEM30A|SYT1|SCARB2|EEA1|CNTN2|SNCA|PITPNM1|SPTBN1|ANK2|TFRC|STXBP1|GBA2|DLG4|NDRG1|C2CD5|STON2	51889	51977|51983|51992|51941|51914|51990|51989|51974|51965|52015|51964|52004|51933|51916|51932|51976|51968|51899	2.72E-6		GO:0061024	0.2585026652029182	0
1657	27	GO Biological Process		neurogenesis	0.0029	STX1B|TMEM30A|SYT1|CNTNAP1|SCARB2|IQGAP1|APP|DAGLB|CNTN2|FYN|LINGO1|SPTBN1|NRP2|ARHGEF2|LHX9|PLXNA3|PREX1|STXBP1|LYPLA2|GBA2|DLG4|MDGA1|NDRG1|SPTBN2|VIM|IQSEC1|NEFL	51889	51983|51992|51941|52008|51914|51917|51979|52001|51989|51907|51982|52015|52003|52010|51909|51969|51908|51933|51957|51916|51932|51905|51976|51960|51923|51928|51925	3.52E-6		GO:0022008	0.25376020021010437	0
979	20	GO Biological Process		secretion by cell	0.0029	M6PR|STX1B|TMEM30A|GNS|SYT1|LGALS3BP|IQGAP1|FTH1|APP|CSTB|SCG2|LAMP1|SNCA|NISCH|CTSB|XRCC6|SV2A|STXBP1|TXNDC5|SERPINB6	51889	51977|51983|51992|51913|51941|51948|51917|51952|51979|51994|51931|51973|51974|52002|51980|52005|51921|51933|51911|51926	3.25E-6		GO:0032940	0.25376020021010437	0
493	14	GO Biological Process		cell junction organization	0.0029	DSG2|CNTNAP1|CLSTN3|APP|CNTN2|PALM|FYN|ANK2|CADM3|LGMN|DLG4|NDRG1|SPTBN2|NEFL	51889	51981|52008|51996|51979|51989|52000|51907|51964|51939|51988|51932|51976|51960|51925	3.17E-6		GO:0034330	0.25376020021010437	0
1551	26	GO Biological Process		generation of neurons	0.0029	STX1B|TMEM30A|SYT1|CNTNAP1|SCARB2|IQGAP1|APP|DAGLB|CNTN2|FYN|LINGO1|SPTBN1|NRP2|ARHGEF2|LHX9|PLXNA3|PREX1|STXBP1|LYPLA2|GBA2|DLG4|MDGA1|SPTBN2|VIM|IQSEC1|NEFL	51889	51983|51992|51941|52008|51914|51917|51979|52001|51989|51907|51982|52015|52003|52010|51909|51969|51908|51933|51957|51916|51932|51905|51960|51923|51928|51925	3.35E-6		GO:0048699	0.25376020021010437	0
495	14	GO Biological Process		neuron projection morphogenesis	0.0029	CNTNAP1|IQGAP1|APP|CNTN2|FYN|SPTBN1|NRP2|LHX9|PLXNA3|STXBP1|LYPLA2|DLG4|SPTBN2|NEFL	51889	52008|51917|51979|51989|51907|52015|52003|51909|51969|51933|51957|51932|51960|51925	3.32E-6		GO:0048812	0.25376020021010437	0
451	13	GO Biological Process		regulation of protein-containing complex assembly	0.0043	STX1B|EIF2AK2|ADD1|RPS3|SNCA|WARS|SPTBN1|TFRC|ARHGEF2|PREX1|STXBP1|GBA2|SPTBN2	51889	51983|51993|52007|51943|51974|51920|52015|52004|52010|51908|51933|51916|51960	6.23E-6		GO:0043254	0.23665315444204132	0
1209	22	GO Biological Process		positive regulation of cellular component organization	0.0043	TMEM30A|SYT1|MESDC2|EPB41L5|ADD1|SCARB2|CLSTN3|IQGAP1|RPS3|APP|MRE11A|SNCA|PALM|FYN|WARS|TFRC|NES|PLXNA3|DLG4|SSBP1|C2CD5|NEFL	51889	51992|51941|51959|51987|52007|51914|51996|51917|51943|51979|51919|51974|52000|51907|51920|52004|51910|51969|51932|51984|51968|51925	6.17E-6		GO:0051130	0.23665315444204132	0
2375	33	GO Biological Process		establishment of localization in cell	0.0043	M6PR|STX1B|TMEM30A|GNS|SYT1|LGALS3BP|SCARB2|IQGAP1|FTH1|RPS3|APP|CSTB|EEA1|LAMP1|SNCA|CTSB|SPTBN1|ANK2|ATP2B4|XRCC6|ARHGEF2|RPS27|SV2A|STXBP1|RPS4X|TXNDC5|POLDIP3|SPTBN2|C2CD5|STON2|RPS10|NEFL|SERPINB6	51889	51977|51983|51992|51913|51941|51948|51914|51917|51952|51943|51979|51994|51990|51973|51974|51980|52015|51964|51945|52005|52010|52020|51921|51933|52016|51911|51942|51960|51968|51899|51978|51925|51926	6.92E-6		GO:0051649	0.23665315444204132	0
971	19	GO Biological Process		regulation of cellular component biogenesis	0.0061	STX1B|EIF2AK2|EPB41L5|ADD1|CLSTN3|IQGAP1|RPS3|APP|SNCA|PALM|WARS|SPTBN1|TFRC|ARHGEF2|PREX1|STXBP1|GBA2|MDGA1|SPTBN2	51889	51983|51993|51987|52007|51996|51917|51943|51979|51974|52000|51920|52015|52004|52010|51908|51933|51916|51905|51960	1.07E-5		GO:0044087	0.22146701649892328	0
283	10	GO Biological Process		synapse organization	0.0079	CLSTN3|APP|CNTN2|PALM|FYN|LGMN|DLG4|NDRG1|SPTBN2|NEFL	51889	51996|51979|51989|52000|51907|51988|51932|51976|51960|51925	1.45E-5		GO:0050808	0.21023729087095586	0
585	14	GO Biological Process		myeloid leukocyte activation	0.0105	TMEM30A|GNS|IQGAP1|FTH1|APP|CSTB|LAMP1|SNCA|CTSB|XRCC6|PREX1|TXNDC5|NDRG1|SERPINB6	51889	51992|51913|51917|51952|51979|51994|51973|51974|51980|52005|51908|51911|51976|51926	2.09E-5		GO:0002274	0.1978810700930062	0
665	15	GO Biological Process		regulation of neuron differentiation	0.0105	STX1B|TMEM30A|SYT1|SCARB2|IQGAP1|APP|CNTN2|FYN|LINGO1|ARHGEF2|PLXNA3|PREX1|DLG4|VIM|NEFL	51889	51983|51992|51941|51914|51917|51979|51989|51907|51982|52010|51969|51908|51932|51923|51925	2.04E-5		GO:0045664	0.1978810700930062	0
510	13	GO Biological Process		regulation of neuron projection development	0.0108	STX1B|TMEM30A|SYT1|SCARB2|IQGAP1|CNTN2|FYN|LINGO1|PLXNA3|PREX1|DLG4|VIM|NEFL	51889	51983|51992|51941|51914|51917|51989|51907|51982|51969|51908|51932|51923|51925	2.22E-5		GO:0010975	0.19665762445130502	0
680	15	GO Biological Process		neuron projection development	0.0121	CNTNAP1|IQGAP1|APP|CNTN2|FYN|SPTBN1|NRP2|LHX9|PLXNA3|STXBP1|LYPLA2|DLG4|SPTBN2|IQSEC1|NEFL	51889	52008|51917|51979|51989|51907|52015|52003|51909|51969|51933|51957|51932|51960|51928|51925	2.63E-5		GO:0031175	0.191721462968355	0
942	18	GO Biological Process		regulation of nervous system development	0.0121	STX1B|TMEM30A|SYT1|SCARB2|CLSTN3|IQGAP1|APP|CNTN2|SNCA|FYN|LINGO1|ARHGEF2|PLXNA3|PREX1|DLG4|MDGA1|VIM|NEFL	51889	51983|51992|51941|51914|51996|51917|51979|51989|51974|51907|51982|52010|51969|51908|51932|51905|51923|51925	2.57E-5		GO:0051960	0.191721462968355	0
88	6	GO Biological Process		postsynapse organization	0.0121	FYN|LGMN|DLG4|NDRG1|SPTBN2|NEFL	51889	51907|51988|51932|51976|51960|51925	2.61E-5		GO:0099173	0.191721462968355	0
5841	58	GO Biological Process		developmental process	0.0129	ASNS|STX1B|EDF1|TMEM30A|PHC2|SYT1|DSG2|MESDC2|EPB41L5|CNTNAP1|ADD1|SCARB2|ABCB6|CLSTN3|IQGAP1|APP|DAGLB|RRM1|SCG2|CNTN2|SMPD1|PALM|CTSB|FYN|LINGO1|WARS|PITPNM1|SPTBN1|ANK2|ATP2B4|XRCC6|TFRC|NRP2|ARHGEF2|LHX9|NES|EBF3|PLXNA3|PREX1|STXBP1|RPS4X|LYPLA2|IARS|GBA2|BTF3|DLG4|PLD3|MDGA1|NDRG1|PEG10|SSBP1|SPTBN2|CELF1|VIM|ALDH6A1|STON2|IQSEC1|NEFL	51889	51912|51983|51999|51992|51934|51941|51981|51959|51987|52008|52007|51914|51962|51996|51917|51979|52001|51940|51931|51989|51971|52000|51980|51907|51982|51920|51965|52015|51964|51945|52005|52004|52003|52010|51909|51910|51958|51969|51908|51933|52016|51957|51967|51916|51963|51932|51949|51905|51976|51938|51984|51960|52013|51923|51929|51899|51928|51925	3.16E-5		GO:0032502	0.1889410289700751	0
773	16	GO Biological Process		cellular amide metabolic process	0.0129	ASNS|EEF1A2|EIF2AK2|ALDH1L2|RPS3|GSTT2B|SHMT2|SMPD1|WARS|EPRS|RPS27|RPS4X|IARS|GBA2|MTHFD2|RPS10	51889	51912|51936|51993|51995|51943|52011|51955|51971|51920|52018|52020|52016|51967|51916|51975|51978	2.96E-5		GO:0043603	0.1889410289700751	0
5402	55	GO Biological Process		anatomical structure development	0.0129	ASNS|STX1B|EDF1|TMEM30A|PHC2|SYT1|DSG2|MESDC2|EPB41L5|CNTNAP1|ADD1|SCARB2|ABCB6|CLSTN3|IQGAP1|APP|DAGLB|RRM1|SCG2|CNTN2|SMPD1|PALM|CTSB|FYN|LINGO1|WARS|PITPNM1|SPTBN1|ANK2|ATP2B4|XRCC6|TFRC|NRP2|ARHGEF2|LHX9|NES|EBF3|PLXNA3|PREX1|STXBP1|RPS4X|LYPLA2|GBA2|BTF3|DLG4|PLD3|MDGA1|NDRG1|SSBP1|SPTBN2|CELF1|VIM|STON2|IQSEC1|NEFL	51889	51912|51983|51999|51992|51934|51941|51981|51959|51987|52008|52007|51914|51962|51996|51917|51979|52001|51940|51931|51989|51971|52000|51980|51907|51982|51920|51965|52015|51964|51945|52005|52004|52003|52010|51909|51910|51958|51969|51908|51933|52016|51957|51916|51963|51932|51949|51905|51976|51984|51960|52013|51923|51899|51928|51925	2.94E-5		GO:0048856	0.1889410289700751	0
687	15	GO Biological Process		regulation of plasma membrane bounded cell projection organization	0.0129	STX1B|TMEM30A|SYT1|SCARB2|IQGAP1|APP|CNTN2|PALM|FYN|LINGO1|PLXNA3|PREX1|DLG4|VIM|NEFL	51889	51983|51992|51941|51914|51917|51979|51989|52000|51907|51982|51969|51908|51932|51923|51925	2.95E-5		GO:0120035	0.1889410289700751	0
5023	52	GO Biological Process		multicellular organism development	0.0143	ASNS|STX1B|EDF1|TMEM30A|PHC2|SYT1|DSG2|EPB41L5|CNTNAP1|ADD1|SCARB2|ABCB6|CLSTN3|IQGAP1|APP|DAGLB|RRM1|SCG2|CNTN2|SMPD1|PALM|CTSB|FYN|LINGO1|WARS|PITPNM1|SPTBN1|ANK2|ATP2B4|XRCC6|TFRC|NRP2|ARHGEF2|LHX9|NES|EBF3|PLXNA3|PREX1|STXBP1|RPS4X|LYPLA2|GBA2|BTF3|DLG4|MDGA1|NDRG1|SPTBN2|CELF1|VIM|STON2|IQSEC1|NEFL	51889	51912|51983|51999|51992|51934|51941|51981|51987|52008|52007|51914|51962|51996|51917|51979|52001|51940|51931|51989|51971|52000|51980|51907|51982|51920|51965|52015|51964|51945|52005|52004|52003|52010|51909|51910|51958|51969|51908|51933|52016|51957|51916|51963|51932|51905|51976|51960|52013|51923|51899|51928|51925	3.67E-5		GO:0007275	0.18446639625349381	0
538	13	GO Biological Process		response to inorganic substance	0.0145	EEF1A2|SYT1|ADD1|IQGAP1|RPS3|APP|SNCA|FYN|ATP2B4|LGMN|DLG4|NDRG1|NEFL	51889	51936|51941|52007|51917|51943|51979|51974|51907|51945|51988|51932|51976|51925	3.8E-5		GO:0010035	0.1838631997765025	0
6933	65	GO Biological Process		multicellular organismal process	0.0165	ASNS|CBX5|STX1B|EDF1|TMEM30A|SLC1A4|PHC2|SYT1|DSG2|MESDC2|GNAO1|EPB41L5|CNTNAP1|ADD1|SCARB2|ABCB6|CLSTN3|IQGAP1|APP|CSTB|DAGLB|RRM1|ECEL1|SCG2|CNTN2|NISCH|SMPD1|PALM|FIBP|CTSB|FYN|LINGO1|WARS|PITPNM1|SPTBN1|ANK2|GFPT1|ATP2B4|XRCC6|TFRC|NRP2|ARHGEF2|LHX9|NES|EBF3|PLXNA3|PREX1|STXBP1|RPS4X|LYPLA2|IARS|GBA2|BTF3|LGMN|NCALD|DLG4|MDGA1|NDRG1|SPTBN2|CELF1|VIM|STON2|IQSEC1|NEFL|SERPINB6	51889	51912|52006|51983|51999|51992|51915|51934|51941|51981|51959|51946|51987|52008|52007|51914|51962|51996|51917|51979|51994|52001|51940|51972|51931|51989|52002|51971|52000|51961|51980|51907|51982|51920|51965|52015|51964|51966|51945|52005|52004|52003|52010|51909|51910|51958|51969|51908|51933|52016|51957|51967|51916|51963|51988|51970|51932|51905|51976|51960|52013|51923|51899|51928|51925|51926	4.43E-5		GO:0032501	0.17825160557860936	0
713	15	GO Biological Process		negative regulation of cellular component organization	0.0165	STX1B|ADD1|APP|SNCA|FYN|LINGO1|SPTBN1|TFRC|ARHGEF2|PLXNA3|ZNF451|STXBP1|DLG4|SPTBN2|VIM	51889	51983|52007|51979|51974|51907|51982|52015|52004|52010|51969|52009|51933|51932|51960|51923	4.48E-5		GO:0051129	0.17825160557860936	0
988	18	GO Biological Process		central nervous system development	0.0169	SYT1|CNTNAP1|ABCB6|APP|RRM1|CNTN2|FYN|PITPNM1|ATP2B4|XRCC6|NRP2|NES|PLXNA3|GBA2|MDGA1|SPTBN2|VIM|NEFL	51889	51941|52008|51962|51979|51940|51989|51907|51965|51945|52005|52003|51910|51969|51916|51905|51960|51923|51925	4.73E-5		GO:0007417	0.17721132953863267	0
398	11	GO Biological Process		regulation of translation	0.017	EEF1A2|EIF2AK2|RPS3|APP|SHMT2|EPRS|RPS4X|POLDIP3|CELF1|VIM|CIRBP	51889	51936|51993|51943|51979|51955|52018|52016|51942|52013|51923|51986	4.84E-5		GO:0006417	0.1769551078621726	0
147	7	GO Biological Process		positive regulation of synaptic transmission	0.017	STX1B|SYT1|CLSTN3|APP|STXBP1|LGMN|DLG4	51889	51983|51941|51996|51979|51933|51988|51932	4.94E-5		GO:0050806	0.1769551078621726	0
3227	38	GO Biological Process		regulation of multicellular organismal process	0.017	STX1B|TMEM30A|EIF2AK2|SYT1|DSG2|GNAO1|EPB41L5|ADD1|SCARB2|CLSTN3|IQGAP1|RPS3|APP|MRE11A|CNTN2|SNCA|FYN|LINGO1|WARS|SPTBN1|ANK2|ATP2B4|XRCC6|TFRC|NRP2|ARHGEF2|PLXNA3|PREX1|LGMN|DLG4|PLD3|HK1|MDGA1|KCNB2|VIM|GTF2I|IQSEC1|NEFL	51889	51983|51992|51993|51941|51981|51946|51987|52007|51914|51996|51917|51943|51979|51919|51989|51974|51907|51982|51920|52015|51964|51945|52005|52004|52003|52010|51969|51908|51988|51932|51949|51901|51905|51927|51923|51985|51928|51925	4.99E-5		GO:0051239	0.1769551078621726	0
1823	26	GO Biological Process		nitrogen compound transport	0.0181	M6PR|STX1B|TMEM30A|SLC1A4|SYT1|SCARB2|ABCB6|RPS3|SCG2|SNCA|NISCH|PITPNM1|SPTBN1|ANK2|TFRC|ARHGEF2|RPS27|STXBP1|RPS4X|SLC3A2|BTF3|SLC7A1|POLDIP3|C2CD5|SLC38A1|RPS10	51889	51977|51983|51992|51915|51941|51914|51962|51943|51931|51974|52002|51965|52015|51964|52004|52010|52020|51933|52016|52014|51963|52012|51942|51968|51900|51978	5.48E-5		GO:0071705	0.17423214251308156	0
3757	42	GO Biological Process		cellular developmental process	0.0185	STX1B|EDF1|TMEM30A|SYT1|DSG2|EPB41L5|CNTNAP1|ADD1|SCARB2|IQGAP1|APP|DAGLB|CNTN2|CTSB|FYN|LINGO1|SPTBN1|ANK2|TFRC|NRP2|ARHGEF2|LHX9|NES|PLXNA3|PREX1|STXBP1|LYPLA2|IARS|GBA2|DLG4|PLD3|MDGA1|NDRG1|PEG10|SSBP1|SPTBN2|CELF1|VIM|ALDH6A1|STON2|IQSEC1|NEFL	51889	51983|51999|51992|51941|51981|51987|52008|52007|51914|51917|51979|52001|51989|51980|51907|51982|52015|51964|52004|52003|52010|51909|51910|51969|51908|51933|51957|51967|51916|51932|51949|51905|51976|51938|51984|51960|52013|51923|51929|51899|51928|51925	5.7E-5		GO:0048869	0.17328282715969862	0
62	5	GO Biological Process		synaptic vesicle exocytosis	0.019	STX1B|SYT1|SNCA|SV2A|STXBP1	51889	51983|51941|51974|51921|51933	5.98E-5		GO:0016079	0.1721246399047171	0
827	16	GO Biological Process		neuron development	0.0204	CNTNAP1|IQGAP1|APP|CNTN2|FYN|SPTBN1|NRP2|LHX9|PLXNA3|STXBP1|LYPLA2|GBA2|DLG4|SPTBN2|IQSEC1|NEFL	51889	52008|51917|51979|51989|51907|52015|52003|51909|51969|51933|51957|51916|51932|51960|51928|51925	6.52E-5		GO:0048666	0.16903698325741012	0
275	9	GO Biological Process		axon guidance	0.0215	APP|CNTN2|FYN|SPTBN1|NRP2|LHX9|PLXNA3|LYPLA2|SPTBN2	51889	51979|51989|51907|52015|52003|51909|51969|51957|51960	7.01E-5		GO:0007411	0.16675615400843946	0
745	15	GO Biological Process		brain development	0.0215	SYT1|ABCB6|APP|RRM1|CNTN2|FYN|PITPNM1|ATP2B4|XRCC6|NRP2|NES|PLXNA3|MDGA1|SPTBN2|NEFL	51889	51941|51962|51979|51940|51989|51907|51965|51945|52005|52003|51910|51969|51905|51960|51925	7.27E-5		GO:0007420	0.16675615400843946	0
574	13	GO Biological Process		posttranscriptional regulation of gene expression	0.0215	EEF1A2|EIF2AK2|EPB41L5|RPS3|APP|SHMT2|EPRS|RPS4X|POLDIP3|CELF1|VIM|CIRBP|TAF15	51889	51936|51993|51987|51943|51979|51955|52018|52016|51942|52013|51923|51986|51902	7.25E-5		GO:0010608	0.16675615400843946	0
32	4	GO Biological Process		regulation of vesicle fusion	0.0215	SYT1|SNCA|STXBP1|C2CD5	51889	51941|51974|51933|51968	7.09E-5		GO:0031338	0.16675615400843946	0
495	12	GO Biological Process		protein localization to membrane	0.0215	STX1B|RPS3|PALM|SPTBN1|ANK2|RPS27|STXBP1|RPS4X|DLG4|KCNB2|C2CD5|RPS10	51889	51983|51943|52000|52015|51964|52020|51933|52016|51932|51927|51968|51978	7.45E-5		GO:0072657	0.16675615400843946	0
421	11	GO Biological Process		axon development	0.022	APP|CNTN2|FYN|SPTBN1|NRP2|LHX9|PLXNA3|STXBP1|LYPLA2|SPTBN2|NEFL	51889	51979|51989|51907|52015|52003|51909|51969|51933|51957|51960|51925	7.9E-5		GO:0061564	0.16575773191777937	0
34	4	GO Biological Process		regulation of presynapse assembly	0.0241	CLSTN3|APP|SNCA|MDGA1	51889	51996|51979|51974|51905	8.8E-5		GO:1905606	0.16179829574251317	0
433	11	GO Biological Process		endocytosis	0.0265	M6PR|SYT1|LGALS3BP|SCARB2|APP|EEA1|CNTN2|SNCA|ANK2|TFRC|STON2	51889	51977|51941|51948|51914|51979|51990|51989|51974|51964|52004|51899	1.0E-4		GO:0006897	0.1576754126063192	0
12	3	GO Biological Process		positive regulation of vesicle fusion	0.0265	SYT1|SNCA|C2CD5	51889	51941|51974|51968	1.0E-4		GO:0031340	0.1576754126063192	0
445	11	GO Biological Process		cell morphogenesis involved in neuron differentiation	0.0328	APP|CNTN2|FYN|SPTBN1|NRP2|LHX9|PLXNA3|STXBP1|LYPLA2|DLG4|SPTBN2	51889	51979|51989|51907|52015|52003|51909|51969|51933|51957|51932|51960	1.3E-4		GO:0048667	0.14841261562883207	0
4426	46	GO Biological Process		system development	0.0329	ASNS|STX1B|TMEM30A|SYT1|DSG2|EPB41L5|CNTNAP1|ADD1|SCARB2|ABCB6|CLSTN3|IQGAP1|APP|DAGLB|RRM1|SCG2|CNTN2|SMPD1|PALM|CTSB|FYN|LINGO1|WARS|PITPNM1|SPTBN1|ANK2|ATP2B4|XRCC6|TFRC|NRP2|ARHGEF2|LHX9|NES|PLXNA3|PREX1|STXBP1|LYPLA2|GBA2|DLG4|MDGA1|NDRG1|SPTBN2|VIM|STON2|IQSEC1|NEFL	51889	51912|51983|51992|51941|51981|51987|52008|52007|51914|51962|51996|51917|51979|52001|51940|51931|51989|51971|52000|51980|51907|51982|51920|51965|52015|51964|51945|52005|52004|52003|52010|51909|51910|51969|51908|51933|51957|51916|51932|51905|51976|51960|51923|51899|51928|51925	1.3E-4		GO:0048731	0.14828041020500257	0
446	11	GO Biological Process		modulation of chemical synaptic transmission	0.0329	STX1B|SYT1|CLSTN3|APP|CNTN2|SNCA|NISCH|FYN|STXBP1|LGMN|DLG4	51889	51983|51941|51996|51979|51989|51974|52002|51907|51933|51988|51932	1.3E-4		GO:0050804	0.14828041020500257	0
120	6	GO Biological Process		synaptic vesicle cycle	0.0329	STX1B|SYT1|SNCA|SV2A|STXBP1|STON2	51889	51983|51941|51974|51921|51933|51899	1.3E-4		GO:0099504	0.14828041020500257	0
39	4	GO Biological Process		neuron projection organization	0.034	APP|FYN|LGMN|DLG4	51889	51979|51907|51988|51932	1.4E-4		GO:0106027	0.1468521082957745	0
237	8	GO Biological Process		protein localization to cell periphery	0.0341	STX1B|PALM|SPTBN1|ANK2|STXBP1|DLG4|KCNB2|C2CD5	51889	51983|52000|52015|51964|51933|51932|51927|51968	1.5E-4		GO:1990778	0.14672456210075022	0
377	10	GO Biological Process		positive regulation of neuron differentiation	0.0345	TMEM30A|SYT1|SCARB2|IQGAP1|APP|FYN|ARHGEF2|PLXNA3|DLG4|NEFL	51889	51992|51941|51914|51917|51979|51907|52010|51969|51932|51925	1.5E-4		GO:0045666	0.1462180904926726	0
239	8	GO Biological Process		regulation of synapse structure or activity	0.035	STX1B|MESDC2|CLSTN3|APP|SNCA|FYN|NRP2|MDGA1	51889	51983|51959|51996|51979|51974|51907|52003|51905	1.5E-4		GO:0050803	0.14559319556497244	0
2173	28	GO Biological Process		organic substance transport	0.035	M6PR|STX1B|TMEM30A|SLC1A4|SYT1|SCARB2|ABCB6|ESYT1|RPS3|ABCA3|SCG2|SNCA|NISCH|PITPNM1|SPTBN1|ANK2|TFRC|ARHGEF2|RPS27|STXBP1|RPS4X|SLC3A2|BTF3|SLC7A1|POLDIP3|C2CD5|SLC38A1|RPS10	51889	51977|51983|51992|51915|51941|51914|51962|52017|51943|51991|51931|51974|52002|51965|52015|51964|52004|52010|52020|51933|52016|52014|51963|52012|51942|51968|51900|51978	1.5E-4		GO:0071702	0.14559319556497244	0
78	5	GO Biological Process		vesicle fusion	0.0363	STX1B|EEA1|SNCA|STXBP1|C2CD5	51889	51983|51990|51974|51933|51968	1.7E-4		GO:0006906	0.14400933749638875	0
384	10	GO Biological Process		axonogenesis	0.0374	APP|CNTN2|FYN|SPTBN1|NRP2|LHX9|PLXNA3|STXBP1|LYPLA2|SPTBN2	51889	51979|51989|51907|52015|52003|51909|51969|51933|51957|51960	1.7E-4		GO:0007409	0.14271283977995197	0
1306	20	GO Biological Process		regulation of organelle organization	0.039	SYT1|ADD1|SCARB2|IQGAP1|RPS3|APP|MRE11A|SNCA|SPTBN1|TFRC|ARHGEF2|NES|PLXNA3|ZNF451|PREX1|STXBP1|GBA2|SSBP1|SPTBN2|C2CD5	51889	51941|52007|51914|51917|51943|51979|51919|51974|52015|52004|52010|51910|51969|52009|51908|51933|51916|51984|51960|51968	1.8E-4		GO:0033043	0.1408935392973501	0
3702	40	GO Biological Process		cell differentiation	0.042	STX1B|EDF1|TMEM30A|SYT1|DSG2|EPB41L5|CNTNAP1|ADD1|SCARB2|IQGAP1|APP|DAGLB|CNTN2|CTSB|FYN|LINGO1|SPTBN1|ANK2|TFRC|NRP2|ARHGEF2|LHX9|PLXNA3|PREX1|STXBP1|LYPLA2|IARS|GBA2|DLG4|PLD3|MDGA1|NDRG1|PEG10|SPTBN2|CELF1|VIM|ALDH6A1|STON2|IQSEC1|NEFL	51889	51983|51999|51992|51941|51981|51987|52008|52007|51914|51917|51979|52001|51989|51980|51907|51982|52015|51964|52004|52003|52010|51909|51969|51908|51933|51957|51967|51916|51932|51949|51905|51976|51938|51960|52013|51923|51929|51899|51928|51925	2.0E-4		GO:0030154	0.13767507096020995	0
16	3	GO Biological Process		synaptic vesicle priming	0.0431	SNCA|SV2A|STXBP1	51889	51974|51921|51933	2.1E-4		GO:0016082	0.13655227298392686	0
131	6	GO Biological Process		amino acid transport	0.0432	SLC1A4|SYT1|STXBP1|SLC3A2|SLC7A1|SLC38A1	51889	51915|51941|51933|52014|52012|51900	2.1E-4		GO:0006865	0.1364516253185088	0
556	12	GO Biological Process		positive regulation of cell development	0.0433	TMEM30A|SYT1|ADD1|SCARB2|IQGAP1|APP|FYN|ARHGEF2|PLXNA3|PREX1|DLG4|NEFL	51889	51992|51941|52007|51914|51917|51979|51907|52010|51969|51908|51932|51925	2.2E-4		GO:0010720	0.13635121036466347	0
1019	17	GO Biological Process		neuron differentiation	0.044	CNTNAP1|IQGAP1|APP|CNTN2|FYN|SPTBN1|NRP2|LHX9|PLXNA3|STXBP1|LYPLA2|GBA2|DLG4|MDGA1|SPTBN2|IQSEC1|NEFL	51889	52008|51917|51979|51989|51907|52015|52003|51909|51969|51933|51957|51916|51932|51905|51960|51928|51925	2.2E-4		GO:0030182	0.13565473235138126	0
133	6	GO Biological Process		negative regulation of protein-containing complex assembly	0.0447	ADD1|SNCA|SPTBN1|ARHGEF2|STXBP1|SPTBN2	51889	52007|51974|52015|52010|51933|51960	2.3E-4		GO:0031333	0.13496924768680635	0
1126	18	GO Biological Process		cytoskeleton organization	0.0459	NEFM|EPB41L5|CNTNAP1|ADD1|RPS3|CNTN2|NISCH|PALM|SPTBN1|ANK2|ARHGEF2|PREX1|FAM171A1|SPTBN2|VIM|MARCKS|IQSEC1|NEFL	51889	51937|51987|52008|52007|51943|51989|52002|52000|52015|51964|52010|51908|51904|51960|51923|51953|51928|51925	2.4E-4		GO:0007010	0.13381873144627388	0
17	3	GO Biological Process		amino acid import across plasma membrane	0.0462	SLC1A4|SLC3A2|SLC7A1	51889	51915|52014|52012	2.5E-4		GO:0089718	0.13353580244438745	0
566	12	GO Biological Process		cell morphogenesis involved in differentiation	0.0468	EPB41L5|APP|CNTN2|FYN|SPTBN1|NRP2|LHX9|PLXNA3|STXBP1|LYPLA2|DLG4|SPTBN2	51889	51987|51979|51989|51907|52015|52003|51909|51969|51933|51957|51932|51960	2.5E-4		GO:0000904	0.1329754146925876	0
193	7	GO Biological Process		cellular response to metal ion	0.0468	SYT1|ADD1|IQGAP1|APP|SNCA|LGMN|DLG4	51889	51941|52007|51917|51979|51974|51988|51932	2.5E-4		GO:0071248	0.1329754146925876	0
2481	30	GO Biological Process		immune system process	0.047	TMEM30A|EIF2AK2|GNS|ADD1|IQGAP1|FTH1|APP|CSTB|SCG2|LAMP1|SHMT2|SNCA|CTSB|FYN|XRCC6|TFRC|ARHGEF2|EPRS|PREX1|STXBP1|SLC3A2|TXNDC5|LGMN|PLD3|HK1|NDRG1|SPTBN2|VIM|STON2|SERPINB6	51889	51992|51993|51913|52007|51917|51952|51979|51994|51931|51973|51955|51974|51980|51907|52005|52004|52010|52018|51908|51933|52014|51911|51988|51949|51901|51976|51960|51923|51899|51926	2.6E-4		GO:0002376	0.13279021420642825	0
1899	25	GO Biological Process		interspecies interaction between organisms	0.0486	CBX5|EIF2AK2|SCARB2|IQGAP1|RPS3|APP|EEA1|MRE11A|LAMP1|SHMT2|SNCA|CTSB|FYN|KHDRBS3|XRCC6|TFRC|NRP2|ARHGEF2|EPRS|RPS27|STXBP1|RPS4X|HK1|VIM|RPS10	51889	52006|51993|51914|51917|51943|51979|51990|51919|51973|51955|51974|51980|51907|51930|52005|52004|52003|52010|52018|52020|51933|52016|51901|51923|51978	2.7E-4		GO:0044419	0.13133637307377066	0
87	5	GO Biological Process		regulation of protein depolymerization	0.0486	ADD1|SPTBN1|ARHGEF2|NES|SPTBN2	51889	52007|52015|52010|51910|51960	2.7E-4		GO:1901879	0.13133637307377066	0
3879	59	GO Cellular Component		vesicle	4.48E-9	M6PR|TMEM30A|SLC1A4|GNS|ALDH1L2|TTYH3|SYT1|DSG2|LGALS3BP|SCARB2|ABCB6|IQGAP1|FTH1|RPS3|APP|GSTT2B|CSTB|ABCA3|SCG2|EEA1|LAMP1|SHMT2|NISCH|SMPD1|PALM|CTSB|FYN|WARS|SPTBN1|ANK2|GFPT1|SUSD2|XRCC6|TFRC|ARHGEF2|SV2A|STXBP1|RPS4X|LYPLA2|IARS|PSAT1|SLC3A2|TXNDC5|CLCN7|LGMN|NCALD|DLG4|PLD3|PMEL|NDRG1|SSBP1|ARL15|C2CD5|VIM|SLC38A1|STON2|MARCKS|IQSEC1|SERPINB6	51889	51977|51992|51915|51913|51995|51903|51941|51981|51948|51914|51962|51917|51952|51943|51979|52011|51994|51991|51931|51990|51973|51955|52002|51971|52000|51980|51907|51920|52015|51964|51966|51924|52005|52004|52010|51921|51933|52016|51957|51967|51950|52014|51911|51954|51988|51970|51932|51949|51935|51976|51984|51947|51968|51923|51900|51899|51953|51928|51926	1.82E-12		GO:0031982	0.8348721986001856	0
2075	41	GO Cellular Component		cell junction	1.27E-8	TSPAN9|STX1B|EEF1A2|SLC1A4|SYT1|DSG2|EPB41L5|CNTNAP1|ADD1|SCARB2|CLSTN3|IQGAP1|RPS3|APP|DAGLB|CNTN2|LAMP1|SNCA|PALM|FYN|SPTBN1|ANK2|ATP2B4|NRP2|ARHGEF2|CADM3|RPS27|SV2A|STXBP1|RPS4X|SLC3A2|DLG4|MDGA1|NDRG1|SPTBN2|VIM|STON2|MARCKS|IQSEC1|RPS10|NEFL	51889	52019|51983|51936|51915|51941|51981|51987|52008|52007|51914|51996|51917|51943|51979|52001|51989|51973|51974|52000|51907|52015|51964|51945|52003|52010|51939|52020|51921|51933|52016|52014|51932|51905|51976|51960|51923|51899|51953|51928|51978|51925	1.04E-11		GO:0030054	0.7896196279044043	0
1351	32	GO Cellular Component		synapse	3.7E-8	STX1B|EEF1A2|SLC1A4|SYT1|CNTNAP1|ADD1|CLSTN3|RPS3|APP|DAGLB|CNTN2|LAMP1|SNCA|PALM|FYN|SPTBN1|ANK2|ATP2B4|NRP2|ARHGEF2|CADM3|RPS27|SV2A|STXBP1|RPS4X|DLG4|MDGA1|NDRG1|SPTBN2|STON2|IQSEC1|NEFL	51889	51983|51936|51915|51941|52008|52007|51996|51943|51979|52001|51989|51973|51974|52000|51907|52015|51964|51945|52003|52010|51939|52020|51921|51933|52016|51932|51905|51976|51960|51899|51928|51925	4.52E-11		GO:0045202	0.7431798275933005	0
2099	40	GO Cellular Component		extracellular exosome	3.79E-8	SLC1A4|GNS|ALDH1L2|TTYH3|DSG2|LGALS3BP|SCARB2|ABCB6|IQGAP1|FTH1|RPS3|APP|GSTT2B|CSTB|EEA1|LAMP1|SHMT2|SMPD1|CTSB|WARS|SPTBN1|GFPT1|SUSD2|TFRC|STXBP1|RPS4X|LYPLA2|IARS|PSAT1|SLC3A2|TXNDC5|LGMN|PLD3|NDRG1|SSBP1|ARL15|VIM|SLC38A1|MARCKS|SERPINB6	51889	51915|51913|51995|51903|51981|51948|51914|51962|51917|51952|51943|51979|52011|51994|51990|51973|51955|51971|51980|51920|52015|51966|51924|52004|51933|52016|51957|51967|51950|52014|51911|51988|51949|51976|51984|51947|51923|51900|51953|51926	6.16E-11		GO:0070062	0.7421360790031928	0
2386	41	GO Cellular Component		cytoplasmic vesicle	2.61E-7	M6PR|TMEM30A|SLC1A4|GNS|SYT1|LGALS3BP|SCARB2|ABCB6|IQGAP1|FTH1|APP|CSTB|ABCA3|SCG2|EEA1|LAMP1|NISCH|SMPD1|PALM|CTSB|FYN|ANK2|XRCC6|TFRC|ARHGEF2|SV2A|STXBP1|SLC3A2|TXNDC5|CLCN7|LGMN|NCALD|DLG4|PLD3|PMEL|NDRG1|C2CD5|VIM|STON2|IQSEC1|SERPINB6	51889	51977|51992|51915|51913|51941|51948|51914|51962|51917|51952|51979|51994|51991|51931|51990|51973|52002|51971|52000|51980|51907|51964|52005|52004|52010|51921|51933|52014|51911|51954|51988|51970|51932|51949|51935|51976|51968|51923|51899|51928|51926	7.45E-10		GO:0031410	0.6583359492661719	0
1219	28	GO Cellular Component		plasma membrane region	5.21E-7	STX1B|TMEM30A|SYT1|DSG2|EPB41L5|CNTNAP1|ADD1|CLSTN3|RPS3|APP|DAGLB|CNTN2|PALM|CTSB|PITPNM1|SPTBN1|ANK2|ATP2B4|TFRC|NRP2|ARHGEF2|CADM3|STXBP1|SLC3A2|DLG4|SPTBN2|C2CD5|SLC38A1	51889	51983|51992|51941|51981|51987|52008|52007|51996|51943|51979|52001|51989|52000|51980|51965|52015|51964|51945|52004|52003|52010|51939|51933|52014|51932|51960|51968|51900	1.91E-9		GO:0098590	0.6283162276700476	0
3195	47	GO Cellular Component		extracellular space	9.94E-7	SLC1A4|GNS|ALDH1L2|TTYH3|DSG2|LGALS3BP|SCARB2|ABCB6|IQGAP1|FTH1|RPS3|APP|GSTT2B|CSTB|ABCA3|SCG2|EEA1|LAMP1|SHMT2|SNCA|SMPD1|CTSB|LINGO1|WARS|SPTBN1|GFPT1|SUSD2|TFRC|STXBP1|RPS4X|LYPLA2|IARS|PSAT1|SLC3A2|TXNDC5|LGMN|MTHFD2|PLD3|MDGA1|NDRG1|SSBP1|SPTBN2|ARL15|VIM|SLC38A1|MARCKS|SERPINB6	51889	51915|51913|51995|51903|51981|51948|51914|51962|51917|51952|51943|51979|52011|51994|51991|51931|51990|51973|51955|51974|51971|51980|51982|51920|52015|51966|51924|52004|51933|52016|51957|51967|51950|52014|51911|51988|51975|51949|51905|51976|51984|51960|51947|51923|51900|51953|51926	4.05E-9		GO:0005615	0.6002613615602687	0
5314	63	GO Cellular Component		plasma membrane	2.25E-6	M6PR|TSPAN9|STX1B|TMEM30A|SLC1A4|TTYH3|SYT1|DSG2|MESDC2|GNAO1|EPB41L5|CNTNAP1|ADD1|SCARB2|ABCB6|CLSTN3|ESYT1|IQGAP1|RPS3|APP|DAGLB|ABCA3|ECEL1|EEA1|CNTN2|LAMP1|SNCA|NISCH|SMPD1|PALM|CTSB|FYN|LINGO1|PITPNM1|SPTBN1|ANK2|ATP2B4|SUSD2|TFRC|NRP2|ARHGEF2|EPRS|CADM3|SV2A|PLXNA3|PREX1|STXBP1|DDX50|SLC3A2|GBA2|FAM171A1|SLC7A1|DLG4|MDGA1|PMEL|NDRG1|KCNB2|SPTBN2|C2CD5|VIM|SLC38A1|MARCKS|SERPINB6	51889	51977|52019|51983|51992|51915|51903|51941|51981|51959|51946|51987|52008|52007|51914|51962|51996|52017|51917|51943|51979|52001|51991|51972|51990|51989|51973|51974|52002|51971|52000|51980|51907|51982|51965|52015|51964|51945|51924|52004|52003|52010|52018|51939|51921|51969|51908|51933|51918|52014|51916|51904|52012|51932|51905|51935|51976|51927|51960|51968|51923|51900|51953|51926	1.01E-8		GO:0005886	0.5647817481888637	0
1366	28	GO Cellular Component		neuron projection	4.46E-6	STX1B|NEFM|SLC1A4|SYT1|GNAO1|CNTNAP1|CLSTN3|IQGAP1|APP|EEA1|CNTN2|LAMP1|SNCA|PALM|FYN|SPTBN1|ANK2|ATP2B4|NRP2|ARHGEF2|SV2A|PREX1|STXBP1|DLG4|KCNB2|VIM|STON2|NEFL	51889	51983|51937|51915|51941|51946|52008|51996|51917|51979|51990|51989|51973|51974|52000|51907|52015|51964|51945|52003|52010|51921|51908|51933|51932|51927|51923|51899|51925	2.18E-8		GO:0043005	0.5350665141287858	0
643	18	GO Cellular Component		postsynapse	2.36E-5	ADD1|CLSTN3|RPS3|APP|DAGLB|CNTN2|PALM|FYN|SPTBN1|ANK2|NRP2|ARHGEF2|RPS27|STXBP1|DLG4|SPTBN2|IQSEC1|NEFL	51889	52007|51996|51943|51979|52001|51989|52000|51907|52015|51964|52003|52010|52020|51933|51932|51960|51928|51925	1.34E-7		GO:0098794	0.4627087997029894	0
12427	103	GO Cellular Component		membrane-bounded organelle	4.97E-5	M6PR|CBX5|STX1B|EEF1A2|EMC2|EDF1|TMEM30A|EIF2AK2|SLC1A4|GRWD1|PHC2|GNS|ALDH1L2|TTYH3|SYT1|DSG2|MESDC2|LGALS3BP|EPB41L5|ADD1|SCARB2|ABCB6|CLSTN3|ESYT1|IQGAP1|FTH1|RPS3|APP|GSTT2B|CSTB|DAGLB|RRM1|ABCA3|UBTF|SCG2|BRD3|EEA1|RCN2|MRE11A|WBSCR17|LAMP1|SHMT2|SNCA|NISCH|SMPD1|PALM|FIBP|CTSB|FYN|WARS|KHDRBS3|PITPNM1|SPTBN1|ANK2|GFPT1|ATP2B4|SUSD2|TRIM33|XRCC6|TFRC|ARHGEF2|LHX9|RPS27|EBF3|SV2A|ZNF451|STXBP…	51889	51977|52006|51983|51936|51944|51999|51992|51993|51915|51998|51934|51913|51995|51903|51941|51981|51959|51948|51987|52007|51914|51962|51996|52017|51917|51952|51943|51979|52011|51994|52001|51940|51991|51951|51931|51906|51990|51922|51919|51997|51973|51955|51974|52002|51971|52000|51961|51980|51907|51920|51930|51965|52015|51964|51966|51945|51924|51956|52005|52004|52010|51909|52020|51958|51921|52009|519…	3.03E-7		GO:0043227	0.43036436112666676	0
4166	50	GO Cellular Component		extracellular region	1.2E-4	SLC1A4|GNS|ALDH1L2|TTYH3|DSG2|LGALS3BP|SCARB2|ABCB6|IQGAP1|FTH1|RPS3|APP|GSTT2B|CSTB|ABCA3|SCG2|EEA1|LAMP1|SHMT2|SNCA|SMPD1|CTSB|LINGO1|WARS|SPTBN1|GFPT1|SUSD2|XRCC6|TFRC|NRP2|STXBP1|RPS4X|LYPLA2|IARS|PSAT1|SLC3A2|TXNDC5|LGMN|MTHFD2|PLD3|MDGA1|PMEL|NDRG1|SSBP1|SPTBN2|ARL15|VIM|SLC38A1|MARCKS|SERPINB6	51889	51915|51913|51995|51903|51981|51948|51914|51962|51917|51952|51943|51979|52011|51994|51991|51931|51990|51973|51955|51974|51971|51980|51982|51920|52015|51966|51924|52005|52004|52003|51933|52016|51957|51967|51950|52014|51911|51988|51975|51949|51905|51935|51976|51984|51960|51947|51923|51900|51953|51926	7.81E-7		GO:0005576	0.39208187539523753	0
13515	107	GO Cellular Component		organelle	1.8E-4	M6PR|CBX5|STX1B|EEF1A2|EMC2|NEFM|EDF1|TMEM30A|EIF2AK2|SLC1A4|GRWD1|PHC2|GNS|ALDH1L2|TTYH3|SYT1|DSG2|MESDC2|LGALS3BP|EPB41L5|ADD1|SCARB2|ABCB6|CLSTN3|ESYT1|IQGAP1|FTH1|RPS3|APP|GSTT2B|CSTB|DAGLB|RRM1|ABCA3|UBTF|SCG2|BRD3|EEA1|RCN2|MRE11A|WBSCR17|LAMP1|SHMT2|SNCA|NISCH|SMPD1|PALM|FIBP|CTSB|FYN|WARS|KHDRBS3|PITPNM1|SPTBN1|ANK2|GFPT1|ATP2B4|SUSD2|TRIM33|XRCC6|TFRC|ARHGEF2|LHX9|NES|RPS27|EBF3|SV2A|ZNF…	51889	51977|52006|51983|51936|51944|51937|51999|51992|51993|51915|51998|51934|51913|51995|51903|51941|51981|51959|51948|51987|52007|51914|51962|51996|52017|51917|51952|51943|51979|52011|51994|52001|51940|51991|51951|51931|51906|51990|51922|51919|51997|51973|51955|51974|52002|51971|52000|51961|51980|51907|51920|51930|51965|52015|51964|51966|51945|51924|51956|52005|52004|52010|51909|51910|52020|51958|519…	1.36E-6		GO:0043226	0.3744727494896694	0
387	13	GO Cellular Component		synaptic membrane	1.8E-4	STX1B|SYT1|CNTNAP1|CLSTN3|DAGLB|CNTN2|PALM|ANK2|ATP2B4|NRP2|CADM3|STXBP1|DLG4	51889	51983|51941|52008|51996|52001|51989|52000|51964|51945|52003|51939|51933|51932	1.23E-6		GO:0097060	0.3744727494896694	0
526	15	GO Cellular Component		presynapse	1.8E-4	STX1B|SYT1|CNTNAP1|APP|LAMP1|SNCA|ATP2B4|CADM3|SV2A|STXBP1|DLG4|SPTBN2|STON2|IQSEC1|NEFL	51889	51983|51941|52008|51979|51973|51974|51945|51939|51921|51933|51932|51960|51899|51928|51925	1.31E-6		GO:0098793	0.3744727494896694	0
1010	21	GO Cellular Component		secretory vesicle	1.8E-4	TMEM30A|GNS|SYT1|LGALS3BP|IQGAP1|FTH1|APP|CSTB|ABCA3|SCG2|LAMP1|SMPD1|CTSB|XRCC6|SV2A|STXBP1|TXNDC5|DLG4|STON2|IQSEC1|SERPINB6	51889	51992|51913|51941|51948|51917|51952|51979|51994|51991|51931|51973|51971|51980|52005|51921|51933|51911|51932|51899|51928|51926	1.35E-6		GO:0099503	0.3744727494896694	0
698	17	GO Cellular Component		lysosome	2.3E-4	M6PR|EEF1A2|TMEM30A|GNS|SCARB2|FTH1|DAGLB|LAMP1|SNCA|SMPD1|CTSB|ANK2|SLC3A2|TXNDC5|CLCN7|LGMN|PLD3	51889	51977|51936|51992|51913|51914|51952|52001|51973|51974|51971|51980|51964|52014|51911|51954|51988|51949	2.01E-6		GO:0005764	0.36382721639824067	0
792	18	GO Cellular Component		vacuole	2.7E-4	M6PR|EEF1A2|TMEM30A|GNS|SCARB2|ABCB6|FTH1|DAGLB|LAMP1|SNCA|SMPD1|CTSB|ANK2|SLC3A2|TXNDC5|CLCN7|LGMN|PLD3	51889	51977|51936|51992|51913|51914|51962|51952|52001|51973|51974|51971|51980|51964|52014|51911|51954|51988|51949	2.53E-6		GO:0005773	0.3568636235841013	0
9072	82	GO Cellular Component		membrane	3.0E-4	M6PR|TSPAN9|STX1B|EEF1A2|EMC2|TMEM30A|EIF2AK2|SLC1A4|TTYH3|SYT1|DSG2|MESDC2|GNAO1|LGALS3BP|EPB41L5|CNTNAP1|ADD1|SCARB2|ABCB6|CLSTN3|ESYT1|IQGAP1|RPS3|APP|DAGLB|ABCA3|ECEL1|EEA1|WBSCR17|CNTN2|LAMP1|SHMT2|SNCA|NISCH|SMPD1|PALM|FIBP|CTSB|FYN|LINGO1|PITPNM1|SPTBN1|ANK2|ATP2B4|SUSD2|XRCC6|TFRC|NRP2|ARHGEF2|EPRS|CADM3|SV2A|PLXNA3|PREX1|STXBP1|DDX50|RPS4X|IARS|SLC3A2|GBA2|FAM171A1|SLC7A1|CLCN7|NCALD|DLG…	51889	51977|52019|51983|51936|51944|51992|51993|51915|51903|51941|51981|51959|51946|51948|51987|52008|52007|51914|51962|51996|52017|51917|51943|51979|52001|51991|51972|51990|51997|51989|51973|51955|51974|52002|51971|52000|51961|51980|51907|51982|51965|52015|51964|51945|51924|52005|52004|52003|52010|52018|51939|51921|51969|51908|51933|51918|52016|51967|52014|51916|51904|52012|51954|51970|51932|51949|519…	2.94E-6		GO:0016020	0.35228787452803373	0
646	16	GO Cellular Component		axon	3.3E-4	STX1B|NEFM|SYT1|CNTNAP1|IQGAP1|APP|EEA1|CNTN2|SNCA|PALM|SPTBN1|NRP2|PREX1|STXBP1|DLG4|NEFL	51889	51983|51937|51941|52008|51917|51979|51990|51989|51974|52000|52015|52003|51908|51933|51932|51925	3.35E-6		GO:0030424	0.34814860601221126	0
96	7	GO Cellular Component		lysosomal lumen	3.4E-4	GNS|SCARB2|SMPD1|CTSB|TXNDC5|LGMN|PLD3	51889	51913|51914|51971|51980|51911|51988|51949	3.57E-6		GO:0043202	0.34685210829577445	0
361	12	GO Cellular Component		glutamatergic synapse	3.4E-4	SYT1|CLSTN3|FYN|SPTBN1|ATP2B4|NRP2|ARHGEF2|SV2A|STXBP1|DLG4|NDRG1|SPTBN2	51889	51941|51996|51907|52015|51945|52003|52010|51921|51933|51932|51976|51960	3.58E-6		GO:0098978	0.34685210829577445	0
820	18	GO Cellular Component		anchoring junction	3.6E-4	TSPAN9|DSG2|EPB41L5|CNTNAP1|ADD1|SCARB2|IQGAP1|RPS3|APP|ANK2|ARHGEF2|CADM3|SV2A|RPS4X|NDRG1|VIM|MARCKS|RPS10	51889	52019|51981|51987|52008|52007|51914|51917|51943|51979|51964|52010|51939|51921|52016|51976|51923|51953|51978	4.07E-6		GO:0070161	0.3443697499232713	0
11428	95	GO Cellular Component		cytoplasm	4.3E-4	M6PR|ASNS|STX1B|EEF1A2|EMC2|NEFM|EDF1|TMEM30A|EIF2AK2|SLC1A4|GRWD1|GNS|ALDH1L2|SYT1|MESDC2|LGALS3BP|EPB41L5|ADD1|SCARB2|ABCB6|CLSTN3|ESYT1|IQGAP1|FTH1|RPS3|APP|GSTT2B|CSTB|DAGLB|RRM1|ABCA3|SCG2|EEA1|RCN2|MRE11A|WBSCR17|LAMP1|SHMT2|SNCA|NISCH|SMPD1|PALM|FIBP|CTSB|FYN|WARS|PITPNM1|SPTBN1|ANK2|GFPT1|ATP2B4|XRCC6|TFRC|ARHGEF2|EPRS|NES|RPS27|SV2A|PREX1|STXBP1|RPS4X|LYPLA2|IARS|PSAT1|SLC3A2|GBA2|TXNDC5…	51889	51977|51912|51983|51936|51944|51937|51999|51992|51993|51915|51998|51913|51995|51941|51959|51948|51987|52007|51914|51962|51996|52017|51917|51952|51943|51979|52011|51994|52001|51940|51991|51931|51990|51922|51919|51997|51973|51955|51974|52002|51971|52000|51961|51980|51907|51920|51965|52015|51964|51966|51945|52005|52004|52010|52018|51910|52020|51921|51908|51933|52016|51957|51967|51950|52014|51916|519…	5.11E-6		GO:0005737	0.33665315444204136	0
1715	27	GO Cellular Component		whole membrane	5.4E-4	M6PR|EEF1A2|TMEM30A|SYT1|ADD1|SCARB2|ABCB6|IQGAP1|APP|DAGLB|ABCA3|EEA1|LAMP1|FYN|ANK2|ATP2B4|TFRC|SV2A|SLC3A2|CLCN7|NCALD|DLG4|PLD3|HK1|PMEL|NDRG1|SERPINB6	51889	51977|51936|51992|51941|52007|51914|51962|51917|51979|52001|51991|51990|51973|51907|51964|51945|52004|51921|52014|51954|51970|51932|51949|51901|51935|51976|51926	6.61E-6		GO:0098805	0.3267606240177031	0
2287	32	GO Cellular Component		cell projection	6.9E-4	STX1B|NEFM|SLC1A4|SYT1|GNAO1|EPB41L5|CNTNAP1|CLSTN3|IQGAP1|RPS3|APP|RRM1|EEA1|CNTN2|LAMP1|SNCA|PALM|FYN|SPTBN1|ANK2|ATP2B4|NRP2|ARHGEF2|SV2A|PREX1|STXBP1|DLG4|KCNB2|C2CD5|VIM|STON2|NEFL	51889	51983|51937|51915|51941|51946|51987|52008|51996|51917|51943|51979|51940|51990|51989|51973|51974|52000|51907|52015|51964|51945|52003|52010|51921|51908|51933|51932|51927|51968|51923|51899|51925	8.67E-6		GO:0042995	0.3161150909262745	0
17788	122	GO Cellular Component		cellular anatomical entity	7.1E-4	M6PR|TSPAN9|ASNS|CBX5|STX1B|EEF1A2|EMC2|NEFM|EDF1|TMEM30A|EIF2AK2|SLC1A4|GRWD1|PHC2|GNS|ALDH1L2|TTYH3|SYT1|DSG2|MESDC2|GNAO1|LGALS3BP|EPB41L5|CNTNAP1|ADD1|SCARB2|ABCB6|CLSTN3|ESYT1|IQGAP1|FTH1|RPS3|APP|GSTT2B|CSTB|DAGLB|RRM1|ABCA3|ECEL1|UBTF|SCG2|BRD3|EEA1|RCN2|MRE11A|WBSCR17|CNTN2|LAMP1|SHMT2|SNCA|NISCH|SMPD1|PALM|FIBP|CTSB|FYN|LINGO1|WARS|KHDRBS3|PITPNM1|SPTBN1|ANK2|GFPT1|ATP2B4|SUSD2|TRIM33|XR…	51889	51977|52019|51912|52006|51983|51936|51944|51937|51999|51992|51993|51915|51998|51934|51913|51995|51903|51941|51981|51959|51946|51948|51987|52008|52007|51914|51962|51996|52017|51917|51952|51943|51979|52011|51994|52001|51940|51991|51972|51951|51931|51906|51990|51922|51919|51997|51989|51973|51955|51974|52002|51971|52000|51961|51980|51907|51982|51920|51930|51965|52015|51964|51966|51945|51924|51956|520…	9.31E-6		GO:0110165	0.31487416512809246	0
4542	50	GO Cellular Component		endomembrane system	7.6E-4	M6PR|CBX5|STX1B|EMC2|TMEM30A|GNS|SYT1|MESDC2|LGALS3BP|SCARB2|ABCB6|CLSTN3|ESYT1|IQGAP1|FTH1|RPS3|APP|CSTB|RRM1|ABCA3|SCG2|EEA1|RCN2|WBSCR17|LAMP1|NISCH|SMPD1|FIBP|CTSB|FYN|PITPNM1|ANK2|XRCC6|TFRC|ARHGEF2|SV2A|STXBP1|LYPLA2|GBA2|TXNDC5|LGMN|NCALD|DLG4|PLD3|MDGA1|PMEL|NDRG1|STON2|IQSEC1|SERPINB6	51889	51977|52006|51983|51944|51992|51913|51941|51959|51948|51914|51962|51996|52017|51917|51952|51943|51979|51994|51940|51991|51931|51990|51922|51997|51973|52002|51971|51961|51980|51907|51965|51964|52005|52004|52010|51921|51933|51957|51916|51911|51988|51970|51932|51949|51905|51935|51976|51899|51928|51926	1.04E-5		GO:0012505	0.3119186407719209	0
2193	31	GO Cellular Component		plasma membrane bounded cell projection	7.6E-4	STX1B|NEFM|SLC1A4|SYT1|GNAO1|EPB41L5|CNTNAP1|CLSTN3|IQGAP1|RPS3|APP|EEA1|CNTN2|LAMP1|SNCA|PALM|FYN|SPTBN1|ANK2|ATP2B4|NRP2|ARHGEF2|SV2A|PREX1|STXBP1|DLG4|KCNB2|C2CD5|VIM|STON2|NEFL	51889	51983|51937|51915|51941|51946|51987|52008|51996|51917|51943|51979|51990|51989|51973|51974|52000|51907|52015|51964|51945|52003|52010|51921|51908|51933|51932|51927|51968|51923|51899|51925	1.02E-5		GO:0120025	0.3119186407719209	0
12528	100	GO Cellular Component		intracellular organelle	8.3E-4	M6PR|CBX5|STX1B|EEF1A2|EMC2|NEFM|EDF1|TMEM30A|EIF2AK2|SLC1A4|GRWD1|PHC2|GNS|ALDH1L2|SYT1|DSG2|MESDC2|LGALS3BP|EPB41L5|ADD1|SCARB2|ABCB6|CLSTN3|ESYT1|IQGAP1|FTH1|RPS3|APP|GSTT2B|CSTB|DAGLB|RRM1|ABCA3|UBTF|SCG2|BRD3|EEA1|RCN2|MRE11A|WBSCR17|LAMP1|SHMT2|SNCA|NISCH|SMPD1|PALM|FIBP|CTSB|FYN|WARS|KHDRBS3|PITPNM1|SPTBN1|ANK2|ATP2B4|TRIM33|XRCC6|TFRC|ARHGEF2|LHX9|NES|RPS27|EBF3|SV2A|ZNF451|STXBP1|DDX50|R…	51889	51977|52006|51983|51936|51944|51937|51999|51992|51993|51915|51998|51934|51913|51995|51941|51981|51959|51948|51987|52007|51914|51962|51996|52017|51917|51952|51943|51979|52011|51994|52001|51940|51991|51951|51931|51906|51990|51922|51919|51997|51973|51955|51974|52002|51971|52000|51961|51980|51907|51920|51930|51965|52015|51964|51945|51956|52005|52004|52010|51909|51910|52020|51958|51921|52009|51933|519…	1.18E-5		GO:0043229	0.30809219076239264	0
78	6	GO Cellular Component		presynaptic active zone	9.4E-4	STX1B|CNTNAP1|APP|ATP2B4|SV2A|STXBP1	51889	51983|52008|51979|51945|51921|51933	1.37E-5		GO:0048786	0.3026872146400301	0
10761	90	GO Cellular Component		intracellular membrane-bounded organelle	0.001	M6PR|CBX5|STX1B|EEF1A2|EMC2|EDF1|TMEM30A|EIF2AK2|GRWD1|PHC2|GNS|ALDH1L2|SYT1|DSG2|MESDC2|EPB41L5|ADD1|SCARB2|ABCB6|CLSTN3|ESYT1|IQGAP1|FTH1|RPS3|APP|GSTT2B|CSTB|DAGLB|RRM1|ABCA3|UBTF|SCG2|BRD3|RCN2|MRE11A|WBSCR17|LAMP1|SHMT2|SNCA|SMPD1|PALM|FIBP|CTSB|FYN|WARS|KHDRBS3|PITPNM1|SPTBN1|ANK2|ATP2B4|TRIM33|XRCC6|TFRC|ARHGEF2|LHX9|RPS27|EBF3|SV2A|ZNF451|STXBP1|DDX50|RPS4X|LYPLA2|SLC3A2|GBA2|TXNDC5|BTF3|…	51889	51977|52006|51983|51936|51944|51999|51992|51993|51998|51934|51913|51995|51941|51981|51959|51987|52007|51914|51962|51996|52017|51917|51952|51943|51979|52011|51994|52001|51940|51991|51951|51931|51906|51922|51919|51997|51973|51955|51974|51971|52000|51961|51980|51907|51920|51930|51965|52015|51964|51945|51956|52005|52004|52010|51909|52020|51958|51921|52009|51933|51918|52016|51957|52014|51916|51911|519…	1.57E-5		GO:0043231	0.3	0
588	14	GO Cellular Component		cell body	0.0014	EEF1A2|SLC1A4|GNAO1|APP|RRM1|CNTN2|LAMP1|FYN|PITPNM1|ARHGEF2|SV2A|KCNB2|SPTBN2|SLC38A1	51889	51936|51915|51946|51979|51940|51989|51973|51907|51965|52010|51921|51927|51960|51900	2.21E-5		GO:0044297	0.2853871964321762	0
845	17	GO Cellular Component		secretory granule	0.0015	TMEM30A|GNS|SYT1|LGALS3BP|IQGAP1|FTH1|APP|CSTB|ABCA3|SCG2|LAMP1|SMPD1|CTSB|XRCC6|STXBP1|TXNDC5|SERPINB6	51889	51992|51913|51941|51948|51917|51952|51979|51994|51991|51931|51973|51971|51980|52005|51933|51911|51926	2.33E-5		GO:0030141	0.28239087409443187	0
374	11	GO Cellular Component		neuron to neuron synapse	0.0017	SYT1|ADD1|CLSTN3|RPS3|PALM|FYN|SPTBN1|ARHGEF2|RPS27|DLG4|IQSEC1	51889	51941|52007|51996|51943|52000|51907|52015|52010|52020|51932|51928	2.8E-5		GO:0098984	0.2769551078621726	0
405	11	GO Cellular Component		focal adhesion	0.0034	TSPAN9|EPB41L5|ADD1|SCARB2|IQGAP1|RPS3|ARHGEF2|RPS4X|VIM|MARCKS|RPS10	51889	52019|51987|52007|51914|51917|51943|52010|52016|51923|51953|51978	5.64E-5		GO:0005925	0.2468521082957745	0
14276	107	GO Cellular Component		intracellular	0.0037	M6PR|ASNS|CBX5|STX1B|EEF1A2|EMC2|NEFM|EDF1|TMEM30A|EIF2AK2|SLC1A4|GRWD1|PHC2|GNS|ALDH1L2|SYT1|DSG2|MESDC2|GNAO1|LGALS3BP|EPB41L5|ADD1|SCARB2|ABCB6|CLSTN3|ESYT1|IQGAP1|FTH1|RPS3|APP|GSTT2B|CSTB|DAGLB|RRM1|ABCA3|UBTF|SCG2|BRD3|EEA1|RCN2|MRE11A|WBSCR17|LAMP1|SHMT2|SNCA|NISCH|SMPD1|PALM|FIBP|CTSB|FYN|WARS|KHDRBS3|PITPNM1|SPTBN1|ANK2|GFPT1|ATP2B4|TRIM33|XRCC6|TFRC|ARHGEF2|EPRS|LHX9|NES|RPS27|EBF3|SV2A…	51889	51977|51912|52006|51983|51936|51944|51937|51999|51992|51993|51915|51998|51934|51913|51995|51941|51981|51959|51946|51948|51987|52007|51914|51962|51996|52017|51917|51952|51943|51979|52011|51994|52001|51940|51991|51951|51931|51906|51990|51922|51919|51997|51973|51955|51974|52002|51971|52000|51961|51980|51907|51920|51930|51965|52015|51964|51966|51945|51956|52005|52004|52010|52018|51909|51910|52020|519…	6.82E-5		GO:0005622	0.2431798275933005	0
104	6	GO Cellular Component		melanosome	0.0037	SLC1A4|LAMP1|CTSB|TFRC|SLC3A2|PMEL	51889	51915|51973|51980|52004|52014|51935	6.34E-5		GO:0042470	0.2431798275933005	0
344	10	GO Cellular Component		postsynaptic density	0.0038	ADD1|CLSTN3|RPS3|PALM|FYN|SPTBN1|ARHGEF2|RPS27|DLG4|IQSEC1	51889	52007|51996|51943|52000|51907|52015|52010|52020|51932|51928	7.21E-5		GO:0014069	0.242021640338319	0
32	4	GO Cellular Component		presynaptic active zone membrane	0.0038	STX1B|CNTNAP1|ATP2B4|STXBP1	51889	51983|52008|51945|51933	7.09E-5		GO:0048787	0.242021640338319	0
5193	52	GO Cellular Component		cytosol	0.0046	ASNS|STX1B|EDF1|EIF2AK2|GRWD1|EPB41L5|ADD1|ABCB6|IQGAP1|FTH1|RPS3|APP|GSTT2B|CSTB|RRM1|EEA1|MRE11A|LAMP1|SNCA|NISCH|FYN|WARS|PITPNM1|SPTBN1|ANK2|GFPT1|XRCC6|ARHGEF2|EPRS|RPS27|PREX1|STXBP1|RPS4X|LYPLA2|IARS|PSAT1|SLC3A2|GBA2|BTF3|NCALD|DLG4|POLDIP3|HK1|NDRG1|PEG10|SPTBN2|C2CD5|VIM|STON2|RPS10|NEFL|SERPINB6	51889	51912|51983|51999|51993|51998|51987|52007|51962|51917|51952|51943|51979|52011|51994|51940|51990|51919|51973|51974|52002|51907|51920|51965|52015|51964|51966|52005|52010|52018|52020|51908|51933|52016|51957|51967|51950|52014|51916|51963|51970|51932|51942|51901|51976|51938|51960|51968|51923|51899|51978|51925|51926	9.36E-5		GO:0005829	0.2337242168318426	0
852	16	GO Cellular Component		somatodendritic compartment	0.0046	EEF1A2|SLC1A4|GNAO1|CLSTN3|APP|RRM1|CNTN2|LAMP1|FYN|ARHGEF2|SV2A|PREX1|DLG4|KCNB2|SPTBN2|SLC38A1	51889	51936|51915|51946|51996|51979|51940|51989|51973|51907|52010|51921|51908|51932|51927|51960|51900	9.19E-5		GO:0036477	0.2337242168318426	0
70	5	GO Cellular Component		main axon	0.0049	CNTNAP1|APP|CNTN2|SPTBN1|DLG4	51889	52008|51979|51989|52015|51932	1.0E-4		GO:0044304	0.23098039199714862	0
39	4	GO Cellular Component		cytosolic small ribosomal subunit	0.0065	RPS3|RPS27|RPS4X|RPS10	51889	51943|52020|52016|51978	1.4E-4		GO:0022627	0.21870866433571443	0
77	5	GO Cellular Component		neuromuscular junction	0.0068	STX1B|APP|SV2A|DLG4|NEFL	51889	51983|51979|51921|51932|51925	1.6E-4		GO:0031594	0.2167491087293764	0
5857	56	GO Cellular Component		intracellular organelle lumen	0.0068	CBX5|STX1B|EDF1|GRWD1|PHC2|GNS|ALDH1L2|LGALS3BP|EPB41L5|ADD1|SCARB2|ABCB6|FTH1|RPS3|APP|GSTT2B|CSTB|DAGLB|UBTF|SCG2|RCN2|MRE11A|SHMT2|SMPD1|PALM|FIBP|CTSB|KHDRBS3|SPTBN1|TRIM33|XRCC6|LHX9|RPS27|EBF3|ZNF451|STXBP1|DDX50|RPS4X|SLC3A2|TXNDC5|CLCN7|LGMN|MTHFD2|PLD3|POLDIP3|PEG10|SSBP1|CELF1|VIM|ALDH6A1|STON2|GTF2I|CIRBP|TAF15|IQSEC1|RPS10	51889	52006|51983|51999|51998|51934|51913|51995|51948|51987|52007|51914|51962|51952|51943|51979|52011|51994|52001|51951|51931|51922|51919|51955|51971|52000|51961|51980|51930|52015|51956|52005|51909|52020|51958|52009|51933|51918|52016|52014|51911|51954|51988|51975|51949|51942|51938|51984|52013|51923|51929|51899|51985|51986|51902|51928|51978	1.5E-4		GO:0070013	0.2167491087293764	0
183	7	GO Cellular Component		cytoplasmic side of membrane	0.0076	EEF1A2|GNAO1|ESYT1|IQGAP1|PALM|FYN|DLG4	51889	51936|51946|52017|51917|52000|51907|51932	1.8E-4		GO:0098562	0.21191864077192085	0
2107	27	GO Cellular Component		bounding membrane of organelle	0.0093	M6PR|EEF1A2|TMEM30A|SYT1|SCARB2|ABCB6|CLSTN3|IQGAP1|APP|DAGLB|ABCA3|EEA1|WBSCR17|LAMP1|PITPNM1|TFRC|SV2A|SLC3A2|GBA2|CLCN7|NCALD|DLG4|PLD3|HK1|PMEL|NDRG1|SERPINB6	51889	51977|51936|51992|51941|51914|51962|51996|51917|51979|52001|51991|51990|51997|51973|51965|52004|51921|52014|51916|51954|51970|51932|51949|51901|51935|51976|51926	2.3E-4		GO:0098588	0.20315170514460648	0
17	3	GO Cellular Component		lamellar body	0.0099	ABCA3|LAMP1|SMPD1	51889	51991|51973|51971	2.5E-4		GO:0042599	0.200436480540245	0
407	10	GO Cellular Component		transport vesicle	0.0108	M6PR|TMEM30A|SYT1|APP|LAMP1|SV2A|NCALD|DLG4|STON2|IQSEC1	51889	51977|51992|51941|51979|51973|51921|51970|51932|51899|51928	2.7E-4		GO:0030133	0.19665762445130502	0
490	11	GO Cellular Component		cell-cell junction	0.0112	DSG2|EPB41L5|CNTNAP1|ADD1|IQGAP1|APP|ANK2|ARHGEF2|CADM3|SV2A|NDRG1	51889	51981|51987|52008|52007|51917|51979|51964|52010|51939|51921|51976	2.9E-4		GO:0005911	0.19507819773298182	0
959	16	GO Cellular Component		endosome	0.0128	M6PR|SCARB2|ABCB6|APP|EEA1|LAMP1|NISCH|SMPD1|CTSB|FYN|ANK2|TFRC|LGMN|PLD3|PMEL|NDRG1	51889	51977|51914|51962|51979|51990|51973|52002|51971|51980|51907|51964|52004|51988|51949|51935|51976	3.4E-4		GO:0005768	0.18927900303521317	0
203	7	GO Cellular Component		synaptic vesicle	0.0128	SYT1|APP|LAMP1|SV2A|DLG4|STON2|IQSEC1	51889	51941|51979|51973|51921|51932|51899|51928	3.4E-4		GO:0008021	0.18927900303521317	0
4880	48	GO Cellular Component		intracellular non-membrane-bounded organelle	0.0128	CBX5|STX1B|NEFM|EDF1|EIF2AK2|SLC1A4|GRWD1|PHC2|EPB41L5|ADD1|IQGAP1|RPS3|APP|CSTB|UBTF|RCN2|MRE11A|SHMT2|SNCA|CTSB|FYN|PITPNM1|SPTBN1|ANK2|ATP2B4|XRCC6|ARHGEF2|LHX9|NES|RPS27|EBF3|STXBP1|DDX50|RPS4X|BTF3|DLG4|POLDIP3|NDRG1|SSBP1|SPTBN2|C2CD5|VIM|STON2|CIRBP|MARCKS|IQSEC1|RPS10|NEFL	51889	52006|51983|51937|51999|51993|51915|51998|51934|51987|52007|51917|51943|51979|51994|51951|51922|51919|51955|51974|51980|51907|51965|52015|51964|51945|52005|52010|51909|51910|52020|51958|51933|51918|52016|51963|51932|51942|51976|51984|51960|51968|51923|51899|51986|51953|51928|51978|51925	3.3E-4		GO:0043232	0.18927900303521317	0
94	5	GO Cellular Component		extrinsic component of cytoplasmic side of plasma membrane	0.0135	GNAO1|ESYT1|IQGAP1|FYN|DLG4	51889	51946|52017|51917|51907|51932	3.8E-4		GO:0031234	0.1869666231504994	0
51	4	GO Cellular Component		excitatory synapse	0.0135	SYT1|CADM3|DLG4|SPTBN2	51889	51941|51939|51932|51960	3.7E-4		GO:0060076	0.1869666231504994	0
427	10	GO Cellular Component		vacuolar membrane	0.0139	M6PR|EEF1A2|TMEM30A|SCARB2|ABCB6|DAGLB|LAMP1|SLC3A2|CLCN7|PLD3	51889	51977|51936|51992|51914|51962|52001|51973|52014|51954|51949	4.0E-4		GO:0005774	0.1856985199745905	0
518	11	GO Cellular Component		neuronal cell body	0.0157	EEF1A2|SLC1A4|APP|RRM1|CNTN2|LAMP1|ARHGEF2|SV2A|KCNB2|SPTBN2|SLC38A1	51889	51936|51915|51979|51940|51989|51973|52010|51921|51927|51960|51900	4.5E-4		GO:0043025	0.18041003475907663	0
157	6	GO Cellular Component		cytoplasmic side of plasma membrane	0.0184	GNAO1|ESYT1|IQGAP1|PALM|FYN|DLG4	51889	51946|52017|51917|52000|51907|51932	5.4E-4		GO:0009898	0.17351821769904635	0
158	6	GO Cellular Component		presynaptic membrane	0.0187	STX1B|SYT1|CNTNAP1|ATP2B4|CADM3|STXBP1	51889	51983|51941|52008|51945|51939|51933	5.6E-4		GO:0042734	0.1728158393463501	0
531	11	GO Cellular Component		side of membrane	0.0187	EEF1A2|GNAO1|ESYT1|IQGAP1|LAMP1|PALM|CTSB|FYN|TFRC|DLG4|SLC38A1	51889	51936|51946|52017|51917|51973|52000|51980|51907|52004|51932|51900	5.6E-4		GO:0098552	0.1728158393463501	0
373	9	GO Cellular Component		lysosomal membrane	0.0204	M6PR|EEF1A2|TMEM30A|SCARB2|DAGLB|LAMP1|SLC3A2|CLCN7|PLD3	51889	51977|51936|51992|51914|52001|51973|52014|51954|51949	6.3E-4		GO:0005765	0.16903698325741012	0
166	6	GO Cellular Component		extrinsic component of plasma membrane	0.0225	GNAO1|ESYT1|IQGAP1|EEA1|FYN|DLG4	51889	51946|52017|51917|51990|51907|51932	7.1E-4		GO:0019897	0.16478174818886376	0
5	2	GO Cellular Component		endolysosome lumen	0.0244	CTSB|LGMN	51889	51980|51988	7.8E-4		GO:0036021	0.16126101736612705	0
113	5	GO Cellular Component		clathrin-coated vesicle membrane	0.0259	M6PR|SYT1|SCARB2|TFRC|NCALD	51889	51977|51941|51914|52004|51970	8.4E-4		GO:0030665	0.15867002359187482	0
174	6	GO Cellular Component		leading edge membrane	0.0271	EPB41L5|RPS3|PALM|SPTBN1|ARHGEF2|C2CD5	51889	51987|51943|52000|52015|52010|51968	9.0E-4		GO:0031256	0.15670307091255944	0
1261	18	GO Cellular Component		supramolecular complex	0.0271	CBX5|NEFM|SLC1A4|IQGAP1|SNCA|FYN|PITPNM1|SPTBN1|ANK2|ATP2B4|ARHGEF2|NES|RPS4X|POLDIP3|NDRG1|VIM|CIRBP|NEFL	51889	52006|51937|51915|51917|51974|51907|51965|52015|51964|51945|52010|51910|52016|51942|51976|51923|51986|51925	8.9E-4		GO:0099080	0.15670307091255944	0
68	4	GO Cellular Component		polysome	0.0309	RPS3|RPS4X|BTF3|VIM	51889	51943|52016|51963|51923	0.001		GO:0005844	0.15100415205751655	0
770	13	GO Cellular Component		cytoplasmic vesicle membrane	0.0331	M6PR|TMEM30A|SYT1|SCARB2|IQGAP1|ABCA3|LAMP1|TFRC|SV2A|NCALD|DLG4|C2CD5|SERPINB6	51889	51977|51992|51941|51914|51917|51991|51973|52004|51921|51970|51932|51968|51926	0.0011		GO:0030659	0.14801720062242812	0
183	6	GO Cellular Component		recycling endosome	0.0332	APP|EEA1|NISCH|ANK2|TFRC|NDRG1	51889	51979|51990|52002|51964|52004|51976	0.0012		GO:0055037	0.14788619162959638	0
125	5	GO Cellular Component		ficolin-1-rich granule lumen	0.0367	GNS|FTH1|CSTB|CTSB|XRCC6	51889	51913|51952|51994|51980|52005	0.0013		GO:1904813	0.14353339357479106	0
7	2	GO Cellular Component		alveolar lamellar body	0.0368	ABCA3|LAMP1	51889	51991|51973	0.0013		GO:0097208	0.14341521813264824	0
191	6	GO Cellular Component		clathrin-coated vesicle	0.0388	M6PR|SYT1|SCARB2|TFRC|NCALD|STON2	51889	51977|51941|51914|52004|51970|51899	0.0014		GO:0030136	0.14111682744057927	0
420	9	GO Cellular Component		apical part of cell	0.0388	TMEM30A|DSG2|APP|CTSB|ANK2|SLC3A2|LGMN|SPTBN2|SLC38A1	51889	51992|51981|51979|51980|51964|52014|51988|51960|51900	0.0014		GO:0045177	0.14111682744057927	0
425	9	GO Cellular Component		cell leading edge	0.0406	EPB41L5|IQGAP1|RPS3|APP|PALM|SPTBN1|ARHGEF2|C2CD5|VIM	51889	51987|51917|51943|51979|52000|52015|52010|51968|51923	0.0015		GO:0031252	0.1391473966422806	0
8	2	GO Cellular Component		neurofilament	0.0434	NEFM|NEFL	51889	51937|51925	0.0017		GO:0005883	0.13625102704874892	0
35	3	GO Cellular Component		integral component of synaptic vesicle membrane	0.0434	SYT1|LAMP1|SV2A	51889	51941|51973|51921	0.0017		GO:0030285	0.13625102704874892	0
612	11	GO Cellular Component		dendrite	0.0434	SLC1A4|GNAO1|CLSTN3|APP|LAMP1|FYN|ARHGEF2|SV2A|PREX1|DLG4|KCNB2	51889	51915|51946|51996|51979|51973|51907|52010|51921|51908|51932|51927	0.0017		GO:0030425	0.13625102704874892	0
35	3	GO Cellular Component		endosome lumen	0.0434	APP|CTSB|LGMN	51889	51979|51980|51988	0.0017		GO:0031904	0.13625102704874892	0
8	2	GO Cellular Component		postsynaptic cytoskeleton	0.0434	SPTBN2|NEFL	51889	51960|51925	0.0017		GO:0099571	0.13625102704874892	0
924	14	GO Cellular Component		nucleolus	0.0495	CBX5|EDF1|GRWD1|RPS3|CSTB|UBTF|RCN2|CTSB|SPTBN1|XRCC6|DDX50|STON2|IQSEC1|RPS10	51889	52006|51999|51998|51943|51994|51951|51922|51980|52015|52005|51918|51899|51928|51978	0.002		GO:0005730	0.13053948010664312	0
9	2	GO Cellular Component		spectrin	0.0495	SPTBN1|SPTBN2	51889	52015|51960	0.002		GO:0008091	0.13053948010664312	0
9	2	GO Cellular Component		spectrin-associated cytoskeleton	0.0495	SPTBN1|SPTBN2	51889	52015|51960	0.002		GO:0014731	0.13053948010664312	0
1703	21	GO Cellular Component		intrinsic component of plasma membrane	0.0495	M6PR|TSPAN9|SLC1A4|CNTNAP1|CLSTN3|APP|ECEL1|CNTN2|LAMP1|PALM|ATP2B4|TFRC|NRP2|CADM3|PLXNA3|SLC7A1|DLG4|MDGA1|PMEL|KCNB2|SLC38A1	51889	51977|52019|51915|52008|51996|51979|51972|51989|51973|52000|51945|52004|52003|51939|51969|52012|51932|51905|51935|51927|51900	0.002		GO:0031226	0.13053948010664312	0
38	3	GO Cellular Component		dendritic shaft	0.0495	APP|ARHGEF2|PREX1	51889	51979|52010|51908	0.0021		GO:0043198	0.13053948010664312	0
12516	105	GO Molecular Function		binding	1.4E-4	M6PR|ASNS|CBX5|STX1B|EEF1A2|NEFM|EDF1|EIF2AK2|GRWD1|PHC2|GNS|SYT1|DSG2|MESDC2|GNAO1|EPB41L5|CNTNAP1|ADD1|SCARB2|ABCB6|CLSTN3|ESYT1|IQGAP1|FTH1|RPS3|APP|CSTB|DAGLB|RRM1|ABCA3|ECEL1|UBTF|SCG2|BRD3|EEA1|RCN2|MRE11A|WBSCR17|CNTN2|LAMP1|SHMT2|SNCA|NISCH|SMPD1|PALM|FIBP|CTSB|FYN|LINGO1|WARS|KHDRBS3|PITPNM1|SPTBN1|ANK2|GFPT1|ATP2B4|TRIM33|XRCC6|TFRC|NRP2|ARHGEF2|EPRS|LHX9|CADM3|NES|RPS27|EBF3|SV2A|ZNF45…	51889	51977|51912|52006|51983|51936|51937|51999|51993|51998|51934|51913|51941|51981|51959|51946|51987|52008|52007|51914|51962|51996|52017|51917|51952|51943|51979|51994|52001|51940|51991|51972|51951|51931|51906|51990|51922|51919|51997|51989|51973|51955|51974|52002|51971|52000|51961|51980|51907|51982|51920|51930|51965|52015|51964|51966|51945|51956|52005|52004|52003|52010|52018|51909|51939|51910|52020|519…	4.75E-8		GO:0005488	0.38538719643217617	0
7026	74	GO Molecular Function		protein binding	1.4E-4	M6PR|ASNS|CBX5|STX1B|EEF1A2|NEFM|EDF1|EIF2AK2|GRWD1|PHC2|SYT1|DSG2|MESDC2|GNAO1|EPB41L5|CNTNAP1|ADD1|SCARB2|ESYT1|IQGAP1|RPS3|APP|CSTB|RRM1|UBTF|SCG2|BRD3|EEA1|MRE11A|CNTN2|LAMP1|SHMT2|SNCA|NISCH|PALM|FIBP|CTSB|FYN|LINGO1|WARS|KHDRBS3|PITPNM1|SPTBN1|ANK2|ATP2B4|TRIM33|XRCC6|TFRC|NRP2|ARHGEF2|EPRS|CADM3|NES|EBF3|SV2A|PREX1|STXBP1|LYPLA2|IARS|SLC3A2|LGMN|NCALD|DLG4|HK1|PMEL|NDRG1|KCNB2|SPTBN2|VIM|S…	51889	51977|51912|52006|51983|51936|51937|51999|51993|51998|51934|51941|51981|51959|51946|51987|52008|52007|51914|52017|51917|51943|51979|51994|51940|51951|51931|51906|51990|51919|51989|51973|51955|51974|52002|52000|51961|51980|51907|51982|51920|51930|51965|52015|51964|51945|51956|52005|52004|52003|52010|52018|51939|51910|51958|51921|51908|51933|51957|51967|52014|51988|51970|51932|51901|51935|51976|519…	2.67E-8		GO:0005515	0.38538719643217617	0
1649	29	GO Molecular Function		RNA binding	5.2E-4	EEF1A2|EDF1|EIF2AK2|GRWD1|ADD1|RPS3|CSTB|UBTF|KHDRBS3|SPTBN1|XRCC6|TFRC|EPRS|RPS27|STXBP1|DDX50|RPS4X|IARS|SLC3A2|BTF3|POLDIP3|PEG10|SSBP1|CELF1|VIM|ALDH6A1|CIRBP|TAF15|RPS10	51889	51936|51999|51993|51998|52007|51943|51994|51951|51930|52015|52005|52004|52018|52020|51933|51918|52016|51967|52014|51963|51942|51938|51984|52013|51923|51929|51986|51902|51978	2.96E-7		GO:0003723	0.3283996656365201	0
1896	30	GO Molecular Function		identical protein binding	0.0021	ASNS|CBX5|EIF2AK2|PHC2|SYT1|MESDC2|ADD1|SCARB2|ESYT1|APP|RRM1|EEA1|MRE11A|CNTN2|SHMT2|SNCA|NISCH|FYN|WARS|KHDRBS3|TFRC|NRP2|EPRS|CADM3|STXBP1|HK1|PMEL|VIM|MARCKS|NEFL	51889	51912|52006|51993|51934|51941|51959|52007|51914|52017|51979|51940|51990|51919|51989|51955|51974|52002|51907|51920|51930|52004|52003|52018|51939|51933|51901|51935|51923|51953|51925	1.59E-6		GO:0042802	0.26777807052660807	0
104	7	GO Molecular Function		structural constituent of cytoskeleton	0.0061	NEFM|ADD1|SPTBN1|ANK2|SPTBN2|VIM|NEFL	51889	51937|52007|52015|51964|51960|51923|51925	5.88E-6		GO:0005200	0.22146701649892328	0
1216	22	GO Molecular Function		protein-containing complex binding	0.0061	M6PR|CBX5|EDF1|GNAO1|ADD1|IQGAP1|RPS3|APP|SNCA|NISCH|CTSB|FYN|SPTBN1|ANK2|XRCC6|TFRC|NES|DLG4|POLDIP3|VIM|MARCKS|NEFL	51889	51977|52006|51999|51946|52007|51917|51943|51979|51974|52002|51980|51907|52015|51964|52005|52004|51910|51932|51942|51923|51953|51925	6.76E-6		GO:0044877	0.22146701649892328	0
716	16	GO Molecular Function		protein domain specific binding	0.0088	M6PR|STX1B|EPB41L5|CNTNAP1|IQGAP1|APP|RRM1|LAMP1|FYN|WARS|KHDRBS3|ATP2B4|STXBP1|DLG4|VIM|NEFL	51889	51977|51983|51987|52008|51917|51979|51940|51973|51907|51920|51930|51945|51933|51932|51923|51925	1.19E-5		GO:0019904	0.20555173278498312	0
441	12	GO Molecular Function		phospholipid binding	0.0164	SYT1|SCARB2|ESYT1|IQGAP1|EEA1|SNCA|NISCH|PITPNM1|SPTBN1|PREX1|SPTBN2|C2CD5	51889	51941|51914|52017|51917|51990|51974|52002|51965|52015|51908|51960|51968	2.51E-5		GO:0005543	0.1785156151952302	0
2805	35	GO Molecular Function		anion binding	0.0198	ASNS|EEF1A2|EIF2AK2|SYT1|GNAO1|SCARB2|ABCB6|ESYT1|IQGAP1|APP|RRM1|ABCA3|EEA1|SHMT2|SNCA|NISCH|FYN|WARS|PITPNM1|SPTBN1|ATP2B4|XRCC6|NRP2|EPRS|PREX1|DDX50|IARS|PSAT1|CLCN7|MTHFD2|HK1|SPTBN2|ARL15|C2CD5|ALDH6A1	51889	51912|51936|51993|51941|51946|51914|51962|52017|51917|51979|51940|51991|51990|51955|51974|52002|51907|51920|51965|52015|51945|52005|52003|52018|51908|51918|51967|51950|51954|51975|51901|51960|51947|51968|51929	3.41E-5		GO:0043168	0.17033348097384687	0
201	8	GO Molecular Function		calmodulin binding	0.0252	EDF1|SYT1|ADD1|IQGAP1|EEA1|SPTBN1|ATP2B4|MARCKS	51889	51999|51941|52007|51917|51990|52015|51945|51953	4.82E-5		GO:0005516	0.15985994592184558	0
2239	29	GO Molecular Function		enzyme binding	0.0493	CBX5|STX1B|EEF1A2|SCARB2|IQGAP1|RPS3|APP|CSTB|LAMP1|NISCH|FYN|WARS|PITPNM1|SPTBN1|ANK2|ATP2B4|TFRC|ARHGEF2|EPRS|SV2A|PREX1|STXBP1|IARS|DLG4|NDRG1|MARCKS|IQSEC1|NEFL|SERPINB6	51889	52006|51983|51936|51914|51917|51943|51979|51994|51973|52002|51907|51920|51965|52015|51964|51945|52004|52010|52018|51921|51908|51933|51967|51932|51976|51953|51928|51925|51926	1.0E-4		GO:0019899	0.130715308072277	0
126	7	KEGG Pathways		Lysosome	0.0087	M6PR|GNS|SCARB2|LAMP1|SMPD1|CTSB|LGMN	51889	51977|51913|51914|51973|51971|51980|51988	1.93E-5		hsa04142	0.20604807473813813	0
119	8	Reactome Pathways		L1CAM interactions	0.0217	CNTNAP1|CNTN2|SPTBN1|ANK2|NRP2|LYPLA2|DLG4|SPTBN2	51889	52008|51989|52015|51964|52003|51957|51932|51960	1.25E-6		HSA-373760	0.16635402661514703	0
547	15	Reactome Pathways		Axon guidance	0.0217	CNTNAP1|RPS3|CNTN2|FYN|SPTBN1|ANK2|NRP2|LHX9|RPS27|PLXNA3|RPS4X|LYPLA2|DLG4|SPTBN2|RPS10	51889	52008|51943|51989|51907|52015|51964|52003|51909|52020|51969|52016|51957|51932|51960|51978	2.09E-6		HSA-422475	0.16635402661514703	0
72	6	Reactome Pathways		trans-Golgi Network Vesicle Budding	0.0388	M6PR|GNS|FTH1|APP|TFRC|TXNDC5	51889	51977|51913|51952|51979|52004|51911	8.93E-6		HSA-199992	0.14111682744057927	0
5458	82	TISSUES		Brain	7.48E-16	M6PR|ASNS|CBX5|STX1B|EEF1A2|NEFM|TMEM30A|SLC1A4|GRWD1|PHC2|TTYH3|SYT1|GNAO1|LGALS3BP|EPB41L5|ADD1|SCARB2|CLSTN3|ESYT1|FTH1|RPS3|APP|DAGLB|RRM1|ABCA3|ECEL1|SCG2|WBSCR17|CNTN2|LAMP1|SHMT2|SNCA|NISCH|PALM|FIBP|CTSB|LINGO1|WARS|KHDRBS3|PITPNM1|SPTBN1|ANK2|ATP2B4|TRIM33|XRCC6|TFRC|NRP2|EPRS|CADM3|NES|SV2A|PLXNA3|PREX1|STXBP1|RPS4X|IARS|PSAT1|SLC3A2|GBA2|FAM171A1|BTF3|CLCN7|MTHFD2|NCALD|DLG4|PLD3|POLDI…	51889	51977|51912|52006|51983|51936|51937|51992|51915|51998|51934|51903|51941|51946|51948|51987|52007|51914|51996|52017|51952|51943|51979|52001|51940|51991|51972|51931|51997|51989|51973|51955|51974|52002|52000|51961|51980|51982|51920|51930|51965|52015|51964|51945|51956|52005|52004|52003|52018|51939|51910|51921|51969|51908|51933|52016|51967|51950|52014|51916|51904|51963|51954|51975|51970|51932|51949|519…	2.99E-19		BTO:0000142	1.5126098402135537	0
1874	40	TISSUES		Liver	1.19E-9	M6PR|CBX5|EDF1|TMEM30A|LGALS3BP|SCARB2|IQGAP1|FTH1|RPS3|APP|CSTB|EEA1|LAMP1|SHMT2|CTSB|SPTBN1|GFPT1|XRCC6|TFRC|EPRS|NES|RPS27|RPS4X|IARS|SLC3A2|TXNDC5|BTF3|LGMN|MTHFD2|PLD3|NDRG1|SSBP1|SPTBN2|CELF1|VIM|ALDH6A1|CIRBP|TAF15|MARCKS|RPS10	51889	51977|52006|51999|51992|51948|51914|51917|51952|51943|51979|51994|51990|51973|51955|51980|52015|51966|52005|52004|52018|51910|52020|52016|51967|52014|51911|51963|51988|51975|51949|51976|51984|51960|52013|51923|51929|51986|51902|51953|51978	1.9E-12		BTO:0000759	0.8924453038607469	0
786	19	TISSUES		Eye	2.6E-4	STX1B|NEFM|PHC2|SCARB2|FTH1|RPS3|APP|NISCH|SPTBN1|ANK2|TFRC|EPRS|SV2A|PREX1|RPS4X|TXNDC5|CLCN7|NDRG1|VIM	51889	51983|51937|51934|51914|51952|51943|51979|52002|52015|51964|52004|52018|51921|51908|52016|51911|51954|51976|51923	5.24E-7		BTO:0000439	0.35850266520291824	0
134	7	TISSUES		Plasma cell	0.0117	DSG2|LGALS3BP|APP|CNTN2|LAMP1|TFRC|SLC3A2	51889	51981|51948|51979|51989|51973|52004|52014	2.81E-5		BTO:0000392	0.19318141382538384	0
714	15	TISSUES		Cerebral lobe	0.0117	EEF1A2|TMEM30A|SLC1A4|SYT1|ADD1|APP|WBSCR17|SNCA|NISCH|LINGO1|NES|PREX1|STXBP1|DLG4|ALDH6A1	51889	51936|51992|51915|51941|52007|51979|51997|51974|52002|51982|51910|51908|51933|51932|51929	4.55E-5		BTO:0000445	0.19318141382538384	0
246	9	TISSUES		Colonic cancer cell	0.0117	EEF1A2|DSG2|IQGAP1|FTH1|RPS3|WARS|EPRS|BTF3|GTF2I	51889	51936|51981|51917|51952|51943|51920|52018|51963|51985	3.04E-5		BTO:0000586	0.19318141382538384	0
1158	20	TISSUES		Lung	0.0117	EEF1A2|LGALS3BP|FTH1|RPS3|ABCA3|SHMT2|CTSB|WARS|SPTBN1|XRCC6|EPRS|RPS4X|PSAT1|SLC3A2|TXNDC5|PLD3|NDRG1|VIM|CIRBP|RPS10	51889	51936|51948|51952|51943|51991|51955|51980|51920|52015|52005|52018|52016|51950|52014|51911|51949|51976|51923|51986|51978	3.61E-5		BTO:0000763	0.19318141382538384	0
27	4	TISSUES		Parietal lobe	0.0117	EEF1A2|APP|STXBP1|DLG4	51889	51936|51979|51933|51932	3.88E-5		BTO:0001001	0.19318141382538384	0
31	4	TISSUES		Occipital lobe	0.0144	EEF1A2|APP|STXBP1|DLG4	51889	51936|51979|51933|51932	6.33E-5		BTO:0000293	0.18416375079047503	0
762	15	TISSUES		Limbic system	0.0194	EEF1A2|TMEM30A|SLC1A4|PHC2|SYT1|ADD1|APP|WBSCR17|SNCA|NISCH|LINGO1|NES|PREX1|SLC38A1|ALDH6A1	51889	51936|51992|51915|51934|51941|52007|51979|51997|51974|52002|51982|51910|51908|51900|51929	9.3E-5		BTO:0000928	0.1712198270069774	0
1072	18	TISSUES		Cerebral cortex	0.0214	EEF1A2|TMEM30A|SLC1A4|SYT1|ADD1|APP|ECEL1|SCG2|WBSCR17|SNCA|NISCH|LINGO1|NES|PREX1|STXBP1|DLG4|VIM|ALDH6A1	51889	51936|51992|51915|51941|52007|51979|51972|51931|51997|51974|52002|51982|51910|51908|51933|51932|51923|51929	1.3E-4		BTO:0000233	0.16695862266508094	0
1258	20	TISSUES		Intestine	0.0214	EEF1A2|LGALS3BP|FTH1|RPS3|APP|BRD3|CTSB|PITPNM1|SPTBN1|SUSD2|XRCC6|EPRS|RPS4X|IARS|SLC3A2|MTHFD2|PLD3|VIM|RPS10|SERPINB6	51889	51936|51948|51952|51943|51979|51906|51980|51965|52015|51924|52005|52018|52016|51967|52014|51975|51949|51923|51978|51926	1.1E-4		BTO:0000648	0.16695862266508094	0
171	7	TISSUES		Lymph	0.0214	SLC1A4|RPS3|RRM1|SHMT2|WARS|PSAT1|RPS10	51889	51915|51943|51940|51955|51920|51950|51978	1.2E-4		BTO:0000855	0.16695862266508094	0
477	11	TISSUES		Bone marrow	0.0337	DSG2|LGALS3BP|IQGAP1|APP|RRM1|BRD3|CNTN2|LAMP1|TFRC|EPRS|SLC3A2	51889	51981|51948|51917|51979|51940|51906|51989|51973|52004|52018|52014	2.3E-4		BTO:0000141	0.14723700991286615	0
1678	23	TISSUES		Blood	0.0389	M6PR|ASNS|ADD1|ESYT1|FTH1|RPS3|APP|CTSB|FYN|WARS|SPTBN1|ATP2B4|XRCC6|TFRC|ARHGEF2|EPRS|RPS27|RPS4X|PSAT1|BTF3|LGMN|VIM|ALDH6A1	51889	51977|51912|52007|52017|51952|51943|51979|51980|51907|51920|52015|51945|52005|52004|52010|52018|52020|52016|51950|51963|51988|51923|51929	2.8E-4		BTO:0000089	0.14100503986742924	0
1469	21	TISSUES		Forebrain	0.0389	EEF1A2|TMEM30A|SLC1A4|PHC2|SYT1|ADD1|SCARB2|APP|ECEL1|SCG2|WBSCR17|SNCA|NISCH|LINGO1|NES|PREX1|STXBP1|DLG4|VIM|SLC38A1|ALDH6A1	51889	51936|51992|51915|51934|51941|52007|51914|51979|51972|51931|51997|51974|52002|51982|51910|51908|51933|51932|51923|51900|51929	3.1E-4		BTO:0000478	0.14100503986742924	0
3	2	TISSUES		SH-SY5Y cell	0.0428	APP|SNCA	51889	51979|51974	3.8E-4		BTO:0000793	0.1368556230986828	0
3	2	TISSUES		Cerebral cortical neuron	0.0428	APP|DLG4	51889	51979|51932	3.8E-4		BTO:0004102	0.1368556230986828	0
8057	87	UniProt Keywords		Phosphoprotein	1.72E-8	M6PR|ASNS|CBX5|STX1B|EEF1A2|NEFM|EDF1|EIF2AK2|SLC1A4|GRWD1|PHC2|GNS|ALDH1L2|TTYH3|SYT1|DSG2|EPB41L5|CNTNAP1|ADD1|ESYT1|IQGAP1|FTH1|RPS3|APP|DAGLB|RRM1|UBTF|SCG2|BRD3|EEA1|RCN2|MRE11A|SHMT2|SNCA|NISCH|PALM|FYN|LINGO1|WARS|KHDRBS3|PITPNM1|SPTBN1|ANK2|GFPT1|ATP2B4|TRIM33|XRCC6|TFRC|ARHGEF2|EPRS|CADM3|NES|RPS27|SV2A|PLXNA3|ZNF451|PREX1|STXBP1|DDX50|LYPLA2|IARS|PSAT1|SLC3A2|FAM171A1|BTF3|CLCN7|DLG4|PO…	51889	51977|51912|52006|51983|51936|51937|51999|51993|51915|51998|51934|51913|51995|51903|51941|51981|51987|52008|52007|52017|51917|51952|51943|51979|52001|51940|51951|51931|51906|51990|51922|51919|51955|51974|52002|52000|51907|51982|51920|51930|51965|52015|51964|51966|51945|51956|52005|52004|52010|52018|51939|51910|52020|51921|51969|52009|51908|51933|51918|51957|51967|51950|52014|51904|51963|51954|519…	1.86E-11		KW-0597	0.7764471553092451	0
3341	49	UniProt Keywords		Acetylation	7.8E-7	ASNS|CBX5|EEF1A2|EMC2|NEFM|EDF1|TMEM30A|EIF2AK2|SLC1A4|ALDH1L2|ADD1|ESYT1|IQGAP1|FTH1|RPS3|CSTB|RRM1|UBTF|BRD3|MRE11A|SHMT2|SNCA|NISCH|PALM|FIBP|CTSB|SPTBN1|TRIM33|XRCC6|ARHGEF2|EPRS|NES|RPS4X|IARS|PSAT1|SLC3A2|MTHFD2|POLDIP3|HK1|NDRG1|SSBP1|SPTBN2|CELF1|VIM|ALDH6A1|GTF2I|TAF15|NEFL|SERPINB6	51889	51912|52006|51936|51944|51937|51999|51992|51993|51915|51995|52007|52017|51917|51952|51943|51994|51940|51951|51906|51919|51955|51974|52002|52000|51961|51980|52015|51956|52005|52010|52018|51910|52016|51967|51950|52014|51975|51942|51901|51976|51984|51960|52013|51923|51929|51985|51902|51925|51926	1.69E-9		KW-0007	0.6107905397309519	0
3996	50	UniProt Keywords		Disease	6.48E-5	ASNS|STX1B|EEF1A2|SLC1A4|GNS|SYT1|DSG2|GNAO1|CNTNAP1|SCARB2|ABCB6|APP|CSTB|ABCA3|ECEL1|UBTF|MRE11A|WBSCR17|CNTN2|SNCA|SMPD1|FIBP|FYN|LINGO1|WARS|ANK2|GFPT1|SUSD2|XRCC6|TFRC|ARHGEF2|EPRS|RPS27|EBF3|STXBP1|IARS|PSAT1|GBA2|CLCN7|PLD3|HK1|NDRG1|SPTBN2|VIM|ALDH6A1|GTF2I|TAF15|RPS10|NEFL|SERPINB6	51889	51912|51983|51936|51915|51913|51941|51981|51946|52008|51914|51962|51979|51994|51991|51972|51951|51919|51997|51989|51974|51971|51961|51907|51982|51920|51964|51966|51924|52005|52004|52010|52018|52020|51958|51933|51967|51950|51916|51954|51949|51901|51976|51960|51923|51929|51985|51902|51978|51925|51926	2.11E-7		KW-9995	0.41884249941294066	0
349	12	UniProt Keywords		Neurodegeneration	5.9E-4	APP|UBTF|SNCA|SMPD1|WARS|EPRS|GBA2|PLD3|HK1|NDRG1|SPTBN2|NEFL	51889	51979|51951|51974|51971|51920|52018|51916|51949|51901|51976|51960|51925	2.56E-6		KW-0523	0.32291479883578555	0
311	11	UniProt Keywords		Lysosome	9.8E-4	M6PR|GNS|SCARB2|LAMP1|SMPD1|CTSB|ANK2|SLC3A2|CLCN7|LGMN|PLD3	51889	51977|51913|51914|51973|51971|51980|51964|52014|51954|51988|51949	5.28E-6		KW-0458	0.3008773924307505	0
3145	38	UniProt Keywords		Disease mutation	0.0043	ASNS|STX1B|EEF1A2|SLC1A4|GNS|SYT1|DSG2|GNAO1|CNTNAP1|SCARB2|ABCB6|APP|CSTB|ABCA3|ECEL1|UBTF|MRE11A|SNCA|SMPD1|FIBP|LINGO1|WARS|ANK2|GFPT1|TFRC|EPRS|EBF3|STXBP1|IARS|PSAT1|GBA2|CLCN7|PLD3|HK1|SPTBN2|VIM|ALDH6A1|NEFL	51889	51912|51983|51936|51915|51913|51941|51981|51946|52008|51914|51962|51979|51994|51991|51972|51951|51919|51974|51971|51961|51982|51920|51964|51966|52004|52018|51958|51933|51967|51950|51916|51954|51949|51901|51960|51923|51929|51925	2.81E-5		KW-0225	0.23665315444204132	0
211	8	UniProt Keywords		Epilepsy	0.0088	STX1B|EEF1A2|SLC1A4|GNAO1|SCARB2|CSTB|CNTN2|STXBP1	51889	51983|51936|51915|51946|51914|51994|51989|51933	6.7E-5		KW-0887	0.20555173278498312	0
534	12	UniProt Keywords		Host-virus interaction	0.0172	CBX5|EIF2AK2|SCARB2|IQGAP1|MRE11A|LAMP1|FYN|KHDRBS3|XRCC6|TFRC|NRP2|VIM	51889	52006|51993|51914|51917|51919|51973|51907|51930|52005|52004|52003|51923	1.5E-4		KW-0945	0.1764471553092451	0
19	3	UniProt Keywords		One-carbon metabolism	0.0337	ALDH1L2|SHMT2|MTHFD2	51889	51995|51955|51975	3.3E-4		KW-0554	0.14723700991286615	0
152	6	UniProt Keywords		Calmodulin-binding	0.041	EDF1|ADD1|IQGAP1|SPTBN1|ATP2B4|MARCKS	51889	51999|52007|51917|52015|51945|51953	4.6E-4		KW-0112	0.13872161432802646	0
6976	62	UniProt Keywords		Membrane	0.041	M6PR|TSPAN9|STX1B|TMEM30A|SLC1A4|TTYH3|SYT1|DSG2|GNAO1|CNTNAP1|ADD1|SCARB2|ABCB6|CLSTN3|ESYT1|IQGAP1|RPS3|APP|DAGLB|ABCA3|ECEL1|EEA1|WBSCR17|CNTN2|LAMP1|SHMT2|SNCA|NISCH|PALM|FIBP|CTSB|FYN|LINGO1|PITPNM1|SPTBN1|ANK2|ATP2B4|SUSD2|TFRC|NRP2|ARHGEF2|EPRS|CADM3|SV2A|PLXNA3|PREX1|STXBP1|SLC3A2|GBA2|FAM171A1|SLC7A1|CLCN7|DLG4|PLD3|HK1|MDGA1|PMEL|NDRG1|KCNB2|SLC38A1|STON2|MARCKS	51889	51977|52019|51983|51992|51915|51903|51941|51981|51946|52008|52007|51914|51962|51996|52017|51917|51943|51979|52001|51991|51972|51990|51997|51989|51973|51955|51974|52002|52000|51961|51980|51907|51982|51965|52015|51964|51945|51924|52004|52003|52010|52018|51939|51921|51969|51908|51933|52014|51916|51904|52012|51954|51932|51949|51901|51905|51935|51976|51927|51900|51899|51953	4.4E-4		KW-0472	0.13872161432802646	0
801	14	UniProt Keywords		Cell junction	0.041	SYT1|DSG2|EPB41L5|CNTNAP1|CLSTN3|SNCA|PALM|ANK2|ARHGEF2|CADM3|SV2A|SLC3A2|DLG4|STON2	51889	51941|51981|51987|52008|51996|51974|52000|51964|52010|51939|51921|52014|51932|51899	5.3E-4		KW-0965	0.13872161432802646	0
3246	35	UniProt Keywords		Cell membrane	0.0437	TMEM30A|TTYH3|DSG2|GNAO1|ADD1|ABCB6|CLSTN3|ESYT1|IQGAP1|APP|DAGLB|CNTN2|LAMP1|NISCH|PALM|CTSB|FYN|LINGO1|SPTBN1|ANK2|ATP2B4|SUSD2|TFRC|ARHGEF2|CADM3|PLXNA3|PREX1|SLC3A2|FAM171A1|SLC7A1|DLG4|MDGA1|NDRG1|KCNB2|SLC38A1	51889	51992|51903|51981|51946|52007|51962|51996|52017|51917|51979|52001|51989|51973|52002|52000|51980|51907|51982|52015|51964|51945|51924|52004|52010|51939|51969|51908|52014|51904|52012|51932|51905|51976|51927|51900	6.2E-4		KW-1003	0.1359518563029578	0
108	5	UniProt Keywords		Neuropathy	0.0457	CNTNAP1|WARS|HK1|NDRG1|NEFL	51889	52008|51920|51901|51976|51925	6.9E-4		KW-0622	0.134008379993015	0

## Sheet: GO biological process
# background genes	# genes	category	chart color	description	FDR value	genes	network.SUID	nodes.SUID	p-value	PMID	term name	transferred FDR value	year
726	18	GO Biological Process		cell morphogenesis	0.0011	EPB41L5|CNTNAP1|ADD1|IQGAP1|APP|CNTN2|FYN|SPTBN1|NRP2|ARHGEF2|LHX9|NES|PLXNA3|STXBP1|LYPLA2|DLG4|SPTBN2|NEFL	51889	51987|52008|52007|51917|51979|51989|51907|52015|52003|52010|51909|51910|51969|51933|51957|51932|51960|51925	7.58E-7		GO:0000902	0.2958607314841775	0
4353	53	GO Biological Process		transport	0.0011	M6PR|STX1B|TMEM30A|SLC1A4|GNS|TTYH3|SYT1|MESDC2|LGALS3BP|ADD1|SCARB2|ABCB6|ESYT1|IQGAP1|FTH1|RPS3|APP|CSTB|ABCA3|SCG2|EEA1|CNTN2|LAMP1|SNCA|NISCH|CTSB|FYN|PITPNM1|SPTBN1|ANK2|ATP2B4|XRCC6|TFRC|ARHGEF2|RPS27|SV2A|STXBP1|RPS4X|SLC3A2|TXNDC5|BTF3|SLC7A1|CLCN7|NCALD|POLDIP3|KCNB2|SPTBN2|C2CD5|SLC38A1|STON2|RPS10|NEFL|SERPINB6	51889	51977|51983|51992|51915|51913|51903|51941|51959|51948|52007|51914|51962|52017|51917|51952|51943|51979|51994|51991|51931|51990|51989|51973|51974|52002|51980|51907|51965|52015|51964|51945|52005|52004|52010|52020|51921|51933|52016|52014|51911|51963|52012|51954|51970|51942|51927|51960|51968|51900|51899|51978|51925|51926	1.71E-7		GO:0006810	0.2958607314841775	0
2371	37	GO Biological Process		nervous system development	0.0011	STX1B|TMEM30A|SYT1|CNTNAP1|SCARB2|ABCB6|CLSTN3|IQGAP1|APP|DAGLB|RRM1|CNTN2|SMPD1|PALM|FYN|LINGO1|PITPNM1|SPTBN1|ANK2|ATP2B4|XRCC6|NRP2|ARHGEF2|LHX9|NES|PLXNA3|PREX1|STXBP1|LYPLA2|GBA2|DLG4|MDGA1|NDRG1|SPTBN2|VIM|IQSEC1|NEFL	51889	51983|51992|51941|52008|51914|51962|51996|51917|51979|52001|51940|51989|51971|52000|51907|51982|51965|52015|51964|51945|52005|52003|52010|51909|51910|51969|51908|51933|51957|51916|51932|51905|51976|51960|51923|51928|51925	8.62E-8		GO:0007399	0.2958607314841775	0
5447	62	GO Biological Process		cellular component organization	0.0011	M6PR|STX1B|NEFM|TMEM30A|GRWD1|SYT1|DSG2|EPB41L5|CNTNAP1|ADD1|SCARB2|CLSTN3|ESYT1|IQGAP1|RPS3|APP|RRM1|UBTF|BRD3|EEA1|MRE11A|CNTN2|SHMT2|SNCA|NISCH|PALM|FYN|PITPNM1|SPTBN1|ANK2|XRCC6|TFRC|NRP2|ARHGEF2|EPRS|LHX9|CADM3|NES|RPS27|SV2A|PLXNA3|PREX1|STXBP1|LYPLA2|GBA2|FAM171A1|LGMN|DLG4|PMEL|NDRG1|SSBP1|KCNB2|SPTBN2|CELF1|C2CD5|VIM|STON2|CIRBP|MARCKS|IQSEC1|RPS10|NEFL	51889	51977|51983|51937|51992|51998|51941|51981|51987|52008|52007|51914|51996|52017|51917|51943|51979|51940|51951|51906|51990|51919|51989|51955|51974|52002|52000|51907|51965|52015|51964|52005|52004|52003|52010|52018|51909|51939|51910|52020|51921|51969|51908|51933|51957|51916|51904|51988|51932|51935|51976|51984|51927|51960|52013|51968|51923|51899|51986|51953|51928|51978|51925	7.64E-8		GO:0016043	0.2958607314841775	0
1805	30	GO Biological Process		vesicle-mediated transport	0.0011	M6PR|STX1B|TMEM30A|GNS|SYT1|MESDC2|LGALS3BP|SCARB2|IQGAP1|FTH1|APP|CSTB|EEA1|CNTN2|LAMP1|SNCA|CTSB|FYN|SPTBN1|ANK2|XRCC6|TFRC|SV2A|STXBP1|TXNDC5|NCALD|SPTBN2|C2CD5|STON2|SERPINB6	51889	51977|51983|51992|51913|51941|51959|51948|51914|51917|51952|51979|51994|51990|51989|51973|51974|51980|51907|52015|51964|52005|52004|51921|51933|51911|51970|51960|51968|51899|51926	5.76E-7		GO:0016192	0.2958607314841775	0
614	17	GO Biological Process		cellular component morphogenesis	0.0011	CNTNAP1|IQGAP1|APP|CNTN2|FYN|SPTBN1|ANK2|NRP2|LHX9|NES|PLXNA3|STXBP1|LYPLA2|DLG4|SSBP1|SPTBN2|NEFL	51889	52008|51917|51979|51989|51907|52015|51964|52003|51909|51910|51969|51933|51957|51932|51984|51960|51925	3.6E-7		GO:0032989	0.2958607314841775	0
525	16	GO Biological Process		cell part morphogenesis	0.0011	CNTNAP1|IQGAP1|APP|CNTN2|FYN|SPTBN1|NRP2|LHX9|NES|PLXNA3|STXBP1|LYPLA2|DLG4|SSBP1|SPTBN2|NEFL	51889	52008|51917|51979|51989|51907|52015|52003|51909|51910|51969|51933|51957|51932|51984|51960|51925	2.38E-7		GO:0032990	0.2958607314841775	0
503	15	GO Biological Process		cell projection morphogenesis	0.0011	CNTNAP1|IQGAP1|APP|CNTN2|FYN|SPTBN1|NRP2|LHX9|NES|PLXNA3|STXBP1|LYPLA2|DLG4|SPTBN2|NEFL	51889	52008|51917|51979|51989|51907|52015|52003|51909|51910|51969|51933|51957|51932|51960|51925	7.6E-7		GO:0048858	0.2958607314841775	0
2402	37	GO Biological Process		regulation of cellular component organization	0.0011	STX1B|TMEM30A|EIF2AK2|SYT1|MESDC2|EPB41L5|ADD1|SCARB2|CLSTN3|IQGAP1|RPS3|APP|MRE11A|CNTN2|SNCA|PALM|FYN|LINGO1|WARS|SPTBN1|TFRC|NRP2|ARHGEF2|NES|PLXNA3|ZNF451|PREX1|STXBP1|GBA2|DLG4|MDGA1|SSBP1|SPTBN2|C2CD5|VIM|STON2|NEFL	51889	51983|51992|51993|51941|51959|51987|52007|51914|51996|51917|51943|51979|51919|51989|51974|52000|51907|51982|51920|52015|52004|52003|52010|51910|51969|52009|51908|51933|51916|51932|51905|51984|51960|51968|51923|51899|51925	1.2E-7		GO:0051128	0.2958607314841775	0
5591	62	GO Biological Process		localization	0.0011	M6PR|STX1B|TMEM30A|SLC1A4|GNS|TTYH3|SYT1|MESDC2|LGALS3BP|EPB41L5|CNTNAP1|ADD1|SCARB2|ABCB6|ESYT1|IQGAP1|FTH1|RPS3|APP|CSTB|ABCA3|SCG2|EEA1|CNTN2|LAMP1|SNCA|NISCH|PALM|CTSB|FYN|PITPNM1|SPTBN1|ANK2|ATP2B4|XRCC6|TFRC|NRP2|ARHGEF2|CADM3|RPS27|SV2A|PREX1|STXBP1|RPS4X|SLC3A2|TXNDC5|BTF3|SLC7A1|CLCN7|NCALD|DLG4|POLDIP3|HK1|MDGA1|KCNB2|SPTBN2|C2CD5|SLC38A1|STON2|RPS10|NEFL|SERPINB6	51889	51977|51983|51992|51915|51913|51903|51941|51959|51948|51987|52008|52007|51914|51962|52017|51917|51952|51943|51979|51994|51991|51931|51990|51989|51973|51974|52002|52000|51980|51907|51965|52015|51964|51945|52005|52004|52003|52010|51939|52020|51921|51908|51933|52016|52014|51911|51963|52012|51954|51970|51932|51942|51901|51905|51927|51960|51968|51900|51899|51978|51925|51926	2.11E-7		GO:0051179	0.2958607314841775	0
4479	55	GO Biological Process		establishment of localization	0.0011	M6PR|STX1B|TMEM30A|SLC1A4|GNS|TTYH3|SYT1|MESDC2|LGALS3BP|ADD1|SCARB2|ABCB6|ESYT1|IQGAP1|FTH1|RPS3|APP|CSTB|ABCA3|SCG2|EEA1|CNTN2|LAMP1|SNCA|NISCH|CTSB|FYN|PITPNM1|SPTBN1|ANK2|ATP2B4|XRCC6|TFRC|ARHGEF2|RPS27|SV2A|STXBP1|RPS4X|SLC3A2|TXNDC5|BTF3|SLC7A1|CLCN7|NCALD|DLG4|POLDIP3|HK1|KCNB2|SPTBN2|C2CD5|SLC38A1|STON2|RPS10|NEFL|SERPINB6	51889	51977|51983|51992|51915|51913|51903|51941|51959|51948|52007|51914|51962|52017|51917|51952|51943|51979|51994|51991|51931|51990|51989|51973|51974|52002|51980|51907|51965|52015|51964|51945|52005|52004|52010|52020|51921|51933|52016|52014|51911|51963|52012|51954|51970|51932|51942|51901|51927|51960|51968|51900|51899|51978|51925|51926	6.05E-8		GO:0051234	0.2958607314841775	0
2967	41	GO Biological Process		cellular localization	0.0011	M6PR|STX1B|TMEM30A|GNS|SYT1|MESDC2|LGALS3BP|CNTNAP1|SCARB2|ESYT1|IQGAP1|FTH1|RPS3|APP|CSTB|EEA1|CNTN2|LAMP1|SNCA|PALM|CTSB|SPTBN1|ANK2|ATP2B4|XRCC6|ARHGEF2|RPS27|SV2A|STXBP1|RPS4X|TXNDC5|DLG4|POLDIP3|HK1|KCNB2|SPTBN2|C2CD5|STON2|RPS10|NEFL|SERPINB6	51889	51977|51983|51992|51913|51941|51959|51948|52008|51914|52017|51917|51952|51943|51979|51994|51990|51989|51973|51974|52000|51980|52015|51964|51945|52005|52010|52020|51921|51933|52016|51911|51932|51942|51901|51927|51960|51968|51899|51978|51925|51926	3.64E-7		GO:0051641	0.2958607314841775	0
15024	114	GO Biological Process		cellular process	0.0012	M6PR|ASNS|CBX5|STX1B|EEF1A2|NEFM|EDF1|TMEM30A|EIF2AK2|SLC1A4|GRWD1|GNS|ALDH1L2|TTYH3|SYT1|DSG2|MESDC2|GNAO1|LGALS3BP|EPB41L5|CNTNAP1|ADD1|SCARB2|ABCB6|CLSTN3|ESYT1|IQGAP1|FTH1|RPS3|APP|GSTT2B|CSTB|DAGLB|RRM1|ABCA3|ECEL1|UBTF|SCG2|BRD3|EEA1|MRE11A|WBSCR17|CNTN2|LAMP1|SHMT2|SNCA|NISCH|SMPD1|PALM|FIBP|CTSB|FYN|LINGO1|WARS|KHDRBS3|PITPNM1|SPTBN1|ANK2|GFPT1|ATP2B4|TRIM33|XRCC6|TFRC|NRP2|ARHGEF2|EPRS|L…	51889	51977|51912|52006|51983|51936|51937|51999|51992|51993|51915|51998|51913|51995|51903|51941|51981|51959|51946|51948|51987|52008|52007|51914|51962|51996|52017|51917|51952|51943|51979|52011|51994|52001|51940|51991|51972|51951|51931|51906|51990|51919|51997|51989|51973|51955|51974|52002|51971|52000|51961|51980|51907|51982|51920|51930|51965|52015|51964|51966|51945|51956|52005|52004|52003|52010|52018|519…	9.27E-7		GO:0009987	0.29208187539523756	0
776	18	GO Biological Process		viral process	0.0022	CBX5|EIF2AK2|SCARB2|IQGAP1|RPS3|EEA1|MRE11A|LAMP1|CTSB|FYN|KHDRBS3|XRCC6|TFRC|NRP2|RPS27|RPS4X|VIM|RPS10	51889	52006|51993|51914|51917|51943|51990|51919|51973|51980|51907|51930|52005|52004|52003|52020|52016|51923|51978	1.91E-6		GO:0016032	0.2657577319177794	0
697	17	GO Biological Process		regulated exocytosis	0.0022	STX1B|TMEM30A|GNS|SYT1|LGALS3BP|IQGAP1|FTH1|APP|CSTB|LAMP1|SNCA|CTSB|XRCC6|SV2A|STXBP1|TXNDC5|SERPINB6	51889	51983|51992|51913|51941|51948|51917|51952|51979|51994|51973|51974|51980|52005|51921|51933|51911|51926	1.97E-6		GO:0045055	0.2657577319177794	0
4042	48	GO Biological Process		regulation of biological quality	0.0022	CBX5|STX1B|TMEM30A|SYT1|DSG2|MESDC2|CNTNAP1|ADD1|ABCB6|CLSTN3|FTH1|APP|DAGLB|MRE11A|CNTN2|LAMP1|SNCA|NISCH|PALM|FIBP|CTSB|FYN|SPTBN1|ANK2|ATP2B4|XRCC6|TFRC|NRP2|SV2A|PLXNA3|PREX1|STXBP1|IARS|GBA2|FAM171A1|TXNDC5|LGMN|NCALD|DLG4|HK1|MDGA1|SPTBN2|VIM|SLC38A1|GTF2I|CIRBP|TAF15|NEFL	51889	52006|51983|51992|51941|51981|51959|52008|52007|51962|51996|51952|51979|52001|51919|51989|51973|51974|52002|52000|51961|51980|51907|52015|51964|51945|52005|52004|52003|51921|51969|51908|51933|51967|51916|51904|51911|51988|51970|51932|51901|51905|51960|51923|51900|51985|51986|51902|51925	2.08E-6		GO:0065008	0.2657577319177794	0
796	18	GO Biological Process		membrane organization	0.0026	M6PR|STX1B|TMEM30A|SYT1|SCARB2|EEA1|CNTN2|SNCA|PITPNM1|SPTBN1|ANK2|TFRC|STXBP1|GBA2|DLG4|NDRG1|C2CD5|STON2	51889	51977|51983|51992|51941|51914|51990|51989|51974|51965|52015|51964|52004|51933|51916|51932|51976|51968|51899	2.72E-6		GO:0061024	0.2585026652029182	0
1657	27	GO Biological Process		neurogenesis	0.0029	STX1B|TMEM30A|SYT1|CNTNAP1|SCARB2|IQGAP1|APP|DAGLB|CNTN2|FYN|LINGO1|SPTBN1|NRP2|ARHGEF2|LHX9|PLXNA3|PREX1|STXBP1|LYPLA2|GBA2|DLG4|MDGA1|NDRG1|SPTBN2|VIM|IQSEC1|NEFL	51889	51983|51992|51941|52008|51914|51917|51979|52001|51989|51907|51982|52015|52003|52010|51909|51969|51908|51933|51957|51916|51932|51905|51976|51960|51923|51928|51925	3.52E-6		GO:0022008	0.25376020021010437	0
979	20	GO Biological Process		secretion by cell	0.0029	M6PR|STX1B|TMEM30A|GNS|SYT1|LGALS3BP|IQGAP1|FTH1|APP|CSTB|SCG2|LAMP1|SNCA|NISCH|CTSB|XRCC6|SV2A|STXBP1|TXNDC5|SERPINB6	51889	51977|51983|51992|51913|51941|51948|51917|51952|51979|51994|51931|51973|51974|52002|51980|52005|51921|51933|51911|51926	3.25E-6		GO:0032940	0.25376020021010437	0
493	14	GO Biological Process		cell junction organization	0.0029	DSG2|CNTNAP1|CLSTN3|APP|CNTN2|PALM|FYN|ANK2|CADM3|LGMN|DLG4|NDRG1|SPTBN2|NEFL	51889	51981|52008|51996|51979|51989|52000|51907|51964|51939|51988|51932|51976|51960|51925	3.17E-6		GO:0034330	0.25376020021010437	0
1551	26	GO Biological Process		generation of neurons	0.0029	STX1B|TMEM30A|SYT1|CNTNAP1|SCARB2|IQGAP1|APP|DAGLB|CNTN2|FYN|LINGO1|SPTBN1|NRP2|ARHGEF2|LHX9|PLXNA3|PREX1|STXBP1|LYPLA2|GBA2|DLG4|MDGA1|SPTBN2|VIM|IQSEC1|NEFL	51889	51983|51992|51941|52008|51914|51917|51979|52001|51989|51907|51982|52015|52003|52010|51909|51969|51908|51933|51957|51916|51932|51905|51960|51923|51928|51925	3.35E-6		GO:0048699	0.25376020021010437	0
495	14	GO Biological Process		neuron projection morphogenesis	0.0029	CNTNAP1|IQGAP1|APP|CNTN2|FYN|SPTBN1|NRP2|LHX9|PLXNA3|STXBP1|LYPLA2|DLG4|SPTBN2|NEFL	51889	52008|51917|51979|51989|51907|52015|52003|51909|51969|51933|51957|51932|51960|51925	3.32E-6		GO:0048812	0.25376020021010437	0
451	13	GO Biological Process		regulation of protein-containing complex assembly	0.0043	STX1B|EIF2AK2|ADD1|RPS3|SNCA|WARS|SPTBN1|TFRC|ARHGEF2|PREX1|STXBP1|GBA2|SPTBN2	51889	51983|51993|52007|51943|51974|51920|52015|52004|52010|51908|51933|51916|51960	6.23E-6		GO:0043254	0.23665315444204132	0
1209	22	GO Biological Process		positive regulation of cellular component organization	0.0043	TMEM30A|SYT1|MESDC2|EPB41L5|ADD1|SCARB2|CLSTN3|IQGAP1|RPS3|APP|MRE11A|SNCA|PALM|FYN|WARS|TFRC|NES|PLXNA3|DLG4|SSBP1|C2CD5|NEFL	51889	51992|51941|51959|51987|52007|51914|51996|51917|51943|51979|51919|51974|52000|51907|51920|52004|51910|51969|51932|51984|51968|51925	6.17E-6		GO:0051130	0.23665315444204132	0
2375	33	GO Biological Process		establishment of localization in cell	0.0043	M6PR|STX1B|TMEM30A|GNS|SYT1|LGALS3BP|SCARB2|IQGAP1|FTH1|RPS3|APP|CSTB|EEA1|LAMP1|SNCA|CTSB|SPTBN1|ANK2|ATP2B4|XRCC6|ARHGEF2|RPS27|SV2A|STXBP1|RPS4X|TXNDC5|POLDIP3|SPTBN2|C2CD5|STON2|RPS10|NEFL|SERPINB6	51889	51977|51983|51992|51913|51941|51948|51914|51917|51952|51943|51979|51994|51990|51973|51974|51980|52015|51964|51945|52005|52010|52020|51921|51933|52016|51911|51942|51960|51968|51899|51978|51925|51926	6.92E-6		GO:0051649	0.23665315444204132	0
971	19	GO Biological Process		regulation of cellular component biogenesis	0.0061	STX1B|EIF2AK2|EPB41L5|ADD1|CLSTN3|IQGAP1|RPS3|APP|SNCA|PALM|WARS|SPTBN1|TFRC|ARHGEF2|PREX1|STXBP1|GBA2|MDGA1|SPTBN2	51889	51983|51993|51987|52007|51996|51917|51943|51979|51974|52000|51920|52015|52004|52010|51908|51933|51916|51905|51960	1.07E-5		GO:0044087	0.22146701649892328	0
283	10	GO Biological Process		synapse organization	0.0079	CLSTN3|APP|CNTN2|PALM|FYN|LGMN|DLG4|NDRG1|SPTBN2|NEFL	51889	51996|51979|51989|52000|51907|51988|51932|51976|51960|51925	1.45E-5		GO:0050808	0.21023729087095586	0
585	14	GO Biological Process		myeloid leukocyte activation	0.0105	TMEM30A|GNS|IQGAP1|FTH1|APP|CSTB|LAMP1|SNCA|CTSB|XRCC6|PREX1|TXNDC5|NDRG1|SERPINB6	51889	51992|51913|51917|51952|51979|51994|51973|51974|51980|52005|51908|51911|51976|51926	2.09E-5		GO:0002274	0.1978810700930062	0
665	15	GO Biological Process		regulation of neuron differentiation	0.0105	STX1B|TMEM30A|SYT1|SCARB2|IQGAP1|APP|CNTN2|FYN|LINGO1|ARHGEF2|PLXNA3|PREX1|DLG4|VIM|NEFL	51889	51983|51992|51941|51914|51917|51979|51989|51907|51982|52010|51969|51908|51932|51923|51925	2.04E-5		GO:0045664	0.1978810700930062	0
510	13	GO Biological Process		regulation of neuron projection development	0.0108	STX1B|TMEM30A|SYT1|SCARB2|IQGAP1|CNTN2|FYN|LINGO1|PLXNA3|PREX1|DLG4|VIM|NEFL	51889	51983|51992|51941|51914|51917|51989|51907|51982|51969|51908|51932|51923|51925	2.22E-5		GO:0010975	0.19665762445130502	0
680	15	GO Biological Process		neuron projection development	0.0121	CNTNAP1|IQGAP1|APP|CNTN2|FYN|SPTBN1|NRP2|LHX9|PLXNA3|STXBP1|LYPLA2|DLG4|SPTBN2|IQSEC1|NEFL	51889	52008|51917|51979|51989|51907|52015|52003|51909|51969|51933|51957|51932|51960|51928|51925	2.63E-5		GO:0031175	0.191721462968355	0
942	18	GO Biological Process		regulation of nervous system development	0.0121	STX1B|TMEM30A|SYT1|SCARB2|CLSTN3|IQGAP1|APP|CNTN2|SNCA|FYN|LINGO1|ARHGEF2|PLXNA3|PREX1|DLG4|MDGA1|VIM|NEFL	51889	51983|51992|51941|51914|51996|51917|51979|51989|51974|51907|51982|52010|51969|51908|51932|51905|51923|51925	2.57E-5		GO:0051960	0.191721462968355	0
88	6	GO Biological Process		postsynapse organization	0.0121	FYN|LGMN|DLG4|NDRG1|SPTBN2|NEFL	51889	51907|51988|51932|51976|51960|51925	2.61E-5		GO:0099173	0.191721462968355	0
5841	58	GO Biological Process		developmental process	0.0129	ASNS|STX1B|EDF1|TMEM30A|PHC2|SYT1|DSG2|MESDC2|EPB41L5|CNTNAP1|ADD1|SCARB2|ABCB6|CLSTN3|IQGAP1|APP|DAGLB|RRM1|SCG2|CNTN2|SMPD1|PALM|CTSB|FYN|LINGO1|WARS|PITPNM1|SPTBN1|ANK2|ATP2B4|XRCC6|TFRC|NRP2|ARHGEF2|LHX9|NES|EBF3|PLXNA3|PREX1|STXBP1|RPS4X|LYPLA2|IARS|GBA2|BTF3|DLG4|PLD3|MDGA1|NDRG1|PEG10|SSBP1|SPTBN2|CELF1|VIM|ALDH6A1|STON2|IQSEC1|NEFL	51889	51912|51983|51999|51992|51934|51941|51981|51959|51987|52008|52007|51914|51962|51996|51917|51979|52001|51940|51931|51989|51971|52000|51980|51907|51982|51920|51965|52015|51964|51945|52005|52004|52003|52010|51909|51910|51958|51969|51908|51933|52016|51957|51967|51916|51963|51932|51949|51905|51976|51938|51984|51960|52013|51923|51929|51899|51928|51925	3.16E-5		GO:0032502	0.1889410289700751	0
773	16	GO Biological Process		cellular amide metabolic process	0.0129	ASNS|EEF1A2|EIF2AK2|ALDH1L2|RPS3|GSTT2B|SHMT2|SMPD1|WARS|EPRS|RPS27|RPS4X|IARS|GBA2|MTHFD2|RPS10	51889	51912|51936|51993|51995|51943|52011|51955|51971|51920|52018|52020|52016|51967|51916|51975|51978	2.96E-5		GO:0043603	0.1889410289700751	0
5402	55	GO Biological Process		anatomical structure development	0.0129	ASNS|STX1B|EDF1|TMEM30A|PHC2|SYT1|DSG2|MESDC2|EPB41L5|CNTNAP1|ADD1|SCARB2|ABCB6|CLSTN3|IQGAP1|APP|DAGLB|RRM1|SCG2|CNTN2|SMPD1|PALM|CTSB|FYN|LINGO1|WARS|PITPNM1|SPTBN1|ANK2|ATP2B4|XRCC6|TFRC|NRP2|ARHGEF2|LHX9|NES|EBF3|PLXNA3|PREX1|STXBP1|RPS4X|LYPLA2|GBA2|BTF3|DLG4|PLD3|MDGA1|NDRG1|SSBP1|SPTBN2|CELF1|VIM|STON2|IQSEC1|NEFL	51889	51912|51983|51999|51992|51934|51941|51981|51959|51987|52008|52007|51914|51962|51996|51917|51979|52001|51940|51931|51989|51971|52000|51980|51907|51982|51920|51965|52015|51964|51945|52005|52004|52003|52010|51909|51910|51958|51969|51908|51933|52016|51957|51916|51963|51932|51949|51905|51976|51984|51960|52013|51923|51899|51928|51925	2.94E-5		GO:0048856	0.1889410289700751	0
687	15	GO Biological Process		regulation of plasma membrane bounded cell projection organization	0.0129	STX1B|TMEM30A|SYT1|SCARB2|IQGAP1|APP|CNTN2|PALM|FYN|LINGO1|PLXNA3|PREX1|DLG4|VIM|NEFL	51889	51983|51992|51941|51914|51917|51979|51989|52000|51907|51982|51969|51908|51932|51923|51925	2.95E-5		GO:0120035	0.1889410289700751	0
5023	52	GO Biological Process		multicellular organism development	0.0143	ASNS|STX1B|EDF1|TMEM30A|PHC2|SYT1|DSG2|EPB41L5|CNTNAP1|ADD1|SCARB2|ABCB6|CLSTN3|IQGAP1|APP|DAGLB|RRM1|SCG2|CNTN2|SMPD1|PALM|CTSB|FYN|LINGO1|WARS|PITPNM1|SPTBN1|ANK2|ATP2B4|XRCC6|TFRC|NRP2|ARHGEF2|LHX9|NES|EBF3|PLXNA3|PREX1|STXBP1|RPS4X|LYPLA2|GBA2|BTF3|DLG4|MDGA1|NDRG1|SPTBN2|CELF1|VIM|STON2|IQSEC1|NEFL	51889	51912|51983|51999|51992|51934|51941|51981|51987|52008|52007|51914|51962|51996|51917|51979|52001|51940|51931|51989|51971|52000|51980|51907|51982|51920|51965|52015|51964|51945|52005|52004|52003|52010|51909|51910|51958|51969|51908|51933|52016|51957|51916|51963|51932|51905|51976|51960|52013|51923|51899|51928|51925	3.67E-5		GO:0007275	0.18446639625349381	0
538	13	GO Biological Process		response to inorganic substance	0.0145	EEF1A2|SYT1|ADD1|IQGAP1|RPS3|APP|SNCA|FYN|ATP2B4|LGMN|DLG4|NDRG1|NEFL	51889	51936|51941|52007|51917|51943|51979|51974|51907|51945|51988|51932|51976|51925	3.8E-5		GO:0010035	0.1838631997765025	0
6933	65	GO Biological Process		multicellular organismal process	0.0165	ASNS|CBX5|STX1B|EDF1|TMEM30A|SLC1A4|PHC2|SYT1|DSG2|MESDC2|GNAO1|EPB41L5|CNTNAP1|ADD1|SCARB2|ABCB6|CLSTN3|IQGAP1|APP|CSTB|DAGLB|RRM1|ECEL1|SCG2|CNTN2|NISCH|SMPD1|PALM|FIBP|CTSB|FYN|LINGO1|WARS|PITPNM1|SPTBN1|ANK2|GFPT1|ATP2B4|XRCC6|TFRC|NRP2|ARHGEF2|LHX9|NES|EBF3|PLXNA3|PREX1|STXBP1|RPS4X|LYPLA2|IARS|GBA2|BTF3|LGMN|NCALD|DLG4|MDGA1|NDRG1|SPTBN2|CELF1|VIM|STON2|IQSEC1|NEFL|SERPINB6	51889	51912|52006|51983|51999|51992|51915|51934|51941|51981|51959|51946|51987|52008|52007|51914|51962|51996|51917|51979|51994|52001|51940|51972|51931|51989|52002|51971|52000|51961|51980|51907|51982|51920|51965|52015|51964|51966|51945|52005|52004|52003|52010|51909|51910|51958|51969|51908|51933|52016|51957|51967|51916|51963|51988|51970|51932|51905|51976|51960|52013|51923|51899|51928|51925|51926	4.43E-5		GO:0032501	0.17825160557860936	0
713	15	GO Biological Process		negative regulation of cellular component organization	0.0165	STX1B|ADD1|APP|SNCA|FYN|LINGO1|SPTBN1|TFRC|ARHGEF2|PLXNA3|ZNF451|STXBP1|DLG4|SPTBN2|VIM	51889	51983|52007|51979|51974|51907|51982|52015|52004|52010|51969|52009|51933|51932|51960|51923	4.48E-5		GO:0051129	0.17825160557860936	0
988	18	GO Biological Process		central nervous system development	0.0169	SYT1|CNTNAP1|ABCB6|APP|RRM1|CNTN2|FYN|PITPNM1|ATP2B4|XRCC6|NRP2|NES|PLXNA3|GBA2|MDGA1|SPTBN2|VIM|NEFL	51889	51941|52008|51962|51979|51940|51989|51907|51965|51945|52005|52003|51910|51969|51916|51905|51960|51923|51925	4.73E-5		GO:0007417	0.17721132953863267	0
398	11	GO Biological Process		regulation of translation	0.017	EEF1A2|EIF2AK2|RPS3|APP|SHMT2|EPRS|RPS4X|POLDIP3|CELF1|VIM|CIRBP	51889	51936|51993|51943|51979|51955|52018|52016|51942|52013|51923|51986	4.84E-5		GO:0006417	0.1769551078621726	0
147	7	GO Biological Process		positive regulation of synaptic transmission	0.017	STX1B|SYT1|CLSTN3|APP|STXBP1|LGMN|DLG4	51889	51983|51941|51996|51979|51933|51988|51932	4.94E-5		GO:0050806	0.1769551078621726	0
3227	38	GO Biological Process		regulation of multicellular organismal process	0.017	STX1B|TMEM30A|EIF2AK2|SYT1|DSG2|GNAO1|EPB41L5|ADD1|SCARB2|CLSTN3|IQGAP1|RPS3|APP|MRE11A|CNTN2|SNCA|FYN|LINGO1|WARS|SPTBN1|ANK2|ATP2B4|XRCC6|TFRC|NRP2|ARHGEF2|PLXNA3|PREX1|LGMN|DLG4|PLD3|HK1|MDGA1|KCNB2|VIM|GTF2I|IQSEC1|NEFL	51889	51983|51992|51993|51941|51981|51946|51987|52007|51914|51996|51917|51943|51979|51919|51989|51974|51907|51982|51920|52015|51964|51945|52005|52004|52003|52010|51969|51908|51988|51932|51949|51901|51905|51927|51923|51985|51928|51925	4.99E-5		GO:0051239	0.1769551078621726	0
1823	26	GO Biological Process		nitrogen compound transport	0.0181	M6PR|STX1B|TMEM30A|SLC1A4|SYT1|SCARB2|ABCB6|RPS3|SCG2|SNCA|NISCH|PITPNM1|SPTBN1|ANK2|TFRC|ARHGEF2|RPS27|STXBP1|RPS4X|SLC3A2|BTF3|SLC7A1|POLDIP3|C2CD5|SLC38A1|RPS10	51889	51977|51983|51992|51915|51941|51914|51962|51943|51931|51974|52002|51965|52015|51964|52004|52010|52020|51933|52016|52014|51963|52012|51942|51968|51900|51978	5.48E-5		GO:0071705	0.17423214251308156	0
3757	42	GO Biological Process		cellular developmental process	0.0185	STX1B|EDF1|TMEM30A|SYT1|DSG2|EPB41L5|CNTNAP1|ADD1|SCARB2|IQGAP1|APP|DAGLB|CNTN2|CTSB|FYN|LINGO1|SPTBN1|ANK2|TFRC|NRP2|ARHGEF2|LHX9|NES|PLXNA3|PREX1|STXBP1|LYPLA2|IARS|GBA2|DLG4|PLD3|MDGA1|NDRG1|PEG10|SSBP1|SPTBN2|CELF1|VIM|ALDH6A1|STON2|IQSEC1|NEFL	51889	51983|51999|51992|51941|51981|51987|52008|52007|51914|51917|51979|52001|51989|51980|51907|51982|52015|51964|52004|52003|52010|51909|51910|51969|51908|51933|51957|51967|51916|51932|51949|51905|51976|51938|51984|51960|52013|51923|51929|51899|51928|51925	5.7E-5		GO:0048869	0.17328282715969862	0
62	5	GO Biological Process		synaptic vesicle exocytosis	0.019	STX1B|SYT1|SNCA|SV2A|STXBP1	51889	51983|51941|51974|51921|51933	5.98E-5		GO:0016079	0.1721246399047171	0
827	16	GO Biological Process		neuron development	0.0204	CNTNAP1|IQGAP1|APP|CNTN2|FYN|SPTBN1|NRP2|LHX9|PLXNA3|STXBP1|LYPLA2|GBA2|DLG4|SPTBN2|IQSEC1|NEFL	51889	52008|51917|51979|51989|51907|52015|52003|51909|51969|51933|51957|51916|51932|51960|51928|51925	6.52E-5		GO:0048666	0.16903698325741012	0
275	9	GO Biological Process		axon guidance	0.0215	APP|CNTN2|FYN|SPTBN1|NRP2|LHX9|PLXNA3|LYPLA2|SPTBN2	51889	51979|51989|51907|52015|52003|51909|51969|51957|51960	7.01E-5		GO:0007411	0.16675615400843946	0
745	15	GO Biological Process		brain development	0.0215	SYT1|ABCB6|APP|RRM1|CNTN2|FYN|PITPNM1|ATP2B4|XRCC6|NRP2|NES|PLXNA3|MDGA1|SPTBN2|NEFL	51889	51941|51962|51979|51940|51989|51907|51965|51945|52005|52003|51910|51969|51905|51960|51925	7.27E-5		GO:0007420	0.16675615400843946	0
574	13	GO Biological Process		posttranscriptional regulation of gene expression	0.0215	EEF1A2|EIF2AK2|EPB41L5|RPS3|APP|SHMT2|EPRS|RPS4X|POLDIP3|CELF1|VIM|CIRBP|TAF15	51889	51936|51993|51987|51943|51979|51955|52018|52016|51942|52013|51923|51986|51902	7.25E-5		GO:0010608	0.16675615400843946	0
32	4	GO Biological Process		regulation of vesicle fusion	0.0215	SYT1|SNCA|STXBP1|C2CD5	51889	51941|51974|51933|51968	7.09E-5		GO:0031338	0.16675615400843946	0
495	12	GO Biological Process		protein localization to membrane	0.0215	STX1B|RPS3|PALM|SPTBN1|ANK2|RPS27|STXBP1|RPS4X|DLG4|KCNB2|C2CD5|RPS10	51889	51983|51943|52000|52015|51964|52020|51933|52016|51932|51927|51968|51978	7.45E-5		GO:0072657	0.16675615400843946	0
421	11	GO Biological Process		axon development	0.022	APP|CNTN2|FYN|SPTBN1|NRP2|LHX9|PLXNA3|STXBP1|LYPLA2|SPTBN2|NEFL	51889	51979|51989|51907|52015|52003|51909|51969|51933|51957|51960|51925	7.9E-5		GO:0061564	0.16575773191777937	0
34	4	GO Biological Process		regulation of presynapse assembly	0.0241	CLSTN3|APP|SNCA|MDGA1	51889	51996|51979|51974|51905	8.8E-5		GO:1905606	0.16179829574251317	0
433	11	GO Biological Process		endocytosis	0.0265	M6PR|SYT1|LGALS3BP|SCARB2|APP|EEA1|CNTN2|SNCA|ANK2|TFRC|STON2	51889	51977|51941|51948|51914|51979|51990|51989|51974|51964|52004|51899	1.0E-4		GO:0006897	0.1576754126063192	0
12	3	GO Biological Process		positive regulation of vesicle fusion	0.0265	SYT1|SNCA|C2CD5	51889	51941|51974|51968	1.0E-4		GO:0031340	0.1576754126063192	0
445	11	GO Biological Process		cell morphogenesis involved in neuron differentiation	0.0328	APP|CNTN2|FYN|SPTBN1|NRP2|LHX9|PLXNA3|STXBP1|LYPLA2|DLG4|SPTBN2	51889	51979|51989|51907|52015|52003|51909|51969|51933|51957|51932|51960	1.3E-4		GO:0048667	0.14841261562883207	0
4426	46	GO Biological Process		system development	0.0329	ASNS|STX1B|TMEM30A|SYT1|DSG2|EPB41L5|CNTNAP1|ADD1|SCARB2|ABCB6|CLSTN3|IQGAP1|APP|DAGLB|RRM1|SCG2|CNTN2|SMPD1|PALM|CTSB|FYN|LINGO1|WARS|PITPNM1|SPTBN1|ANK2|ATP2B4|XRCC6|TFRC|NRP2|ARHGEF2|LHX9|NES|PLXNA3|PREX1|STXBP1|LYPLA2|GBA2|DLG4|MDGA1|NDRG1|SPTBN2|VIM|STON2|IQSEC1|NEFL	51889	51912|51983|51992|51941|51981|51987|52008|52007|51914|51962|51996|51917|51979|52001|51940|51931|51989|51971|52000|51980|51907|51982|51920|51965|52015|51964|51945|52005|52004|52003|52010|51909|51910|51969|51908|51933|51957|51916|51932|51905|51976|51960|51923|51899|51928|51925	1.3E-4		GO:0048731	0.14828041020500257	0
446	11	GO Biological Process		modulation of chemical synaptic transmission	0.0329	STX1B|SYT1|CLSTN3|APP|CNTN2|SNCA|NISCH|FYN|STXBP1|LGMN|DLG4	51889	51983|51941|51996|51979|51989|51974|52002|51907|51933|51988|51932	1.3E-4		GO:0050804	0.14828041020500257	0
120	6	GO Biological Process		synaptic vesicle cycle	0.0329	STX1B|SYT1|SNCA|SV2A|STXBP1|STON2	51889	51983|51941|51974|51921|51933|51899	1.3E-4		GO:0099504	0.14828041020500257	0
39	4	GO Biological Process		neuron projection organization	0.034	APP|FYN|LGMN|DLG4	51889	51979|51907|51988|51932	1.4E-4		GO:0106027	0.1468521082957745	0
237	8	GO Biological Process		protein localization to cell periphery	0.0341	STX1B|PALM|SPTBN1|ANK2|STXBP1|DLG4|KCNB2|C2CD5	51889	51983|52000|52015|51964|51933|51932|51927|51968	1.5E-4		GO:1990778	0.14672456210075022	0
377	10	GO Biological Process		positive regulation of neuron differentiation	0.0345	TMEM30A|SYT1|SCARB2|IQGAP1|APP|FYN|ARHGEF2|PLXNA3|DLG4|NEFL	51889	51992|51941|51914|51917|51979|51907|52010|51969|51932|51925	1.5E-4		GO:0045666	0.1462180904926726	0
239	8	GO Biological Process		regulation of synapse structure or activity	0.035	STX1B|MESDC2|CLSTN3|APP|SNCA|FYN|NRP2|MDGA1	51889	51983|51959|51996|51979|51974|51907|52003|51905	1.5E-4		GO:0050803	0.14559319556497244	0
2173	28	GO Biological Process		organic substance transport	0.035	M6PR|STX1B|TMEM30A|SLC1A4|SYT1|SCARB2|ABCB6|ESYT1|RPS3|ABCA3|SCG2|SNCA|NISCH|PITPNM1|SPTBN1|ANK2|TFRC|ARHGEF2|RPS27|STXBP1|RPS4X|SLC3A2|BTF3|SLC7A1|POLDIP3|C2CD5|SLC38A1|RPS10	51889	51977|51983|51992|51915|51941|51914|51962|52017|51943|51991|51931|51974|52002|51965|52015|51964|52004|52010|52020|51933|52016|52014|51963|52012|51942|51968|51900|51978	1.5E-4		GO:0071702	0.14559319556497244	0
78	5	GO Biological Process		vesicle fusion	0.0363	STX1B|EEA1|SNCA|STXBP1|C2CD5	51889	51983|51990|51974|51933|51968	1.7E-4		GO:0006906	0.14400933749638875	0
384	10	GO Biological Process		axonogenesis	0.0374	APP|CNTN2|FYN|SPTBN1|NRP2|LHX9|PLXNA3|STXBP1|LYPLA2|SPTBN2	51889	51979|51989|51907|52015|52003|51909|51969|51933|51957|51960	1.7E-4		GO:0007409	0.14271283977995197	0
1306	20	GO Biological Process		regulation of organelle organization	0.039	SYT1|ADD1|SCARB2|IQGAP1|RPS3|APP|MRE11A|SNCA|SPTBN1|TFRC|ARHGEF2|NES|PLXNA3|ZNF451|PREX1|STXBP1|GBA2|SSBP1|SPTBN2|C2CD5	51889	51941|52007|51914|51917|51943|51979|51919|51974|52015|52004|52010|51910|51969|52009|51908|51933|51916|51984|51960|51968	1.8E-4		GO:0033043	0.1408935392973501	0
3702	40	GO Biological Process		cell differentiation	0.042	STX1B|EDF1|TMEM30A|SYT1|DSG2|EPB41L5|CNTNAP1|ADD1|SCARB2|IQGAP1|APP|DAGLB|CNTN2|CTSB|FYN|LINGO1|SPTBN1|ANK2|TFRC|NRP2|ARHGEF2|LHX9|PLXNA3|PREX1|STXBP1|LYPLA2|IARS|GBA2|DLG4|PLD3|MDGA1|NDRG1|PEG10|SPTBN2|CELF1|VIM|ALDH6A1|STON2|IQSEC1|NEFL	51889	51983|51999|51992|51941|51981|51987|52008|52007|51914|51917|51979|52001|51989|51980|51907|51982|52015|51964|52004|52003|52010|51909|51969|51908|51933|51957|51967|51916|51932|51949|51905|51976|51938|51960|52013|51923|51929|51899|51928|51925	2.0E-4		GO:0030154	0.13767507096020995	0
16	3	GO Biological Process		synaptic vesicle priming	0.0431	SNCA|SV2A|STXBP1	51889	51974|51921|51933	2.1E-4		GO:0016082	0.13655227298392686	0
131	6	GO Biological Process		amino acid transport	0.0432	SLC1A4|SYT1|STXBP1|SLC3A2|SLC7A1|SLC38A1	51889	51915|51941|51933|52014|52012|51900	2.1E-4		GO:0006865	0.1364516253185088	0
556	12	GO Biological Process		positive regulation of cell development	0.0433	TMEM30A|SYT1|ADD1|SCARB2|IQGAP1|APP|FYN|ARHGEF2|PLXNA3|PREX1|DLG4|NEFL	51889	51992|51941|52007|51914|51917|51979|51907|52010|51969|51908|51932|51925	2.2E-4		GO:0010720	0.13635121036466347	0
1019	17	GO Biological Process		neuron differentiation	0.044	CNTNAP1|IQGAP1|APP|CNTN2|FYN|SPTBN1|NRP2|LHX9|PLXNA3|STXBP1|LYPLA2|GBA2|DLG4|MDGA1|SPTBN2|IQSEC1|NEFL	51889	52008|51917|51979|51989|51907|52015|52003|51909|51969|51933|51957|51916|51932|51905|51960|51928|51925	2.2E-4		GO:0030182	0.13565473235138126	0
133	6	GO Biological Process		negative regulation of protein-containing complex assembly	0.0447	ADD1|SNCA|SPTBN1|ARHGEF2|STXBP1|SPTBN2	51889	52007|51974|52015|52010|51933|51960	2.3E-4		GO:0031333	0.13496924768680635	0
1126	18	GO Biological Process		cytoskeleton organization	0.0459	NEFM|EPB41L5|CNTNAP1|ADD1|RPS3|CNTN2|NISCH|PALM|SPTBN1|ANK2|ARHGEF2|PREX1|FAM171A1|SPTBN2|VIM|MARCKS|IQSEC1|NEFL	51889	51937|51987|52008|52007|51943|51989|52002|52000|52015|51964|52010|51908|51904|51960|51923|51953|51928|51925	2.4E-4		GO:0007010	0.13381873144627388	0
17	3	GO Biological Process		amino acid import across plasma membrane	0.0462	SLC1A4|SLC3A2|SLC7A1	51889	51915|52014|52012	2.5E-4		GO:0089718	0.13353580244438745	0
566	12	GO Biological Process		cell morphogenesis involved in differentiation	0.0468	EPB41L5|APP|CNTN2|FYN|SPTBN1|NRP2|LHX9|PLXNA3|STXBP1|LYPLA2|DLG4|SPTBN2	51889	51987|51979|51989|51907|52015|52003|51909|51969|51933|51957|51932|51960	2.5E-4		GO:0000904	0.1329754146925876	0
193	7	GO Biological Process		cellular response to metal ion	0.0468	SYT1|ADD1|IQGAP1|APP|SNCA|LGMN|DLG4	51889	51941|52007|51917|51979|51974|51988|51932	2.5E-4		GO:0071248	0.1329754146925876	0
2481	30	GO Biological Process		immune system process	0.047	TMEM30A|EIF2AK2|GNS|ADD1|IQGAP1|FTH1|APP|CSTB|SCG2|LAMP1|SHMT2|SNCA|CTSB|FYN|XRCC6|TFRC|ARHGEF2|EPRS|PREX1|STXBP1|SLC3A2|TXNDC5|LGMN|PLD3|HK1|NDRG1|SPTBN2|VIM|STON2|SERPINB6	51889	51992|51993|51913|52007|51917|51952|51979|51994|51931|51973|51955|51974|51980|51907|52005|52004|52010|52018|51908|51933|52014|51911|51988|51949|51901|51976|51960|51923|51899|51926	2.6E-4		GO:0002376	0.13279021420642825	0
1899	25	GO Biological Process		interspecies interaction between organisms	0.0486	CBX5|EIF2AK2|SCARB2|IQGAP1|RPS3|APP|EEA1|MRE11A|LAMP1|SHMT2|SNCA|CTSB|FYN|KHDRBS3|XRCC6|TFRC|NRP2|ARHGEF2|EPRS|RPS27|STXBP1|RPS4X|HK1|VIM|RPS10	51889	52006|51993|51914|51917|51943|51979|51990|51919|51973|51955|51974|51980|51907|51930|52005|52004|52003|52010|52018|52020|51933|52016|51901|51923|51978	2.7E-4		GO:0044419	0.13133637307377066	0
87	5	GO Biological Process		regulation of protein depolymerization	0.0486	ADD1|SPTBN1|ARHGEF2|NES|SPTBN2	51889	52007|52015|52010|51910|51960	2.7E-4		GO:1901879	0.13133637307377066	0

## Sheet: GO cellular component
# background genes	# genes	category	chart color	description	FDR value	genes	network.SUID	nodes.SUID	p-value	PMID	term name	transferred FDR value	year
3879	59	GO Cellular Component		vesicle	4.48E-9	M6PR|TMEM30A|SLC1A4|GNS|ALDH1L2|TTYH3|SYT1|DSG2|LGALS3BP|SCARB2|ABCB6|IQGAP1|FTH1|RPS3|APP|GSTT2B|CSTB|ABCA3|SCG2|EEA1|LAMP1|SHMT2|NISCH|SMPD1|PALM|CTSB|FYN|WARS|SPTBN1|ANK2|GFPT1|SUSD2|XRCC6|TFRC|ARHGEF2|SV2A|STXBP1|RPS4X|LYPLA2|IARS|PSAT1|SLC3A2|TXNDC5|CLCN7|LGMN|NCALD|DLG4|PLD3|PMEL|NDRG1|SSBP1|ARL15|C2CD5|VIM|SLC38A1|STON2|MARCKS|IQSEC1|SERPINB6	51889	51977|51992|51915|51913|51995|51903|51941|51981|51948|51914|51962|51917|51952|51943|51979|52011|51994|51991|51931|51990|51973|51955|52002|51971|52000|51980|51907|51920|52015|51964|51966|51924|52005|52004|52010|51921|51933|52016|51957|51967|51950|52014|51911|51954|51988|51970|51932|51949|51935|51976|51984|51947|51968|51923|51900|51899|51953|51928|51926	1.82E-12		GO:0031982	0.8348721986001856	0
2075	41	GO Cellular Component		cell junction	1.27E-8	TSPAN9|STX1B|EEF1A2|SLC1A4|SYT1|DSG2|EPB41L5|CNTNAP1|ADD1|SCARB2|CLSTN3|IQGAP1|RPS3|APP|DAGLB|CNTN2|LAMP1|SNCA|PALM|FYN|SPTBN1|ANK2|ATP2B4|NRP2|ARHGEF2|CADM3|RPS27|SV2A|STXBP1|RPS4X|SLC3A2|DLG4|MDGA1|NDRG1|SPTBN2|VIM|STON2|MARCKS|IQSEC1|RPS10|NEFL	51889	52019|51983|51936|51915|51941|51981|51987|52008|52007|51914|51996|51917|51943|51979|52001|51989|51973|51974|52000|51907|52015|51964|51945|52003|52010|51939|52020|51921|51933|52016|52014|51932|51905|51976|51960|51923|51899|51953|51928|51978|51925	1.04E-11		GO:0030054	0.7896196279044043	0
1351	32	GO Cellular Component		synapse	3.7E-8	STX1B|EEF1A2|SLC1A4|SYT1|CNTNAP1|ADD1|CLSTN3|RPS3|APP|DAGLB|CNTN2|LAMP1|SNCA|PALM|FYN|SPTBN1|ANK2|ATP2B4|NRP2|ARHGEF2|CADM3|RPS27|SV2A|STXBP1|RPS4X|DLG4|MDGA1|NDRG1|SPTBN2|STON2|IQSEC1|NEFL	51889	51983|51936|51915|51941|52008|52007|51996|51943|51979|52001|51989|51973|51974|52000|51907|52015|51964|51945|52003|52010|51939|52020|51921|51933|52016|51932|51905|51976|51960|51899|51928|51925	4.52E-11		GO:0045202	0.7431798275933005	0
2099	40	GO Cellular Component		extracellular exosome	3.79E-8	SLC1A4|GNS|ALDH1L2|TTYH3|DSG2|LGALS3BP|SCARB2|ABCB6|IQGAP1|FTH1|RPS3|APP|GSTT2B|CSTB|EEA1|LAMP1|SHMT2|SMPD1|CTSB|WARS|SPTBN1|GFPT1|SUSD2|TFRC|STXBP1|RPS4X|LYPLA2|IARS|PSAT1|SLC3A2|TXNDC5|LGMN|PLD3|NDRG1|SSBP1|ARL15|VIM|SLC38A1|MARCKS|SERPINB6	51889	51915|51913|51995|51903|51981|51948|51914|51962|51917|51952|51943|51979|52011|51994|51990|51973|51955|51971|51980|51920|52015|51966|51924|52004|51933|52016|51957|51967|51950|52014|51911|51988|51949|51976|51984|51947|51923|51900|51953|51926	6.16E-11		GO:0070062	0.7421360790031928	0
2386	41	GO Cellular Component		cytoplasmic vesicle	2.61E-7	M6PR|TMEM30A|SLC1A4|GNS|SYT1|LGALS3BP|SCARB2|ABCB6|IQGAP1|FTH1|APP|CSTB|ABCA3|SCG2|EEA1|LAMP1|NISCH|SMPD1|PALM|CTSB|FYN|ANK2|XRCC6|TFRC|ARHGEF2|SV2A|STXBP1|SLC3A2|TXNDC5|CLCN7|LGMN|NCALD|DLG4|PLD3|PMEL|NDRG1|C2CD5|VIM|STON2|IQSEC1|SERPINB6	51889	51977|51992|51915|51913|51941|51948|51914|51962|51917|51952|51979|51994|51991|51931|51990|51973|52002|51971|52000|51980|51907|51964|52005|52004|52010|51921|51933|52014|51911|51954|51988|51970|51932|51949|51935|51976|51968|51923|51899|51928|51926	7.45E-10		GO:0031410	0.6583359492661719	0
1219	28	GO Cellular Component		plasma membrane region	5.21E-7	STX1B|TMEM30A|SYT1|DSG2|EPB41L5|CNTNAP1|ADD1|CLSTN3|RPS3|APP|DAGLB|CNTN2|PALM|CTSB|PITPNM1|SPTBN1|ANK2|ATP2B4|TFRC|NRP2|ARHGEF2|CADM3|STXBP1|SLC3A2|DLG4|SPTBN2|C2CD5|SLC38A1	51889	51983|51992|51941|51981|51987|52008|52007|51996|51943|51979|52001|51989|52000|51980|51965|52015|51964|51945|52004|52003|52010|51939|51933|52014|51932|51960|51968|51900	1.91E-9		GO:0098590	0.6283162276700476	0
3195	47	GO Cellular Component		extracellular space	9.94E-7	SLC1A4|GNS|ALDH1L2|TTYH3|DSG2|LGALS3BP|SCARB2|ABCB6|IQGAP1|FTH1|RPS3|APP|GSTT2B|CSTB|ABCA3|SCG2|EEA1|LAMP1|SHMT2|SNCA|SMPD1|CTSB|LINGO1|WARS|SPTBN1|GFPT1|SUSD2|TFRC|STXBP1|RPS4X|LYPLA2|IARS|PSAT1|SLC3A2|TXNDC5|LGMN|MTHFD2|PLD3|MDGA1|NDRG1|SSBP1|SPTBN2|ARL15|VIM|SLC38A1|MARCKS|SERPINB6	51889	51915|51913|51995|51903|51981|51948|51914|51962|51917|51952|51943|51979|52011|51994|51991|51931|51990|51973|51955|51974|51971|51980|51982|51920|52015|51966|51924|52004|51933|52016|51957|51967|51950|52014|51911|51988|51975|51949|51905|51976|51984|51960|51947|51923|51900|51953|51926	4.05E-9		GO:0005615	0.6002613615602687	0
5314	63	GO Cellular Component		plasma membrane	2.25E-6	M6PR|TSPAN9|STX1B|TMEM30A|SLC1A4|TTYH3|SYT1|DSG2|MESDC2|GNAO1|EPB41L5|CNTNAP1|ADD1|SCARB2|ABCB6|CLSTN3|ESYT1|IQGAP1|RPS3|APP|DAGLB|ABCA3|ECEL1|EEA1|CNTN2|LAMP1|SNCA|NISCH|SMPD1|PALM|CTSB|FYN|LINGO1|PITPNM1|SPTBN1|ANK2|ATP2B4|SUSD2|TFRC|NRP2|ARHGEF2|EPRS|CADM3|SV2A|PLXNA3|PREX1|STXBP1|DDX50|SLC3A2|GBA2|FAM171A1|SLC7A1|DLG4|MDGA1|PMEL|NDRG1|KCNB2|SPTBN2|C2CD5|VIM|SLC38A1|MARCKS|SERPINB6	51889	51977|52019|51983|51992|51915|51903|51941|51981|51959|51946|51987|52008|52007|51914|51962|51996|52017|51917|51943|51979|52001|51991|51972|51990|51989|51973|51974|52002|51971|52000|51980|51907|51982|51965|52015|51964|51945|51924|52004|52003|52010|52018|51939|51921|51969|51908|51933|51918|52014|51916|51904|52012|51932|51905|51935|51976|51927|51960|51968|51923|51900|51953|51926	1.01E-8		GO:0005886	0.5647817481888637	0
1366	28	GO Cellular Component		neuron projection	4.46E-6	STX1B|NEFM|SLC1A4|SYT1|GNAO1|CNTNAP1|CLSTN3|IQGAP1|APP|EEA1|CNTN2|LAMP1|SNCA|PALM|FYN|SPTBN1|ANK2|ATP2B4|NRP2|ARHGEF2|SV2A|PREX1|STXBP1|DLG4|KCNB2|VIM|STON2|NEFL	51889	51983|51937|51915|51941|51946|52008|51996|51917|51979|51990|51989|51973|51974|52000|51907|52015|51964|51945|52003|52010|51921|51908|51933|51932|51927|51923|51899|51925	2.18E-8		GO:0043005	0.5350665141287858	0
643	18	GO Cellular Component		postsynapse	2.36E-5	ADD1|CLSTN3|RPS3|APP|DAGLB|CNTN2|PALM|FYN|SPTBN1|ANK2|NRP2|ARHGEF2|RPS27|STXBP1|DLG4|SPTBN2|IQSEC1|NEFL	51889	52007|51996|51943|51979|52001|51989|52000|51907|52015|51964|52003|52010|52020|51933|51932|51960|51928|51925	1.34E-7		GO:0098794	0.4627087997029894	0
12427	103	GO Cellular Component		membrane-bounded organelle	4.97E-5	M6PR|CBX5|STX1B|EEF1A2|EMC2|EDF1|TMEM30A|EIF2AK2|SLC1A4|GRWD1|PHC2|GNS|ALDH1L2|TTYH3|SYT1|DSG2|MESDC2|LGALS3BP|EPB41L5|ADD1|SCARB2|ABCB6|CLSTN3|ESYT1|IQGAP1|FTH1|RPS3|APP|GSTT2B|CSTB|DAGLB|RRM1|ABCA3|UBTF|SCG2|BRD3|EEA1|RCN2|MRE11A|WBSCR17|LAMP1|SHMT2|SNCA|NISCH|SMPD1|PALM|FIBP|CTSB|FYN|WARS|KHDRBS3|PITPNM1|SPTBN1|ANK2|GFPT1|ATP2B4|SUSD2|TRIM33|XRCC6|TFRC|ARHGEF2|LHX9|RPS27|EBF3|SV2A|ZNF451|STXBP…	51889	51977|52006|51983|51936|51944|51999|51992|51993|51915|51998|51934|51913|51995|51903|51941|51981|51959|51948|51987|52007|51914|51962|51996|52017|51917|51952|51943|51979|52011|51994|52001|51940|51991|51951|51931|51906|51990|51922|51919|51997|51973|51955|51974|52002|51971|52000|51961|51980|51907|51920|51930|51965|52015|51964|51966|51945|51924|51956|52005|52004|52010|51909|52020|51958|51921|52009|519…	3.03E-7		GO:0043227	0.43036436112666676	0
4166	50	GO Cellular Component		extracellular region	1.2E-4	SLC1A4|GNS|ALDH1L2|TTYH3|DSG2|LGALS3BP|SCARB2|ABCB6|IQGAP1|FTH1|RPS3|APP|GSTT2B|CSTB|ABCA3|SCG2|EEA1|LAMP1|SHMT2|SNCA|SMPD1|CTSB|LINGO1|WARS|SPTBN1|GFPT1|SUSD2|XRCC6|TFRC|NRP2|STXBP1|RPS4X|LYPLA2|IARS|PSAT1|SLC3A2|TXNDC5|LGMN|MTHFD2|PLD3|MDGA1|PMEL|NDRG1|SSBP1|SPTBN2|ARL15|VIM|SLC38A1|MARCKS|SERPINB6	51889	51915|51913|51995|51903|51981|51948|51914|51962|51917|51952|51943|51979|52011|51994|51991|51931|51990|51973|51955|51974|51971|51980|51982|51920|52015|51966|51924|52005|52004|52003|51933|52016|51957|51967|51950|52014|51911|51988|51975|51949|51905|51935|51976|51984|51960|51947|51923|51900|51953|51926	7.81E-7		GO:0005576	0.39208187539523753	0
13515	107	GO Cellular Component		organelle	1.8E-4	M6PR|CBX5|STX1B|EEF1A2|EMC2|NEFM|EDF1|TMEM30A|EIF2AK2|SLC1A4|GRWD1|PHC2|GNS|ALDH1L2|TTYH3|SYT1|DSG2|MESDC2|LGALS3BP|EPB41L5|ADD1|SCARB2|ABCB6|CLSTN3|ESYT1|IQGAP1|FTH1|RPS3|APP|GSTT2B|CSTB|DAGLB|RRM1|ABCA3|UBTF|SCG2|BRD3|EEA1|RCN2|MRE11A|WBSCR17|LAMP1|SHMT2|SNCA|NISCH|SMPD1|PALM|FIBP|CTSB|FYN|WARS|KHDRBS3|PITPNM1|SPTBN1|ANK2|GFPT1|ATP2B4|SUSD2|TRIM33|XRCC6|TFRC|ARHGEF2|LHX9|NES|RPS27|EBF3|SV2A|ZNF…	51889	51977|52006|51983|51936|51944|51937|51999|51992|51993|51915|51998|51934|51913|51995|51903|51941|51981|51959|51948|51987|52007|51914|51962|51996|52017|51917|51952|51943|51979|52011|51994|52001|51940|51991|51951|51931|51906|51990|51922|51919|51997|51973|51955|51974|52002|51971|52000|51961|51980|51907|51920|51930|51965|52015|51964|51966|51945|51924|51956|52005|52004|52010|51909|51910|52020|51958|519…	1.36E-6		GO:0043226	0.3744727494896694	0
387	13	GO Cellular Component		synaptic membrane	1.8E-4	STX1B|SYT1|CNTNAP1|CLSTN3|DAGLB|CNTN2|PALM|ANK2|ATP2B4|NRP2|CADM3|STXBP1|DLG4	51889	51983|51941|52008|51996|52001|51989|52000|51964|51945|52003|51939|51933|51932	1.23E-6		GO:0097060	0.3744727494896694	0
526	15	GO Cellular Component		presynapse	1.8E-4	STX1B|SYT1|CNTNAP1|APP|LAMP1|SNCA|ATP2B4|CADM3|SV2A|STXBP1|DLG4|SPTBN2|STON2|IQSEC1|NEFL	51889	51983|51941|52008|51979|51973|51974|51945|51939|51921|51933|51932|51960|51899|51928|51925	1.31E-6		GO:0098793	0.3744727494896694	0
1010	21	GO Cellular Component		secretory vesicle	1.8E-4	TMEM30A|GNS|SYT1|LGALS3BP|IQGAP1|FTH1|APP|CSTB|ABCA3|SCG2|LAMP1|SMPD1|CTSB|XRCC6|SV2A|STXBP1|TXNDC5|DLG4|STON2|IQSEC1|SERPINB6	51889	51992|51913|51941|51948|51917|51952|51979|51994|51991|51931|51973|51971|51980|52005|51921|51933|51911|51932|51899|51928|51926	1.35E-6		GO:0099503	0.3744727494896694	0
698	17	GO Cellular Component		lysosome	2.3E-4	M6PR|EEF1A2|TMEM30A|GNS|SCARB2|FTH1|DAGLB|LAMP1|SNCA|SMPD1|CTSB|ANK2|SLC3A2|TXNDC5|CLCN7|LGMN|PLD3	51889	51977|51936|51992|51913|51914|51952|52001|51973|51974|51971|51980|51964|52014|51911|51954|51988|51949	2.01E-6		GO:0005764	0.36382721639824067	0
792	18	GO Cellular Component		vacuole	2.7E-4	M6PR|EEF1A2|TMEM30A|GNS|SCARB2|ABCB6|FTH1|DAGLB|LAMP1|SNCA|SMPD1|CTSB|ANK2|SLC3A2|TXNDC5|CLCN7|LGMN|PLD3	51889	51977|51936|51992|51913|51914|51962|51952|52001|51973|51974|51971|51980|51964|52014|51911|51954|51988|51949	2.53E-6		GO:0005773	0.3568636235841013	0
9072	82	GO Cellular Component		membrane	3.0E-4	M6PR|TSPAN9|STX1B|EEF1A2|EMC2|TMEM30A|EIF2AK2|SLC1A4|TTYH3|SYT1|DSG2|MESDC2|GNAO1|LGALS3BP|EPB41L5|CNTNAP1|ADD1|SCARB2|ABCB6|CLSTN3|ESYT1|IQGAP1|RPS3|APP|DAGLB|ABCA3|ECEL1|EEA1|WBSCR17|CNTN2|LAMP1|SHMT2|SNCA|NISCH|SMPD1|PALM|FIBP|CTSB|FYN|LINGO1|PITPNM1|SPTBN1|ANK2|ATP2B4|SUSD2|XRCC6|TFRC|NRP2|ARHGEF2|EPRS|CADM3|SV2A|PLXNA3|PREX1|STXBP1|DDX50|RPS4X|IARS|SLC3A2|GBA2|FAM171A1|SLC7A1|CLCN7|NCALD|DLG…	51889	51977|52019|51983|51936|51944|51992|51993|51915|51903|51941|51981|51959|51946|51948|51987|52008|52007|51914|51962|51996|52017|51917|51943|51979|52001|51991|51972|51990|51997|51989|51973|51955|51974|52002|51971|52000|51961|51980|51907|51982|51965|52015|51964|51945|51924|52005|52004|52003|52010|52018|51939|51921|51969|51908|51933|51918|52016|51967|52014|51916|51904|52012|51954|51970|51932|51949|519…	2.94E-6		GO:0016020	0.35228787452803373	0
646	16	GO Cellular Component		axon	3.3E-4	STX1B|NEFM|SYT1|CNTNAP1|IQGAP1|APP|EEA1|CNTN2|SNCA|PALM|SPTBN1|NRP2|PREX1|STXBP1|DLG4|NEFL	51889	51983|51937|51941|52008|51917|51979|51990|51989|51974|52000|52015|52003|51908|51933|51932|51925	3.35E-6		GO:0030424	0.34814860601221126	0
96	7	GO Cellular Component		lysosomal lumen	3.4E-4	GNS|SCARB2|SMPD1|CTSB|TXNDC5|LGMN|PLD3	51889	51913|51914|51971|51980|51911|51988|51949	3.57E-6		GO:0043202	0.34685210829577445	0
361	12	GO Cellular Component		glutamatergic synapse	3.4E-4	SYT1|CLSTN3|FYN|SPTBN1|ATP2B4|NRP2|ARHGEF2|SV2A|STXBP1|DLG4|NDRG1|SPTBN2	51889	51941|51996|51907|52015|51945|52003|52010|51921|51933|51932|51976|51960	3.58E-6		GO:0098978	0.34685210829577445	0
820	18	GO Cellular Component		anchoring junction	3.6E-4	TSPAN9|DSG2|EPB41L5|CNTNAP1|ADD1|SCARB2|IQGAP1|RPS3|APP|ANK2|ARHGEF2|CADM3|SV2A|RPS4X|NDRG1|VIM|MARCKS|RPS10	51889	52019|51981|51987|52008|52007|51914|51917|51943|51979|51964|52010|51939|51921|52016|51976|51923|51953|51978	4.07E-6		GO:0070161	0.3443697499232713	0
11428	95	GO Cellular Component		cytoplasm	4.3E-4	M6PR|ASNS|STX1B|EEF1A2|EMC2|NEFM|EDF1|TMEM30A|EIF2AK2|SLC1A4|GRWD1|GNS|ALDH1L2|SYT1|MESDC2|LGALS3BP|EPB41L5|ADD1|SCARB2|ABCB6|CLSTN3|ESYT1|IQGAP1|FTH1|RPS3|APP|GSTT2B|CSTB|DAGLB|RRM1|ABCA3|SCG2|EEA1|RCN2|MRE11A|WBSCR17|LAMP1|SHMT2|SNCA|NISCH|SMPD1|PALM|FIBP|CTSB|FYN|WARS|PITPNM1|SPTBN1|ANK2|GFPT1|ATP2B4|XRCC6|TFRC|ARHGEF2|EPRS|NES|RPS27|SV2A|PREX1|STXBP1|RPS4X|LYPLA2|IARS|PSAT1|SLC3A2|GBA2|TXNDC5…	51889	51977|51912|51983|51936|51944|51937|51999|51992|51993|51915|51998|51913|51995|51941|51959|51948|51987|52007|51914|51962|51996|52017|51917|51952|51943|51979|52011|51994|52001|51940|51991|51931|51990|51922|51919|51997|51973|51955|51974|52002|51971|52000|51961|51980|51907|51920|51965|52015|51964|51966|51945|52005|52004|52010|52018|51910|52020|51921|51908|51933|52016|51957|51967|51950|52014|51916|519…	5.11E-6		GO:0005737	0.33665315444204136	0
1715	27	GO Cellular Component		whole membrane	5.4E-4	M6PR|EEF1A2|TMEM30A|SYT1|ADD1|SCARB2|ABCB6|IQGAP1|APP|DAGLB|ABCA3|EEA1|LAMP1|FYN|ANK2|ATP2B4|TFRC|SV2A|SLC3A2|CLCN7|NCALD|DLG4|PLD3|HK1|PMEL|NDRG1|SERPINB6	51889	51977|51936|51992|51941|52007|51914|51962|51917|51979|52001|51991|51990|51973|51907|51964|51945|52004|51921|52014|51954|51970|51932|51949|51901|51935|51976|51926	6.61E-6		GO:0098805	0.3267606240177031	0
2287	32	GO Cellular Component		cell projection	6.9E-4	STX1B|NEFM|SLC1A4|SYT1|GNAO1|EPB41L5|CNTNAP1|CLSTN3|IQGAP1|RPS3|APP|RRM1|EEA1|CNTN2|LAMP1|SNCA|PALM|FYN|SPTBN1|ANK2|ATP2B4|NRP2|ARHGEF2|SV2A|PREX1|STXBP1|DLG4|KCNB2|C2CD5|VIM|STON2|NEFL	51889	51983|51937|51915|51941|51946|51987|52008|51996|51917|51943|51979|51940|51990|51989|51973|51974|52000|51907|52015|51964|51945|52003|52010|51921|51908|51933|51932|51927|51968|51923|51899|51925	8.67E-6		GO:0042995	0.3161150909262745	0
17788	122	GO Cellular Component		cellular anatomical entity	7.1E-4	M6PR|TSPAN9|ASNS|CBX5|STX1B|EEF1A2|EMC2|NEFM|EDF1|TMEM30A|EIF2AK2|SLC1A4|GRWD1|PHC2|GNS|ALDH1L2|TTYH3|SYT1|DSG2|MESDC2|GNAO1|LGALS3BP|EPB41L5|CNTNAP1|ADD1|SCARB2|ABCB6|CLSTN3|ESYT1|IQGAP1|FTH1|RPS3|APP|GSTT2B|CSTB|DAGLB|RRM1|ABCA3|ECEL1|UBTF|SCG2|BRD3|EEA1|RCN2|MRE11A|WBSCR17|CNTN2|LAMP1|SHMT2|SNCA|NISCH|SMPD1|PALM|FIBP|CTSB|FYN|LINGO1|WARS|KHDRBS3|PITPNM1|SPTBN1|ANK2|GFPT1|ATP2B4|SUSD2|TRIM33|XR…	51889	51977|52019|51912|52006|51983|51936|51944|51937|51999|51992|51993|51915|51998|51934|51913|51995|51903|51941|51981|51959|51946|51948|51987|52008|52007|51914|51962|51996|52017|51917|51952|51943|51979|52011|51994|52001|51940|51991|51972|51951|51931|51906|51990|51922|51919|51997|51989|51973|51955|51974|52002|51971|52000|51961|51980|51907|51982|51920|51930|51965|52015|51964|51966|51945|51924|51956|520…	9.31E-6		GO:0110165	0.31487416512809246	0
4542	50	GO Cellular Component		endomembrane system	7.6E-4	M6PR|CBX5|STX1B|EMC2|TMEM30A|GNS|SYT1|MESDC2|LGALS3BP|SCARB2|ABCB6|CLSTN3|ESYT1|IQGAP1|FTH1|RPS3|APP|CSTB|RRM1|ABCA3|SCG2|EEA1|RCN2|WBSCR17|LAMP1|NISCH|SMPD1|FIBP|CTSB|FYN|PITPNM1|ANK2|XRCC6|TFRC|ARHGEF2|SV2A|STXBP1|LYPLA2|GBA2|TXNDC5|LGMN|NCALD|DLG4|PLD3|MDGA1|PMEL|NDRG1|STON2|IQSEC1|SERPINB6	51889	51977|52006|51983|51944|51992|51913|51941|51959|51948|51914|51962|51996|52017|51917|51952|51943|51979|51994|51940|51991|51931|51990|51922|51997|51973|52002|51971|51961|51980|51907|51965|51964|52005|52004|52010|51921|51933|51957|51916|51911|51988|51970|51932|51949|51905|51935|51976|51899|51928|51926	1.04E-5		GO:0012505	0.3119186407719209	0
2193	31	GO Cellular Component		plasma membrane bounded cell projection	7.6E-4	STX1B|NEFM|SLC1A4|SYT1|GNAO1|EPB41L5|CNTNAP1|CLSTN3|IQGAP1|RPS3|APP|EEA1|CNTN2|LAMP1|SNCA|PALM|FYN|SPTBN1|ANK2|ATP2B4|NRP2|ARHGEF2|SV2A|PREX1|STXBP1|DLG4|KCNB2|C2CD5|VIM|STON2|NEFL	51889	51983|51937|51915|51941|51946|51987|52008|51996|51917|51943|51979|51990|51989|51973|51974|52000|51907|52015|51964|51945|52003|52010|51921|51908|51933|51932|51927|51968|51923|51899|51925	1.02E-5		GO:0120025	0.3119186407719209	0
12528	100	GO Cellular Component		intracellular organelle	8.3E-4	M6PR|CBX5|STX1B|EEF1A2|EMC2|NEFM|EDF1|TMEM30A|EIF2AK2|SLC1A4|GRWD1|PHC2|GNS|ALDH1L2|SYT1|DSG2|MESDC2|LGALS3BP|EPB41L5|ADD1|SCARB2|ABCB6|CLSTN3|ESYT1|IQGAP1|FTH1|RPS3|APP|GSTT2B|CSTB|DAGLB|RRM1|ABCA3|UBTF|SCG2|BRD3|EEA1|RCN2|MRE11A|WBSCR17|LAMP1|SHMT2|SNCA|NISCH|SMPD1|PALM|FIBP|CTSB|FYN|WARS|KHDRBS3|PITPNM1|SPTBN1|ANK2|ATP2B4|TRIM33|XRCC6|TFRC|ARHGEF2|LHX9|NES|RPS27|EBF3|SV2A|ZNF451|STXBP1|DDX50|R…	51889	51977|52006|51983|51936|51944|51937|51999|51992|51993|51915|51998|51934|51913|51995|51941|51981|51959|51948|51987|52007|51914|51962|51996|52017|51917|51952|51943|51979|52011|51994|52001|51940|51991|51951|51931|51906|51990|51922|51919|51997|51973|51955|51974|52002|51971|52000|51961|51980|51907|51920|51930|51965|52015|51964|51945|51956|52005|52004|52010|51909|51910|52020|51958|51921|52009|51933|519…	1.18E-5		GO:0043229	0.30809219076239264	0
78	6	GO Cellular Component		presynaptic active zone	9.4E-4	STX1B|CNTNAP1|APP|ATP2B4|SV2A|STXBP1	51889	51983|52008|51979|51945|51921|51933	1.37E-5		GO:0048786	0.3026872146400301	0
10761	90	GO Cellular Component		intracellular membrane-bounded organelle	0.001	M6PR|CBX5|STX1B|EEF1A2|EMC2|EDF1|TMEM30A|EIF2AK2|GRWD1|PHC2|GNS|ALDH1L2|SYT1|DSG2|MESDC2|EPB41L5|ADD1|SCARB2|ABCB6|CLSTN3|ESYT1|IQGAP1|FTH1|RPS3|APP|GSTT2B|CSTB|DAGLB|RRM1|ABCA3|UBTF|SCG2|BRD3|RCN2|MRE11A|WBSCR17|LAMP1|SHMT2|SNCA|SMPD1|PALM|FIBP|CTSB|FYN|WARS|KHDRBS3|PITPNM1|SPTBN1|ANK2|ATP2B4|TRIM33|XRCC6|TFRC|ARHGEF2|LHX9|RPS27|EBF3|SV2A|ZNF451|STXBP1|DDX50|RPS4X|LYPLA2|SLC3A2|GBA2|TXNDC5|BTF3|…	51889	51977|52006|51983|51936|51944|51999|51992|51993|51998|51934|51913|51995|51941|51981|51959|51987|52007|51914|51962|51996|52017|51917|51952|51943|51979|52011|51994|52001|51940|51991|51951|51931|51906|51922|51919|51997|51973|51955|51974|51971|52000|51961|51980|51907|51920|51930|51965|52015|51964|51945|51956|52005|52004|52010|51909|52020|51958|51921|52009|51933|51918|52016|51957|52014|51916|51911|519…	1.57E-5		GO:0043231	0.3	0
588	14	GO Cellular Component		cell body	0.0014	EEF1A2|SLC1A4|GNAO1|APP|RRM1|CNTN2|LAMP1|FYN|PITPNM1|ARHGEF2|SV2A|KCNB2|SPTBN2|SLC38A1	51889	51936|51915|51946|51979|51940|51989|51973|51907|51965|52010|51921|51927|51960|51900	2.21E-5		GO:0044297	0.2853871964321762	0
845	17	GO Cellular Component		secretory granule	0.0015	TMEM30A|GNS|SYT1|LGALS3BP|IQGAP1|FTH1|APP|CSTB|ABCA3|SCG2|LAMP1|SMPD1|CTSB|XRCC6|STXBP1|TXNDC5|SERPINB6	51889	51992|51913|51941|51948|51917|51952|51979|51994|51991|51931|51973|51971|51980|52005|51933|51911|51926	2.33E-5		GO:0030141	0.28239087409443187	0
374	11	GO Cellular Component		neuron to neuron synapse	0.0017	SYT1|ADD1|CLSTN3|RPS3|PALM|FYN|SPTBN1|ARHGEF2|RPS27|DLG4|IQSEC1	51889	51941|52007|51996|51943|52000|51907|52015|52010|52020|51932|51928	2.8E-5		GO:0098984	0.2769551078621726	0
405	11	GO Cellular Component		focal adhesion	0.0034	TSPAN9|EPB41L5|ADD1|SCARB2|IQGAP1|RPS3|ARHGEF2|RPS4X|VIM|MARCKS|RPS10	51889	52019|51987|52007|51914|51917|51943|52010|52016|51923|51953|51978	5.64E-5		GO:0005925	0.2468521082957745	0
14276	107	GO Cellular Component		intracellular	0.0037	M6PR|ASNS|CBX5|STX1B|EEF1A2|EMC2|NEFM|EDF1|TMEM30A|EIF2AK2|SLC1A4|GRWD1|PHC2|GNS|ALDH1L2|SYT1|DSG2|MESDC2|GNAO1|LGALS3BP|EPB41L5|ADD1|SCARB2|ABCB6|CLSTN3|ESYT1|IQGAP1|FTH1|RPS3|APP|GSTT2B|CSTB|DAGLB|RRM1|ABCA3|UBTF|SCG2|BRD3|EEA1|RCN2|MRE11A|WBSCR17|LAMP1|SHMT2|SNCA|NISCH|SMPD1|PALM|FIBP|CTSB|FYN|WARS|KHDRBS3|PITPNM1|SPTBN1|ANK2|GFPT1|ATP2B4|TRIM33|XRCC6|TFRC|ARHGEF2|EPRS|LHX9|NES|RPS27|EBF3|SV2A…	51889	51977|51912|52006|51983|51936|51944|51937|51999|51992|51993|51915|51998|51934|51913|51995|51941|51981|51959|51946|51948|51987|52007|51914|51962|51996|52017|51917|51952|51943|51979|52011|51994|52001|51940|51991|51951|51931|51906|51990|51922|51919|51997|51973|51955|51974|52002|51971|52000|51961|51980|51907|51920|51930|51965|52015|51964|51966|51945|51956|52005|52004|52010|52018|51909|51910|52020|519…	6.82E-5		GO:0005622	0.2431798275933005	0
104	6	GO Cellular Component		melanosome	0.0037	SLC1A4|LAMP1|CTSB|TFRC|SLC3A2|PMEL	51889	51915|51973|51980|52004|52014|51935	6.34E-5		GO:0042470	0.2431798275933005	0
344	10	GO Cellular Component		postsynaptic density	0.0038	ADD1|CLSTN3|RPS3|PALM|FYN|SPTBN1|ARHGEF2|RPS27|DLG4|IQSEC1	51889	52007|51996|51943|52000|51907|52015|52010|52020|51932|51928	7.21E-5		GO:0014069	0.242021640338319	0
32	4	GO Cellular Component		presynaptic active zone membrane	0.0038	STX1B|CNTNAP1|ATP2B4|STXBP1	51889	51983|52008|51945|51933	7.09E-5		GO:0048787	0.242021640338319	0
5193	52	GO Cellular Component		cytosol	0.0046	ASNS|STX1B|EDF1|EIF2AK2|GRWD1|EPB41L5|ADD1|ABCB6|IQGAP1|FTH1|RPS3|APP|GSTT2B|CSTB|RRM1|EEA1|MRE11A|LAMP1|SNCA|NISCH|FYN|WARS|PITPNM1|SPTBN1|ANK2|GFPT1|XRCC6|ARHGEF2|EPRS|RPS27|PREX1|STXBP1|RPS4X|LYPLA2|IARS|PSAT1|SLC3A2|GBA2|BTF3|NCALD|DLG4|POLDIP3|HK1|NDRG1|PEG10|SPTBN2|C2CD5|VIM|STON2|RPS10|NEFL|SERPINB6	51889	51912|51983|51999|51993|51998|51987|52007|51962|51917|51952|51943|51979|52011|51994|51940|51990|51919|51973|51974|52002|51907|51920|51965|52015|51964|51966|52005|52010|52018|52020|51908|51933|52016|51957|51967|51950|52014|51916|51963|51970|51932|51942|51901|51976|51938|51960|51968|51923|51899|51978|51925|51926	9.36E-5		GO:0005829	0.2337242168318426	0
852	16	GO Cellular Component		somatodendritic compartment	0.0046	EEF1A2|SLC1A4|GNAO1|CLSTN3|APP|RRM1|CNTN2|LAMP1|FYN|ARHGEF2|SV2A|PREX1|DLG4|KCNB2|SPTBN2|SLC38A1	51889	51936|51915|51946|51996|51979|51940|51989|51973|51907|52010|51921|51908|51932|51927|51960|51900	9.19E-5		GO:0036477	0.2337242168318426	0
70	5	GO Cellular Component		main axon	0.0049	CNTNAP1|APP|CNTN2|SPTBN1|DLG4	51889	52008|51979|51989|52015|51932	1.0E-4		GO:0044304	0.23098039199714862	0
39	4	GO Cellular Component		cytosolic small ribosomal subunit	0.0065	RPS3|RPS27|RPS4X|RPS10	51889	51943|52020|52016|51978	1.4E-4		GO:0022627	0.21870866433571443	0
77	5	GO Cellular Component		neuromuscular junction	0.0068	STX1B|APP|SV2A|DLG4|NEFL	51889	51983|51979|51921|51932|51925	1.6E-4		GO:0031594	0.2167491087293764	0
5857	56	GO Cellular Component		intracellular organelle lumen	0.0068	CBX5|STX1B|EDF1|GRWD1|PHC2|GNS|ALDH1L2|LGALS3BP|EPB41L5|ADD1|SCARB2|ABCB6|FTH1|RPS3|APP|GSTT2B|CSTB|DAGLB|UBTF|SCG2|RCN2|MRE11A|SHMT2|SMPD1|PALM|FIBP|CTSB|KHDRBS3|SPTBN1|TRIM33|XRCC6|LHX9|RPS27|EBF3|ZNF451|STXBP1|DDX50|RPS4X|SLC3A2|TXNDC5|CLCN7|LGMN|MTHFD2|PLD3|POLDIP3|PEG10|SSBP1|CELF1|VIM|ALDH6A1|STON2|GTF2I|CIRBP|TAF15|IQSEC1|RPS10	51889	52006|51983|51999|51998|51934|51913|51995|51948|51987|52007|51914|51962|51952|51943|51979|52011|51994|52001|51951|51931|51922|51919|51955|51971|52000|51961|51980|51930|52015|51956|52005|51909|52020|51958|52009|51933|51918|52016|52014|51911|51954|51988|51975|51949|51942|51938|51984|52013|51923|51929|51899|51985|51986|51902|51928|51978	1.5E-4		GO:0070013	0.2167491087293764	0
183	7	GO Cellular Component		cytoplasmic side of membrane	0.0076	EEF1A2|GNAO1|ESYT1|IQGAP1|PALM|FYN|DLG4	51889	51936|51946|52017|51917|52000|51907|51932	1.8E-4		GO:0098562	0.21191864077192085	0
2107	27	GO Cellular Component		bounding membrane of organelle	0.0093	M6PR|EEF1A2|TMEM30A|SYT1|SCARB2|ABCB6|CLSTN3|IQGAP1|APP|DAGLB|ABCA3|EEA1|WBSCR17|LAMP1|PITPNM1|TFRC|SV2A|SLC3A2|GBA2|CLCN7|NCALD|DLG4|PLD3|HK1|PMEL|NDRG1|SERPINB6	51889	51977|51936|51992|51941|51914|51962|51996|51917|51979|52001|51991|51990|51997|51973|51965|52004|51921|52014|51916|51954|51970|51932|51949|51901|51935|51976|51926	2.3E-4		GO:0098588	0.20315170514460648	0
17	3	GO Cellular Component		lamellar body	0.0099	ABCA3|LAMP1|SMPD1	51889	51991|51973|51971	2.5E-4		GO:0042599	0.200436480540245	0
407	10	GO Cellular Component		transport vesicle	0.0108	M6PR|TMEM30A|SYT1|APP|LAMP1|SV2A|NCALD|DLG4|STON2|IQSEC1	51889	51977|51992|51941|51979|51973|51921|51970|51932|51899|51928	2.7E-4		GO:0030133	0.19665762445130502	0
490	11	GO Cellular Component		cell-cell junction	0.0112	DSG2|EPB41L5|CNTNAP1|ADD1|IQGAP1|APP|ANK2|ARHGEF2|CADM3|SV2A|NDRG1	51889	51981|51987|52008|52007|51917|51979|51964|52010|51939|51921|51976	2.9E-4		GO:0005911	0.19507819773298182	0
959	16	GO Cellular Component		endosome	0.0128	M6PR|SCARB2|ABCB6|APP|EEA1|LAMP1|NISCH|SMPD1|CTSB|FYN|ANK2|TFRC|LGMN|PLD3|PMEL|NDRG1	51889	51977|51914|51962|51979|51990|51973|52002|51971|51980|51907|51964|52004|51988|51949|51935|51976	3.4E-4		GO:0005768	0.18927900303521317	0
203	7	GO Cellular Component		synaptic vesicle	0.0128	SYT1|APP|LAMP1|SV2A|DLG4|STON2|IQSEC1	51889	51941|51979|51973|51921|51932|51899|51928	3.4E-4		GO:0008021	0.18927900303521317	0
4880	48	GO Cellular Component		intracellular non-membrane-bounded organelle	0.0128	CBX5|STX1B|NEFM|EDF1|EIF2AK2|SLC1A4|GRWD1|PHC2|EPB41L5|ADD1|IQGAP1|RPS3|APP|CSTB|UBTF|RCN2|MRE11A|SHMT2|SNCA|CTSB|FYN|PITPNM1|SPTBN1|ANK2|ATP2B4|XRCC6|ARHGEF2|LHX9|NES|RPS27|EBF3|STXBP1|DDX50|RPS4X|BTF3|DLG4|POLDIP3|NDRG1|SSBP1|SPTBN2|C2CD5|VIM|STON2|CIRBP|MARCKS|IQSEC1|RPS10|NEFL	51889	52006|51983|51937|51999|51993|51915|51998|51934|51987|52007|51917|51943|51979|51994|51951|51922|51919|51955|51974|51980|51907|51965|52015|51964|51945|52005|52010|51909|51910|52020|51958|51933|51918|52016|51963|51932|51942|51976|51984|51960|51968|51923|51899|51986|51953|51928|51978|51925	3.3E-4		GO:0043232	0.18927900303521317	0
94	5	GO Cellular Component		extrinsic component of cytoplasmic side of plasma membrane	0.0135	GNAO1|ESYT1|IQGAP1|FYN|DLG4	51889	51946|52017|51917|51907|51932	3.8E-4		GO:0031234	0.1869666231504994	0
51	4	GO Cellular Component		excitatory synapse	0.0135	SYT1|CADM3|DLG4|SPTBN2	51889	51941|51939|51932|51960	3.7E-4		GO:0060076	0.1869666231504994	0
427	10	GO Cellular Component		vacuolar membrane	0.0139	M6PR|EEF1A2|TMEM30A|SCARB2|ABCB6|DAGLB|LAMP1|SLC3A2|CLCN7|PLD3	51889	51977|51936|51992|51914|51962|52001|51973|52014|51954|51949	4.0E-4		GO:0005774	0.1856985199745905	0
518	11	GO Cellular Component		neuronal cell body	0.0157	EEF1A2|SLC1A4|APP|RRM1|CNTN2|LAMP1|ARHGEF2|SV2A|KCNB2|SPTBN2|SLC38A1	51889	51936|51915|51979|51940|51989|51973|52010|51921|51927|51960|51900	4.5E-4		GO:0043025	0.18041003475907663	0
157	6	GO Cellular Component		cytoplasmic side of plasma membrane	0.0184	GNAO1|ESYT1|IQGAP1|PALM|FYN|DLG4	51889	51946|52017|51917|52000|51907|51932	5.4E-4		GO:0009898	0.17351821769904635	0
158	6	GO Cellular Component		presynaptic membrane	0.0187	STX1B|SYT1|CNTNAP1|ATP2B4|CADM3|STXBP1	51889	51983|51941|52008|51945|51939|51933	5.6E-4		GO:0042734	0.1728158393463501	0
531	11	GO Cellular Component		side of membrane	0.0187	EEF1A2|GNAO1|ESYT1|IQGAP1|LAMP1|PALM|CTSB|FYN|TFRC|DLG4|SLC38A1	51889	51936|51946|52017|51917|51973|52000|51980|51907|52004|51932|51900	5.6E-4		GO:0098552	0.1728158393463501	0
373	9	GO Cellular Component		lysosomal membrane	0.0204	M6PR|EEF1A2|TMEM30A|SCARB2|DAGLB|LAMP1|SLC3A2|CLCN7|PLD3	51889	51977|51936|51992|51914|52001|51973|52014|51954|51949	6.3E-4		GO:0005765	0.16903698325741012	0
166	6	GO Cellular Component		extrinsic component of plasma membrane	0.0225	GNAO1|ESYT1|IQGAP1|EEA1|FYN|DLG4	51889	51946|52017|51917|51990|51907|51932	7.1E-4		GO:0019897	0.16478174818886376	0
5	2	GO Cellular Component		endolysosome lumen	0.0244	CTSB|LGMN	51889	51980|51988	7.8E-4		GO:0036021	0.16126101736612705	0
113	5	GO Cellular Component		clathrin-coated vesicle membrane	0.0259	M6PR|SYT1|SCARB2|TFRC|NCALD	51889	51977|51941|51914|52004|51970	8.4E-4		GO:0030665	0.15867002359187482	0
174	6	GO Cellular Component		leading edge membrane	0.0271	EPB41L5|RPS3|PALM|SPTBN1|ARHGEF2|C2CD5	51889	51987|51943|52000|52015|52010|51968	9.0E-4		GO:0031256	0.15670307091255944	0
1261	18	GO Cellular Component		supramolecular complex	0.0271	CBX5|NEFM|SLC1A4|IQGAP1|SNCA|FYN|PITPNM1|SPTBN1|ANK2|ATP2B4|ARHGEF2|NES|RPS4X|POLDIP3|NDRG1|VIM|CIRBP|NEFL	51889	52006|51937|51915|51917|51974|51907|51965|52015|51964|51945|52010|51910|52016|51942|51976|51923|51986|51925	8.9E-4		GO:0099080	0.15670307091255944	0
68	4	GO Cellular Component		polysome	0.0309	RPS3|RPS4X|BTF3|VIM	51889	51943|52016|51963|51923	0.001		GO:0005844	0.15100415205751655	0
770	13	GO Cellular Component		cytoplasmic vesicle membrane	0.0331	M6PR|TMEM30A|SYT1|SCARB2|IQGAP1|ABCA3|LAMP1|TFRC|SV2A|NCALD|DLG4|C2CD5|SERPINB6	51889	51977|51992|51941|51914|51917|51991|51973|52004|51921|51970|51932|51968|51926	0.0011		GO:0030659	0.14801720062242812	0
183	6	GO Cellular Component		recycling endosome	0.0332	APP|EEA1|NISCH|ANK2|TFRC|NDRG1	51889	51979|51990|52002|51964|52004|51976	0.0012		GO:0055037	0.14788619162959638	0
125	5	GO Cellular Component		ficolin-1-rich granule lumen	0.0367	GNS|FTH1|CSTB|CTSB|XRCC6	51889	51913|51952|51994|51980|52005	0.0013		GO:1904813	0.14353339357479106	0
7	2	GO Cellular Component		alveolar lamellar body	0.0368	ABCA3|LAMP1	51889	51991|51973	0.0013		GO:0097208	0.14341521813264824	0
191	6	GO Cellular Component		clathrin-coated vesicle	0.0388	M6PR|SYT1|SCARB2|TFRC|NCALD|STON2	51889	51977|51941|51914|52004|51970|51899	0.0014		GO:0030136	0.14111682744057927	0
420	9	GO Cellular Component		apical part of cell	0.0388	TMEM30A|DSG2|APP|CTSB|ANK2|SLC3A2|LGMN|SPTBN2|SLC38A1	51889	51992|51981|51979|51980|51964|52014|51988|51960|51900	0.0014		GO:0045177	0.14111682744057927	0
425	9	GO Cellular Component		cell leading edge	0.0406	EPB41L5|IQGAP1|RPS3|APP|PALM|SPTBN1|ARHGEF2|C2CD5|VIM	51889	51987|51917|51943|51979|52000|52015|52010|51968|51923	0.0015		GO:0031252	0.1391473966422806	0
8	2	GO Cellular Component		neurofilament	0.0434	NEFM|NEFL	51889	51937|51925	0.0017		GO:0005883	0.13625102704874892	0
35	3	GO Cellular Component		integral component of synaptic vesicle membrane	0.0434	SYT1|LAMP1|SV2A	51889	51941|51973|51921	0.0017		GO:0030285	0.13625102704874892	0
612	11	GO Cellular Component		dendrite	0.0434	SLC1A4|GNAO1|CLSTN3|APP|LAMP1|FYN|ARHGEF2|SV2A|PREX1|DLG4|KCNB2	51889	51915|51946|51996|51979|51973|51907|52010|51921|51908|51932|51927	0.0017		GO:0030425	0.13625102704874892	0
35	3	GO Cellular Component		endosome lumen	0.0434	APP|CTSB|LGMN	51889	51979|51980|51988	0.0017		GO:0031904	0.13625102704874892	0
8	2	GO Cellular Component		postsynaptic cytoskeleton	0.0434	SPTBN2|NEFL	51889	51960|51925	0.0017		GO:0099571	0.13625102704874892	0
924	14	GO Cellular Component		nucleolus	0.0495	CBX5|EDF1|GRWD1|RPS3|CSTB|UBTF|RCN2|CTSB|SPTBN1|XRCC6|DDX50|STON2|IQSEC1|RPS10	51889	52006|51999|51998|51943|51994|51951|51922|51980|52015|52005|51918|51899|51928|51978	0.002		GO:0005730	0.13053948010664312	0
9	2	GO Cellular Component		spectrin	0.0495	SPTBN1|SPTBN2	51889	52015|51960	0.002		GO:0008091	0.13053948010664312	0
9	2	GO Cellular Component		spectrin-associated cytoskeleton	0.0495	SPTBN1|SPTBN2	51889	52015|51960	0.002		GO:0014731	0.13053948010664312	0
1703	21	GO Cellular Component		intrinsic component of plasma membrane	0.0495	M6PR|TSPAN9|SLC1A4|CNTNAP1|CLSTN3|APP|ECEL1|CNTN2|LAMP1|PALM|ATP2B4|TFRC|NRP2|CADM3|PLXNA3|SLC7A1|DLG4|MDGA1|PMEL|KCNB2|SLC38A1	51889	51977|52019|51915|52008|51996|51979|51972|51989|51973|52000|51945|52004|52003|51939|51969|52012|51932|51905|51935|51927|51900	0.002		GO:0031226	0.13053948010664312	0
38	3	GO Cellular Component		dendritic shaft	0.0495	APP|ARHGEF2|PREX1	51889	51979|52010|51908	0.0021		GO:0043198	0.13053948010664312	0

## Sheet: GO molecular function
# background genes	# genes	category	chart color	description	FDR value	genes	network.SUID	nodes.SUID	p-value	PMID	term name	transferred FDR value	year
12516	105	GO Molecular Function		binding	1.4E-4	M6PR|ASNS|CBX5|STX1B|EEF1A2|NEFM|EDF1|EIF2AK2|GRWD1|PHC2|GNS|SYT1|DSG2|MESDC2|GNAO1|EPB41L5|CNTNAP1|ADD1|SCARB2|ABCB6|CLSTN3|ESYT1|IQGAP1|FTH1|RPS3|APP|CSTB|DAGLB|RRM1|ABCA3|ECEL1|UBTF|SCG2|BRD3|EEA1|RCN2|MRE11A|WBSCR17|CNTN2|LAMP1|SHMT2|SNCA|NISCH|SMPD1|PALM|FIBP|CTSB|FYN|LINGO1|WARS|KHDRBS3|PITPNM1|SPTBN1|ANK2|GFPT1|ATP2B4|TRIM33|XRCC6|TFRC|NRP2|ARHGEF2|EPRS|LHX9|CADM3|NES|RPS27|EBF3|SV2A|ZNF45…	51889	51977|51912|52006|51983|51936|51937|51999|51993|51998|51934|51913|51941|51981|51959|51946|51987|52008|52007|51914|51962|51996|52017|51917|51952|51943|51979|51994|52001|51940|51991|51972|51951|51931|51906|51990|51922|51919|51997|51989|51973|51955|51974|52002|51971|52000|51961|51980|51907|51982|51920|51930|51965|52015|51964|51966|51945|51956|52005|52004|52003|52010|52018|51909|51939|51910|52020|519…	4.75E-8		GO:0005488	0.38538719643217617	0
7026	74	GO Molecular Function		protein binding	1.4E-4	M6PR|ASNS|CBX5|STX1B|EEF1A2|NEFM|EDF1|EIF2AK2|GRWD1|PHC2|SYT1|DSG2|MESDC2|GNAO1|EPB41L5|CNTNAP1|ADD1|SCARB2|ESYT1|IQGAP1|RPS3|APP|CSTB|RRM1|UBTF|SCG2|BRD3|EEA1|MRE11A|CNTN2|LAMP1|SHMT2|SNCA|NISCH|PALM|FIBP|CTSB|FYN|LINGO1|WARS|KHDRBS3|PITPNM1|SPTBN1|ANK2|ATP2B4|TRIM33|XRCC6|TFRC|NRP2|ARHGEF2|EPRS|CADM3|NES|EBF3|SV2A|PREX1|STXBP1|LYPLA2|IARS|SLC3A2|LGMN|NCALD|DLG4|HK1|PMEL|NDRG1|KCNB2|SPTBN2|VIM|S…	51889	51977|51912|52006|51983|51936|51937|51999|51993|51998|51934|51941|51981|51959|51946|51987|52008|52007|51914|52017|51917|51943|51979|51994|51940|51951|51931|51906|51990|51919|51989|51973|51955|51974|52002|52000|51961|51980|51907|51982|51920|51930|51965|52015|51964|51945|51956|52005|52004|52003|52010|52018|51939|51910|51958|51921|51908|51933|51957|51967|52014|51988|51970|51932|51901|51935|51976|519…	2.67E-8		GO:0005515	0.38538719643217617	0
1649	29	GO Molecular Function		RNA binding	5.2E-4	EEF1A2|EDF1|EIF2AK2|GRWD1|ADD1|RPS3|CSTB|UBTF|KHDRBS3|SPTBN1|XRCC6|TFRC|EPRS|RPS27|STXBP1|DDX50|RPS4X|IARS|SLC3A2|BTF3|POLDIP3|PEG10|SSBP1|CELF1|VIM|ALDH6A1|CIRBP|TAF15|RPS10	51889	51936|51999|51993|51998|52007|51943|51994|51951|51930|52015|52005|52004|52018|52020|51933|51918|52016|51967|52014|51963|51942|51938|51984|52013|51923|51929|51986|51902|51978	2.96E-7		GO:0003723	0.3283996656365201	0
1896	30	GO Molecular Function		identical protein binding	0.0021	ASNS|CBX5|EIF2AK2|PHC2|SYT1|MESDC2|ADD1|SCARB2|ESYT1|APP|RRM1|EEA1|MRE11A|CNTN2|SHMT2|SNCA|NISCH|FYN|WARS|KHDRBS3|TFRC|NRP2|EPRS|CADM3|STXBP1|HK1|PMEL|VIM|MARCKS|NEFL	51889	51912|52006|51993|51934|51941|51959|52007|51914|52017|51979|51940|51990|51919|51989|51955|51974|52002|51907|51920|51930|52004|52003|52018|51939|51933|51901|51935|51923|51953|51925	1.59E-6		GO:0042802	0.26777807052660807	0
104	7	GO Molecular Function		structural constituent of cytoskeleton	0.0061	NEFM|ADD1|SPTBN1|ANK2|SPTBN2|VIM|NEFL	51889	51937|52007|52015|51964|51960|51923|51925	5.88E-6		GO:0005200	0.22146701649892328	0
1216	22	GO Molecular Function		protein-containing complex binding	0.0061	M6PR|CBX5|EDF1|GNAO1|ADD1|IQGAP1|RPS3|APP|SNCA|NISCH|CTSB|FYN|SPTBN1|ANK2|XRCC6|TFRC|NES|DLG4|POLDIP3|VIM|MARCKS|NEFL	51889	51977|52006|51999|51946|52007|51917|51943|51979|51974|52002|51980|51907|52015|51964|52005|52004|51910|51932|51942|51923|51953|51925	6.76E-6		GO:0044877	0.22146701649892328	0
716	16	GO Molecular Function		protein domain specific binding	0.0088	M6PR|STX1B|EPB41L5|CNTNAP1|IQGAP1|APP|RRM1|LAMP1|FYN|WARS|KHDRBS3|ATP2B4|STXBP1|DLG4|VIM|NEFL	51889	51977|51983|51987|52008|51917|51979|51940|51973|51907|51920|51930|51945|51933|51932|51923|51925	1.19E-5		GO:0019904	0.20555173278498312	0
441	12	GO Molecular Function		phospholipid binding	0.0164	SYT1|SCARB2|ESYT1|IQGAP1|EEA1|SNCA|NISCH|PITPNM1|SPTBN1|PREX1|SPTBN2|C2CD5	51889	51941|51914|52017|51917|51990|51974|52002|51965|52015|51908|51960|51968	2.51E-5		GO:0005543	0.1785156151952302	0
2805	35	GO Molecular Function		anion binding	0.0198	ASNS|EEF1A2|EIF2AK2|SYT1|GNAO1|SCARB2|ABCB6|ESYT1|IQGAP1|APP|RRM1|ABCA3|EEA1|SHMT2|SNCA|NISCH|FYN|WARS|PITPNM1|SPTBN1|ATP2B4|XRCC6|NRP2|EPRS|PREX1|DDX50|IARS|PSAT1|CLCN7|MTHFD2|HK1|SPTBN2|ARL15|C2CD5|ALDH6A1	51889	51912|51936|51993|51941|51946|51914|51962|52017|51917|51979|51940|51991|51990|51955|51974|52002|51907|51920|51965|52015|51945|52005|52003|52018|51908|51918|51967|51950|51954|51975|51901|51960|51947|51968|51929	3.41E-5		GO:0043168	0.17033348097384687	0
201	8	GO Molecular Function		calmodulin binding	0.0252	EDF1|SYT1|ADD1|IQGAP1|EEA1|SPTBN1|ATP2B4|MARCKS	51889	51999|51941|52007|51917|51990|52015|51945|51953	4.82E-5		GO:0005516	0.15985994592184558	0
2239	29	GO Molecular Function		enzyme binding	0.0493	CBX5|STX1B|EEF1A2|SCARB2|IQGAP1|RPS3|APP|CSTB|LAMP1|NISCH|FYN|WARS|PITPNM1|SPTBN1|ANK2|ATP2B4|TFRC|ARHGEF2|EPRS|SV2A|PREX1|STXBP1|IARS|DLG4|NDRG1|MARCKS|IQSEC1|NEFL|SERPINB6	51889	52006|51983|51936|51914|51917|51943|51979|51994|51973|52002|51907|51920|51965|52015|51964|51945|52004|52010|52018|51921|51908|51933|51967|51932|51976|51953|51928|51925|51926	1.0E-4		GO:0019899	0.130715308072277	0

## Sheet: DISEASES
# background genes	# genes	category	chart color	description	FDR value	genes	network.SUID	nodes.SUID	p-value	PMID	term name	transferred FDR value	year
1124	24	DISEASES		Central nervous system disease	5.6E-4	STX1B|EEF1A2|SLC1A4|GNAO1|SCARB2|APP|CSTB|RRM1|UBTF|CNTN2|SNCA|SMPD1|CTSB|LINGO1|WARS|EPRS|STXBP1|GBA2|PLD3|HK1|NDRG1|SPTBN2|VIM|NEFL	51889	51983|51936|51915|51946|51914|51979|51994|51940|51951|51989|51974|51971|51980|51982|51920|52018|51933|51916|51949|51901|51976|51960|51923|51925	1.29E-7		DOID:331	0.32518119729938	0
478	14	DISEASES		Neurodegenerative disease	0.0048	APP|RRM1|UBTF|SNCA|SMPD1|CTSB|WARS|EPRS|GBA2|PLD3|HK1|NDRG1|SPTBN2|NEFL	51889	51979|51940|51951|51974|51971|51980|51920|52018|51916|51949|51901|51976|51960|51925	2.24E-6		DOID:1289	0.23187587626244127	0
732	16	DISEASES		Brain disease	0.0223	STX1B|EEF1A2|SLC1A4|GNAO1|SCARB2|APP|CSTB|CNTN2|SNCA|LINGO1|EPRS|STXBP1|PLD3|SPTBN2|VIM|NEFL	51889	51983|51936|51915|51946|51914|51979|51994|51989|51974|51982|52018|51933|51949|51960|51923|51925	1.55E-5		DOID:936	0.16516951369518393	0

## Sheet: COMPARTMENTS
# background genes	# genes	category	chart color	description	FDR value	genes	network.SUID	nodes.SUID	p-value	PMID	term name	transferred FDR value	year
14603	118	COMPARTMENTS		Cellular_component	1.25E-7	M6PR|TSPAN9|ASNS|CBX5|STX1B|EEF1A2|EMC2|NEFM|EDF1|TMEM30A|EIF2AK2|SLC1A4|GRWD1|PHC2|GNS|ALDH1L2|TTYH3|SYT1|DSG2|MESDC2|GNAO1|LGALS3BP|EPB41L5|CNTNAP1|ADD1|SCARB2|ABCB6|ESYT1|IQGAP1|FTH1|RPS3|APP|GSTT2B|CSTB|DAGLB|RRM1|ABCA3|ECEL1|UBTF|SCG2|EEA1|RCN2|MRE11A|CNTN2|LAMP1|SHMT2|SNCA|NISCH|SMPD1|PALM|FIBP|CTSB|FYN|LINGO1|WARS|KHDRBS3|PITPNM1|SPTBN1|ANK2|GFPT1|ATP2B4|SUSD2|TRIM33|XRCC6|TFRC|NRP2|ARHGEF…	51889	51977|52019|51912|52006|51983|51936|51944|51937|51999|51992|51993|51915|51998|51934|51913|51995|51903|51941|51981|51959|51946|51948|51987|52008|52007|51914|51962|52017|51917|51952|51943|51979|52011|51994|52001|51940|51991|51972|51951|51931|51990|51922|51919|51989|51973|51955|51974|52002|51971|52000|51961|51980|51907|51982|51920|51930|51965|52015|51964|51966|51945|51924|51956|52005|52004|52003|520…	4.51E-11		GOCC:0005575	0.6903089986991944	0
2041	37	COMPARTMENTS		Vesicle	2.3E-6	M6PR|TMEM30A|GNS|SYT1|LGALS3BP|SCARB2|IQGAP1|FTH1|APP|CSTB|ABCA3|SCG2|EEA1|LAMP1|SNCA|NISCH|SMPD1|PALM|CTSB|FYN|XRCC6|TFRC|ARHGEF2|SV2A|STXBP1|TXNDC5|LGMN|NCALD|DLG4|PLD3|PMEL|NDRG1|C2CD5|VIM|STON2|MARCKS|SERPINB6	51889	51977|51992|51913|51941|51948|51914|51917|51952|51979|51994|51991|51931|51990|51973|51974|52002|51971|52000|51980|51907|52005|52004|52010|51921|51933|51911|51988|51970|51932|51949|51935|51976|51968|51923|51899|51953|51926	1.66E-9		GOCC:0031982	0.5638272163982407	0
1702	33	COMPARTMENTS		Cytoplasmic vesicle	3.05E-6	M6PR|TMEM30A|GNS|SYT1|LGALS3BP|SCARB2|IQGAP1|FTH1|APP|CSTB|ABCA3|SCG2|EEA1|LAMP1|SNCA|NISCH|SMPD1|CTSB|FYN|XRCC6|TFRC|SV2A|STXBP1|TXNDC5|LGMN|NCALD|DLG4|PLD3|PMEL|NDRG1|C2CD5|STON2|SERPINB6	51889	51977|51992|51913|51941|51948|51914|51917|51952|51979|51994|51991|51931|51990|51973|51974|52002|51971|51980|51907|52005|52004|51921|51933|51911|51988|51970|51932|51949|51935|51976|51968|51899|51926	3.3E-9		GOCC:0031410	0.5515700160653214	0
1704	33	COMPARTMENTS		Intracellular vesicle	3.05E-6	M6PR|TMEM30A|GNS|SYT1|LGALS3BP|SCARB2|IQGAP1|FTH1|APP|CSTB|ABCA3|SCG2|EEA1|LAMP1|SNCA|NISCH|SMPD1|CTSB|FYN|XRCC6|TFRC|SV2A|STXBP1|TXNDC5|LGMN|NCALD|DLG4|PLD3|PMEL|NDRG1|C2CD5|STON2|SERPINB6	51889	51977|51992|51913|51941|51948|51914|51917|51952|51979|51994|51991|51931|51990|51973|51974|52002|51971|51980|51907|52005|52004|51921|51933|51911|51988|51970|51932|51949|51935|51976|51968|51899|51926	3.4E-9		GOCC:0097708	0.5515700160653214	0
8028	81	COMPARTMENTS		Cytoplasm	8.6E-6	M6PR|ASNS|STX1B|EEF1A2|EMC2|NEFM|EDF1|TMEM30A|EIF2AK2|GNS|ALDH1L2|SYT1|MESDC2|LGALS3BP|EPB41L5|ADD1|SCARB2|ABCB6|ESYT1|IQGAP1|FTH1|RPS3|APP|GSTT2B|CSTB|RRM1|ABCA3|SCG2|EEA1|RCN2|LAMP1|SHMT2|SNCA|NISCH|SMPD1|CTSB|FYN|WARS|PITPNM1|SPTBN1|ANK2|GFPT1|ATP2B4|XRCC6|TFRC|ARHGEF2|EPRS|RPS27|SV2A|PREX1|STXBP1|RPS4X|IARS|PSAT1|SLC3A2|GBA2|TXNDC5|BTF3|CLCN7|LGMN|MTHFD2|NCALD|DLG4|PLD3|POLDIP3|HK1|PMEL|NDRG1…	51889	51977|51912|51983|51936|51944|51937|51999|51992|51993|51913|51995|51941|51959|51948|51987|52007|51914|51962|52017|51917|51952|51943|51979|52011|51994|51940|51991|51931|51990|51922|51973|51955|51974|52002|51971|51980|51907|51920|51965|52015|51964|51966|51945|52005|52004|52010|52018|52020|51921|51908|51933|52016|51967|51950|52014|51916|51911|51963|51954|51988|51975|51970|51932|51949|51942|51901|519…	1.55E-8		GOCC:0005737	0.5065501548756433	0
11202	99	COMPARTMENTS		Intracellular	1.01E-5	M6PR|ASNS|CBX5|STX1B|EEF1A2|EMC2|NEFM|EDF1|TMEM30A|EIF2AK2|SLC1A4|GRWD1|PHC2|GNS|ALDH1L2|SYT1|MESDC2|GNAO1|LGALS3BP|EPB41L5|ADD1|SCARB2|ABCB6|ESYT1|IQGAP1|FTH1|RPS3|APP|GSTT2B|CSTB|RRM1|ABCA3|UBTF|SCG2|EEA1|RCN2|MRE11A|LAMP1|SHMT2|SNCA|NISCH|SMPD1|PALM|FIBP|CTSB|FYN|WARS|KHDRBS3|PITPNM1|SPTBN1|ANK2|GFPT1|ATP2B4|TRIM33|XRCC6|TFRC|ARHGEF2|EPRS|NES|RPS27|EBF3|SV2A|ZNF451|PREX1|STXBP1|DDX50|RPS4X|IAR…	51889	51977|51912|52006|51983|51936|51944|51937|51999|51992|51993|51915|51998|51934|51913|51995|51941|51959|51946|51948|51987|52007|51914|51962|52017|51917|51952|51943|51979|52011|51994|51940|51991|51951|51931|51990|51922|51919|51973|51955|51974|52002|51971|52000|51961|51980|51907|51920|51930|51965|52015|51964|51966|51945|51956|52005|52004|52010|52018|51910|52020|51958|51921|52009|51908|51933|51918|520…	2.19E-8		GOCC:0005622	0.4995678626217358	0
3515	47	COMPARTMENTS		Plasma membrane	2.95E-5	TSPAN9|TMEM30A|SLC1A4|TTYH3|SYT1|DSG2|GNAO1|CNTNAP1|ADD1|ABCB6|IQGAP1|RPS3|APP|DAGLB|ABCA3|EEA1|CNTN2|LAMP1|SNCA|NISCH|SMPD1|PALM|FYN|LINGO1|SPTBN1|ANK2|ATP2B4|SUSD2|TFRC|NRP2|ARHGEF2|CADM3|SV2A|PLXNA3|PREX1|STXBP1|SLC3A2|FAM171A1|SLC7A1|DLG4|MDGA1|PMEL|NDRG1|KCNB2|C2CD5|SLC38A1|MARCKS	51889	52019|51992|51915|51903|51941|51981|51946|52008|52007|51962|51917|51943|51979|52001|51991|51990|51989|51973|51974|52002|51971|52000|51907|51982|52015|51964|51945|51924|52004|52003|52010|51939|51921|51969|51908|51933|52014|51904|52012|51932|51905|51935|51976|51927|51968|51900|51953	8.37E-8		GOCC:0005886	0.45301779840218365	0
9260	87	COMPARTMENTS		Intracellular organelle	2.95E-5	M6PR|CBX5|STX1B|EEF1A2|EMC2|NEFM|EDF1|TMEM30A|EIF2AK2|SLC1A4|GRWD1|PHC2|GNS|ALDH1L2|SYT1|MESDC2|LGALS3BP|ADD1|SCARB2|ABCB6|ESYT1|IQGAP1|FTH1|RPS3|APP|CSTB|ABCA3|UBTF|SCG2|EEA1|RCN2|MRE11A|LAMP1|SHMT2|SNCA|NISCH|SMPD1|PALM|FIBP|CTSB|FYN|KHDRBS3|SPTBN1|ANK2|ATP2B4|TRIM33|XRCC6|TFRC|ARHGEF2|NES|RPS27|EBF3|SV2A|ZNF451|STXBP1|DDX50|RPS4X|SLC3A2|GBA2|TXNDC5|BTF3|CLCN7|LGMN|MTHFD2|NCALD|DLG4|PLD3|POLDIP…	51889	51977|52006|51983|51936|51944|51937|51999|51992|51993|51915|51998|51934|51913|51995|51941|51959|51948|52007|51914|51962|52017|51917|51952|51943|51979|51994|51991|51951|51931|51990|51922|51919|51973|51955|51974|52002|51971|52000|51961|51980|51907|51930|52015|51964|51945|51956|52005|52004|52010|51910|52020|51958|51921|52009|51933|51918|52016|52014|51916|51911|51963|51954|51988|51975|51970|51932|519…	7.46E-8		GOCC:0043229	0.45301779840218365	0
3658	48	COMPARTMENTS		Cell periphery	2.95E-5	TSPAN9|TMEM30A|SLC1A4|TTYH3|SYT1|DSG2|GNAO1|CNTNAP1|ADD1|ABCB6|IQGAP1|RPS3|APP|DAGLB|ABCA3|EEA1|CNTN2|LAMP1|SNCA|NISCH|SMPD1|PALM|FYN|LINGO1|SPTBN1|ANK2|ATP2B4|SUSD2|TFRC|NRP2|ARHGEF2|CADM3|SV2A|PLXNA3|PREX1|STXBP1|SLC3A2|FAM171A1|SLC7A1|DLG4|MDGA1|PMEL|NDRG1|KCNB2|SPTBN2|C2CD5|SLC38A1|MARCKS	51889	52019|51992|51915|51903|51941|51981|51946|52008|52007|51962|51917|51943|51979|52001|51991|51990|51989|51973|51974|52002|51971|52000|51907|51982|52015|51964|51945|51924|52004|52003|52010|51939|51921|51969|51908|51933|52014|51904|52012|51932|51905|51935|51976|51927|51960|51968|51900|51953	1.01E-7		GOCC:0071944	0.45301779840218365	0
775	20	COMPARTMENTS		Secretory vesicle	2.95E-5	TMEM30A|GNS|SYT1|LGALS3BP|IQGAP1|FTH1|APP|CSTB|ABCA3|SCG2|LAMP1|SNCA|CTSB|XRCC6|SV2A|STXBP1|TXNDC5|DLG4|STON2|SERPINB6	51889	51992|51913|51941|51948|51917|51952|51979|51994|51991|51931|51973|51974|51980|52005|51921|51933|51911|51932|51899|51926	9.09E-8		GOCC:0099503	0.45301779840218365	0
2880	40	COMPARTMENTS		Cytosol	1.1E-4	ASNS|STX1B|EDF1|EIF2AK2|EPB41L5|ADD1|IQGAP1|FTH1|RPS3|APP|CSTB|RRM1|EEA1|SNCA|NISCH|FYN|WARS|PITPNM1|ANK2|XRCC6|ARHGEF2|EPRS|RPS27|PREX1|STXBP1|RPS4X|IARS|PSAT1|SLC3A2|GBA2|BTF3|NCALD|DLG4|NDRG1|PEG10|SPTBN2|C2CD5|VIM|STON2|RPS10	51889	51912|51983|51999|51993|51987|52007|51917|51952|51943|51979|51994|51940|51990|51974|52002|51907|51920|51965|51964|52005|52010|52018|52020|51908|51933|52016|51967|51950|52014|51916|51963|51970|51932|51976|51938|51960|51968|51923|51899|51978	4.75E-7		GOCC:0005829	0.3958607314841775	0
9733	88	COMPARTMENTS		Organelle	1.1E-4	M6PR|CBX5|STX1B|EEF1A2|EMC2|NEFM|EDF1|TMEM30A|EIF2AK2|SLC1A4|GRWD1|PHC2|GNS|ALDH1L2|SYT1|MESDC2|LGALS3BP|ADD1|SCARB2|ABCB6|ESYT1|IQGAP1|FTH1|RPS3|APP|CSTB|ABCA3|UBTF|SCG2|EEA1|RCN2|MRE11A|LAMP1|SHMT2|SNCA|NISCH|SMPD1|PALM|FIBP|CTSB|FYN|KHDRBS3|SPTBN1|ANK2|GFPT1|ATP2B4|TRIM33|XRCC6|TFRC|ARHGEF2|NES|RPS27|EBF3|SV2A|ZNF451|STXBP1|DDX50|RPS4X|SLC3A2|GBA2|TXNDC5|BTF3|CLCN7|LGMN|MTHFD2|NCALD|DLG4|PLD3|…	51889	51977|52006|51983|51936|51944|51937|51999|51992|51993|51915|51998|51934|51913|51995|51941|51959|51948|52007|51914|51962|52017|51917|51952|51943|51979|51994|51991|51951|51931|51990|51922|51919|51973|51955|51974|52002|51971|52000|51961|51980|51907|51930|52015|51964|51966|51945|51956|52005|52004|52010|51910|52020|51958|51921|52009|51933|51918|52016|52014|51916|51911|51963|51954|51988|51975|51970|519…	4.41E-7		GOCC:0043226	0.3958607314841775	0
5640	61	COMPARTMENTS		Membrane	1.6E-4	M6PR|TSPAN9|STX1B|EEF1A2|EMC2|TMEM30A|SLC1A4|TTYH3|SYT1|DSG2|GNAO1|CNTNAP1|ADD1|SCARB2|ABCB6|ESYT1|IQGAP1|RPS3|APP|DAGLB|ABCA3|EEA1|CNTN2|LAMP1|SHMT2|SNCA|NISCH|SMPD1|PALM|FIBP|FYN|LINGO1|SPTBN1|ANK2|ATP2B4|SUSD2|TFRC|NRP2|ARHGEF2|CADM3|SV2A|PLXNA3|PREX1|STXBP1|SLC3A2|GBA2|FAM171A1|SLC7A1|CLCN7|NCALD|DLG4|PLD3|MDGA1|PMEL|NDRG1|KCNB2|C2CD5|VIM|SLC38A1|MARCKS|SERPINB6	51889	51977|52019|51983|51936|51944|51992|51915|51903|51941|51981|51946|52008|52007|51914|51962|52017|51917|51943|51979|52001|51991|51990|51989|51973|51955|51974|52002|51971|52000|51961|51907|51982|52015|51964|51945|51924|52004|52003|52010|51939|51921|51969|51908|51933|52014|51916|51904|52012|51954|51970|51932|51949|51905|51935|51976|51927|51968|51923|51900|51953|51926	7.49E-7		GOCC:0016020	0.3795880017344075	0
8631	79	COMPARTMENTS		Membrane-bounded organelle	7.5E-4	M6PR|CBX5|STX1B|EEF1A2|EMC2|EDF1|TMEM30A|GRWD1|PHC2|GNS|ALDH1L2|SYT1|MESDC2|LGALS3BP|ADD1|SCARB2|ABCB6|ESYT1|IQGAP1|FTH1|RPS3|APP|CSTB|ABCA3|UBTF|SCG2|EEA1|RCN2|MRE11A|LAMP1|SHMT2|SNCA|NISCH|SMPD1|PALM|FIBP|CTSB|FYN|KHDRBS3|SPTBN1|GFPT1|TRIM33|XRCC6|TFRC|ARHGEF2|RPS27|EBF3|SV2A|ZNF451|STXBP1|DDX50|SLC3A2|GBA2|TXNDC5|BTF3|CLCN7|LGMN|MTHFD2|NCALD|DLG4|PLD3|POLDIP3|HK1|PMEL|NDRG1|PEG10|SSBP1|CELF1|C…	51889	51977|52006|51983|51936|51944|51999|51992|51998|51934|51913|51995|51941|51959|51948|52007|51914|51962|52017|51917|51952|51943|51979|51994|51991|51951|51931|51990|51922|51919|51973|51955|51974|52002|51971|52000|51961|51980|51907|51930|52015|51966|51956|52005|52004|52010|52020|51958|51921|52009|51933|51918|52014|51916|51911|51963|51954|51988|51975|51970|51932|51949|51942|51901|51935|51976|51938|519…	3.79E-6		GOCC:0043227	0.31249387366083	0
3055	39	COMPARTMENTS		Endomembrane system	0.0011	M6PR|CBX5|EMC2|TMEM30A|GNS|SYT1|MESDC2|LGALS3BP|SCARB2|ABCB6|ESYT1|FTH1|APP|CSTB|ABCA3|SCG2|EEA1|RCN2|LAMP1|SNCA|NISCH|SMPD1|FIBP|CTSB|FYN|XRCC6|TFRC|SV2A|STXBP1|GBA2|TXNDC5|LGMN|NCALD|DLG4|PLD3|PMEL|NDRG1|STON2|SERPINB6	51889	51977|52006|51944|51992|51913|51941|51959|51948|51914|51962|52017|51952|51979|51994|51991|51931|51990|51922|51973|51974|52002|51971|51961|51980|51907|52005|52004|51921|51933|51916|51911|51988|51970|51932|51949|51935|51976|51899|51926	5.71E-6		GOCC:0012505	0.2958607314841775	0
534	14	COMPARTMENTS		Lytic vacuole	0.0013	M6PR|EEF1A2|TMEM30A|GNS|SCARB2|FTH1|LAMP1|SNCA|SMPD1|CTSB|TXNDC5|CLCN7|LGMN|PLD3	51889	51977|51936|51992|51913|51914|51952|51973|51974|51971|51980|51911|51954|51988|51949	7.71E-6		GOCC:0000323	0.2886056647693163	0
531	14	COMPARTMENTS		Lysosome	0.0013	M6PR|EEF1A2|TMEM30A|GNS|SCARB2|FTH1|LAMP1|SNCA|SMPD1|CTSB|TXNDC5|CLCN7|LGMN|PLD3	51889	51977|51936|51992|51913|51914|51952|51973|51974|51971|51980|51911|51954|51988|51949	7.25E-6		GOCC:0005764	0.2886056647693163	0
692	16	COMPARTMENTS		Secretory granule	0.0013	TMEM30A|GNS|SYT1|LGALS3BP|FTH1|APP|CSTB|ABCA3|SCG2|LAMP1|SNCA|CTSB|XRCC6|STXBP1|TXNDC5|SERPINB6	51889	51992|51913|51941|51948|51952|51979|51994|51991|51931|51973|51974|51980|52005|51933|51911|51926	7.83E-6		GOCC:0030141	0.2886056647693163	0
1214	21	COMPARTMENTS		Whole membrane	0.0032	M6PR|EEF1A2|TMEM30A|SYT1|SCARB2|ABCB6|APP|ABCA3|EEA1|LAMP1|FYN|ATP2B4|TFRC|SV2A|CLCN7|NCALD|DLG4|PLD3|PMEL|NDRG1|SERPINB6	51889	51977|51936|51992|51941|51914|51962|51979|51991|51990|51973|51907|51945|52004|51921|51954|51970|51932|51949|51935|51976|51926	2.19E-5		GOCC:0098805	0.24948500216800942	0
597	14	COMPARTMENTS		Vacuole	0.0036	M6PR|EEF1A2|TMEM30A|GNS|SCARB2|FTH1|LAMP1|SNCA|SMPD1|CTSB|TXNDC5|CLCN7|LGMN|PLD3	51889	51977|51936|51992|51913|51914|51952|51973|51974|51971|51980|51911|51954|51988|51949	2.6E-5		GOCC:0005773	0.24436974992327126	0
89	6	COMPARTMENTS		Lysosomal lumen	0.0037	GNS|SMPD1|CTSB|TXNDC5|LGMN|PLD3	51889	51913|51971|51980|51911|51988|51949	2.77E-5		GOCC:0043202	0.2431798275933005	0
262	9	COMPARTMENTS		Axon	0.0061	NEFM|CNTNAP1|IQGAP1|APP|CNTN2|SNCA|SPTBN1|DLG4|NEFL	51889	51937|52008|51917|51979|51989|51974|52015|51932|51925	4.89E-5		GOCC:0030424	0.22146701649892328	0
642	14	COMPARTMENTS		Endosome	0.0068	M6PR|SCARB2|APP|EEA1|LAMP1|NISCH|SMPD1|CTSB|FYN|TFRC|LGMN|PLD3|PMEL|NDRG1	51889	51977|51914|51979|51990|51973|52002|51971|51980|51907|52004|51988|51949|51935|51976	5.62E-5		GOCC:0005768	0.2167491087293764	0
496	12	COMPARTMENTS		Synapse	0.0088	SYT1|RPS3|APP|CNTN2|FYN|RPS27|SV2A|DLG4|MDGA1|SPTBN2|STON2|NEFL	51889	51941|51943|51979|51989|51907|52020|51921|51932|51905|51960|51899|51925	7.59E-5		GOCC:0045202	0.20555173278498312	0
11	3	COMPARTMENTS		Juxtaparanode region of axon	0.0089	CNTNAP1|CNTN2|DLG4	51889	52008|51989|51932	8.04E-5		GOCC:0044224	0.20506099933550873	0
71	5	COMPARTMENTS		Intermediate filament	0.0115	NEFM|SLC1A4|NES|VIM|NEFL	51889	51937|51915|51910|51923|51925	1.1E-4		GOCC:0005882	0.19393021596463883	0
36	4	COMPARTMENTS		Cytosolic small ribosomal subunit	0.0115	RPS3|RPS27|RPS4X|RPS10	51889	51943|52020|52016|51978	1.1E-4		GOCC:0022627	0.19393021596463883	0
3123	36	COMPARTMENTS		Intracellular non-membrane-bounded organelle	0.0132	CBX5|NEFM|EDF1|EIF2AK2|SLC1A4|GRWD1|ADD1|IQGAP1|RPS3|CSTB|UBTF|MRE11A|SHMT2|SNCA|CTSB|SPTBN1|ANK2|ATP2B4|XRCC6|ARHGEF2|NES|RPS27|DDX50|RPS4X|DLG4|POLDIP3|NDRG1|SSBP1|SPTBN2|C2CD5|VIM|CIRBP|MARCKS|IQSEC1|RPS10|NEFL	51889	52006|51937|51999|51993|51915|51998|52007|51917|51943|51994|51951|51919|51955|51974|51980|52015|51964|51945|52005|52010|51910|52020|51918|52016|51932|51942|51976|51984|51960|51968|51923|51986|51953|51928|51978|51925	1.3E-4		GOCC:0043232	0.18794260687941503	0
3135	36	COMPARTMENTS		Non-membrane-bounded organelle	0.0137	CBX5|NEFM|EDF1|EIF2AK2|SLC1A4|GRWD1|ADD1|IQGAP1|RPS3|CSTB|UBTF|MRE11A|SHMT2|SNCA|CTSB|SPTBN1|ANK2|ATP2B4|XRCC6|ARHGEF2|NES|RPS27|DDX50|RPS4X|DLG4|POLDIP3|NDRG1|SSBP1|SPTBN2|C2CD5|VIM|CIRBP|MARCKS|IQSEC1|RPS10|NEFL	51889	52006|51937|51999|51993|51915|51998|52007|51917|51943|51994|51951|51919|51955|51974|51980|52015|51964|51945|52005|52010|51910|52020|51918|52016|51932|51942|51976|51984|51960|51968|51923|51986|51953|51928|51978|51925	1.4E-4		GOCC:0043228	0.18632794328435934	0
550	12	COMPARTMENTS		Cytoplasmic vesicle membrane	0.018	M6PR|TMEM30A|SYT1|SCARB2|ABCA3|LAMP1|TFRC|SV2A|NCALD|DLG4|C2CD5|SERPINB6	51889	51977|51992|51941|51914|51991|51973|52004|51921|51970|51932|51968|51926	2.0E-4		GOCC:0030659	0.1744727494896694	0
472	11	COMPARTMENTS		Supramolecular fiber	0.0181	NEFM|SLC1A4|IQGAP1|SNCA|ANK2|ATP2B4|ARHGEF2|NES|NDRG1|VIM|NEFL	51889	51937|51915|51917|51974|51964|51945|52010|51910|51976|51923|51925	2.1E-4		GOCC:0099512	0.17423214251308156	0
186	7	COMPARTMENTS		Ficolin-1-rich granule	0.0181	GNS|FTH1|CSTB|LAMP1|CTSB|XRCC6|SERPINB6	51889	51913|51952|51994|51973|51980|52005|51926	2.0E-4		GOCC:0101002	0.17423214251308156	0
560	12	COMPARTMENTS		Vesicle membrane	0.0192	M6PR|TMEM30A|SYT1|SCARB2|ABCA3|LAMP1|TFRC|SV2A|NCALD|DLG4|C2CD5|SERPINB6	51889	51977|51992|51941|51914|51991|51973|52004|51921|51970|51932|51968|51926	2.3E-4		GOCC:0012506	0.17166987712964504	0
45	4	COMPARTMENTS		Main axon	0.0195	CNTNAP1|CNTN2|SPTBN1|DLG4	51889	52008|51989|52015|51932	2.4E-4		GOCC:0044304	0.1709965388637482	0
480	11	COMPARTMENTS		Supramolecular polymer	0.0195	NEFM|SLC1A4|IQGAP1|SNCA|ANK2|ATP2B4|ARHGEF2|NES|NDRG1|VIM|NEFL	51889	51937|51915|51917|51974|51964|51945|52010|51910|51976|51923|51925	2.4E-4		GOCC:0099081	0.1709965388637482	0
489	11	COMPARTMENTS		Supramolecular complex	0.0217	NEFM|SLC1A4|IQGAP1|SNCA|ANK2|ATP2B4|ARHGEF2|NES|NDRG1|VIM|NEFL	51889	51937|51915|51917|51974|51964|51945|52010|51910|51976|51923|51925	2.8E-4		GOCC:0099080	0.16635402661514703	0
99	5	COMPARTMENTS		Clathrin-coated vesicle membrane	0.0355	M6PR|SYT1|SCARB2|TFRC|NCALD	51889	51977|51941|51914|52004|51970	4.7E-4		GOCC:0030665	0.1449771646944906	0
101	5	COMPARTMENTS		Exocytic vesicle	0.0368	SYT1|APP|SV2A|DLG4|STON2	51889	51941|51979|51921|51932|51899	5.2E-4		GOCC:0070382	0.14341521813264824	0
1415	20	COMPARTMENTS		Bounding membrane of organelle	0.0368	M6PR|EEF1A2|TMEM30A|SYT1|SCARB2|ABCB6|APP|ABCA3|EEA1|LAMP1|TFRC|SV2A|GBA2|CLCN7|NCALD|DLG4|PLD3|PMEL|NDRG1|SERPINB6	51889	51977|51936|51992|51941|51914|51962|51979|51991|51990|51973|52004|51921|51916|51954|51970|51932|51949|51935|51976|51926	5.1E-4		GOCC:0098588	0.14341521813264824	0
441	10	COMPARTMENTS		Extracellular vesicle	0.0368	LGALS3BP|FTH1|APP|EEA1|LAMP1|SMPD1|CTSB|TFRC|VIM|MARCKS	51889	51948|51952|51979|51990|51973|51971|51980|52004|51923|51953	5.1E-4		GOCC:1903561	0.14341521813264824	0
221	7	COMPARTMENTS		Transport vesicle	0.0373	M6PR|SYT1|APP|SV2A|NCALD|DLG4|STON2	51889	51977|51941|51979|51921|51970|51932|51899	5.5E-4		GOCC:0030133	0.14282911681913124	0
367	9	COMPARTMENTS		Extracellular exosome	0.0373	LGALS3BP|APP|EEA1|LAMP1|SMPD1|CTSB|TFRC|VIM|MARCKS	51889	51948|51979|51990|51973|51971|51980|52004|51923|51953	5.6E-4		GOCC:0070062	0.14282911681913124	0
453	10	COMPARTMENTS		Extracellular organelle	0.0399	LGALS3BP|FTH1|APP|EEA1|LAMP1|SMPD1|CTSB|TFRC|VIM|MARCKS	51889	51948|51952|51979|51990|51973|51971|51980|52004|51923|51953	6.2E-4		GOCC:0043230	0.13990271043132518	0
168	6	COMPARTMENTS		Vacuolar lumen	0.0448	GNS|SMPD1|CTSB|TXNDC5|LGMN|PLD3	51889	51913|51971|51980|51911|51988|51949	7.6E-4		GOCC:0005775	0.1348721986001856	0
7546	65	COMPARTMENTS		Intracellular membrane-bounded organelle	0.0448	M6PR|CBX5|STX1B|EEF1A2|EMC2|EDF1|TMEM30A|GRWD1|PHC2|GNS|ALDH1L2|MESDC2|ADD1|SCARB2|ABCB6|ESYT1|IQGAP1|FTH1|RPS3|APP|CSTB|UBTF|SCG2|RCN2|MRE11A|LAMP1|SHMT2|SNCA|SMPD1|PALM|FIBP|CTSB|FYN|KHDRBS3|SPTBN1|TRIM33|XRCC6|TFRC|RPS27|EBF3|ZNF451|DDX50|SLC3A2|GBA2|TXNDC5|BTF3|CLCN7|LGMN|MTHFD2|NCALD|PLD3|POLDIP3|HK1|PMEL|NDRG1|PEG10|SSBP1|CELF1|VIM|ALDH6A1|GTF2I|CIRBP|TAF15|IQSEC1|RPS10	51889	51977|52006|51983|51936|51944|51999|51992|51998|51934|51913|51995|51959|52007|51914|51962|52017|51917|51952|51943|51979|51994|51951|51931|51922|51919|51973|51955|51974|51971|52000|51961|51980|51907|51930|52015|51956|52005|52004|52020|51958|52009|51918|52014|51916|51911|51963|51954|51988|51975|51970|51949|51942|51901|51935|51976|51938|51984|52013|51923|51929|51985|51986|51902|51928|51978	7.1E-4		GOCC:0043231	0.1348721986001856	0
109	5	COMPARTMENTS		Intermediate filament cytoskeleton	0.0448	NEFM|SLC1A4|NES|VIM|NEFL	51889	51937|51915|51910|51923|51925	7.2E-4		GOCC:0045111	0.1348721986001856	0
639	12	COMPARTMENTS		Plasma membrane region	0.0448	SYT1|RPS3|CNTN2|PALM|SPTBN1|ANK2|ATP2B4|TFRC|ARHGEF2|DLG4|C2CD5|SLC38A1	51889	51941|51943|51989|52000|52015|51964|51945|52004|52010|51932|51968|51900	7.3E-4		GOCC:0098590	0.1348721986001856	0
63	4	COMPARTMENTS		Small ribosomal subunit	0.0452	RPS3|RPS27|RPS4X|RPS10	51889	51943|52020|52016|51978	8.0E-4		GOCC:0015935	0.1344861565188618	0
5	2	COMPARTMENTS		Endolysosome lumen	0.0452	CTSB|LGMN	51889	51980|51988	7.8E-4		GOCC:0036021	0.1344861565188618	0
5	2	COMPARTMENTS		GAIT complex	0.0452	SNCA|EPRS	51889	51974|52018	7.8E-4		GOCC:0097452	0.1344861565188618	0
240	7	COMPARTMENTS		Postsynapse	0.0481	RPS3|APP|CNTN2|FYN|RPS27|DLG4|SPTBN2	51889	51943|51979|51989|51907|52020|51932|51960	8.9E-4		GOCC:0098794	0.13178549236261683	0
1943	24	COMPARTMENTS		Organelle membrane	0.0484	M6PR|EEF1A2|TMEM30A|SYT1|SCARB2|ABCB6|RPS3|APP|ABCA3|EEA1|LAMP1|SHMT2|TFRC|SV2A|GBA2|CLCN7|NCALD|DLG4|PLD3|PMEL|NDRG1|C2CD5|VIM|SERPINB6	51889	51977|51936|51992|51941|51914|51962|51943|51979|51991|51990|51973|51955|52004|51921|51916|51954|51970|51932|51949|51935|51976|51968|51923|51926	9.1E-4		GOCC:0031090	0.13151546383555873	0

## Sheet: KEGG Pathways
# background genes	# genes	category	chart color	description	FDR value	genes	network.SUID	nodes.SUID	p-value	PMID	term name	transferred FDR value	year
126	7	KEGG Pathways		Lysosome	0.0087	M6PR|GNS|SCARB2|LAMP1|SMPD1|CTSB|LGMN	51889	51977|51913|51914|51973|51971|51980|51988	1.93E-5		hsa04142	0.20604807473813813	0

## Sheet: Reactome Pathways
# background genes	# genes	category	chart color	description	FDR value	genes	network.SUID	nodes.SUID	p-value	PMID	term name	transferred FDR value	year
119	8	Reactome Pathways		L1CAM interactions	0.0217	CNTNAP1|CNTN2|SPTBN1|ANK2|NRP2|LYPLA2|DLG4|SPTBN2	51889	52008|51989|52015|51964|52003|51957|51932|51960	1.25E-6		HSA-373760	0.16635402661514703	0
547	15	Reactome Pathways		Axon guidance	0.0217	CNTNAP1|RPS3|CNTN2|FYN|SPTBN1|ANK2|NRP2|LHX9|RPS27|PLXNA3|RPS4X|LYPLA2|DLG4|SPTBN2|RPS10	51889	52008|51943|51989|51907|52015|51964|52003|51909|52020|51969|52016|51957|51932|51960|51978	2.09E-6		HSA-422475	0.16635402661514703	0
72	6	Reactome Pathways		trans-Golgi Network Vesicle Budding	0.0388	M6PR|GNS|FTH1|APP|TFRC|TXNDC5	51889	51977|51913|51952|51979|52004|51911	8.93E-6		HSA-199992	0.14111682744057927	0

## Sheet: TISSUES
# background genes	# genes	category	chart color	description	FDR value	genes	network.SUID	nodes.SUID	p-value	PMID	term name	transferred FDR value	year
5458	82	TISSUES		Brain	7.48E-16	M6PR|ASNS|CBX5|STX1B|EEF1A2|NEFM|TMEM30A|SLC1A4|GRWD1|PHC2|TTYH3|SYT1|GNAO1|LGALS3BP|EPB41L5|ADD1|SCARB2|CLSTN3|ESYT1|FTH1|RPS3|APP|DAGLB|RRM1|ABCA3|ECEL1|SCG2|WBSCR17|CNTN2|LAMP1|SHMT2|SNCA|NISCH|PALM|FIBP|CTSB|LINGO1|WARS|KHDRBS3|PITPNM1|SPTBN1|ANK2|ATP2B4|TRIM33|XRCC6|TFRC|NRP2|EPRS|CADM3|NES|SV2A|PLXNA3|PREX1|STXBP1|RPS4X|IARS|PSAT1|SLC3A2|GBA2|FAM171A1|BTF3|CLCN7|MTHFD2|NCALD|DLG4|PLD3|POLDI…	51889	51977|51912|52006|51983|51936|51937|51992|51915|51998|51934|51903|51941|51946|51948|51987|52007|51914|51996|52017|51952|51943|51979|52001|51940|51991|51972|51931|51997|51989|51973|51955|51974|52002|52000|51961|51980|51982|51920|51930|51965|52015|51964|51945|51956|52005|52004|52003|52018|51939|51910|51921|51969|51908|51933|52016|51967|51950|52014|51916|51904|51963|51954|51975|51970|51932|51949|519…	2.99E-19		BTO:0000142	1.5126098402135537	0
1874	40	TISSUES		Liver	1.19E-9	M6PR|CBX5|EDF1|TMEM30A|LGALS3BP|SCARB2|IQGAP1|FTH1|RPS3|APP|CSTB|EEA1|LAMP1|SHMT2|CTSB|SPTBN1|GFPT1|XRCC6|TFRC|EPRS|NES|RPS27|RPS4X|IARS|SLC3A2|TXNDC5|BTF3|LGMN|MTHFD2|PLD3|NDRG1|SSBP1|SPTBN2|CELF1|VIM|ALDH6A1|CIRBP|TAF15|MARCKS|RPS10	51889	51977|52006|51999|51992|51948|51914|51917|51952|51943|51979|51994|51990|51973|51955|51980|52015|51966|52005|52004|52018|51910|52020|52016|51967|52014|51911|51963|51988|51975|51949|51976|51984|51960|52013|51923|51929|51986|51902|51953|51978	1.9E-12		BTO:0000759	0.8924453038607469	0
786	19	TISSUES		Eye	2.6E-4	STX1B|NEFM|PHC2|SCARB2|FTH1|RPS3|APP|NISCH|SPTBN1|ANK2|TFRC|EPRS|SV2A|PREX1|RPS4X|TXNDC5|CLCN7|NDRG1|VIM	51889	51983|51937|51934|51914|51952|51943|51979|52002|52015|51964|52004|52018|51921|51908|52016|51911|51954|51976|51923	5.24E-7		BTO:0000439	0.35850266520291824	0
134	7	TISSUES		Plasma cell	0.0117	DSG2|LGALS3BP|APP|CNTN2|LAMP1|TFRC|SLC3A2	51889	51981|51948|51979|51989|51973|52004|52014	2.81E-5		BTO:0000392	0.19318141382538384	0
714	15	TISSUES		Cerebral lobe	0.0117	EEF1A2|TMEM30A|SLC1A4|SYT1|ADD1|APP|WBSCR17|SNCA|NISCH|LINGO1|NES|PREX1|STXBP1|DLG4|ALDH6A1	51889	51936|51992|51915|51941|52007|51979|51997|51974|52002|51982|51910|51908|51933|51932|51929	4.55E-5		BTO:0000445	0.19318141382538384	0
246	9	TISSUES		Colonic cancer cell	0.0117	EEF1A2|DSG2|IQGAP1|FTH1|RPS3|WARS|EPRS|BTF3|GTF2I	51889	51936|51981|51917|51952|51943|51920|52018|51963|51985	3.04E-5		BTO:0000586	0.19318141382538384	0
1158	20	TISSUES		Lung	0.0117	EEF1A2|LGALS3BP|FTH1|RPS3|ABCA3|SHMT2|CTSB|WARS|SPTBN1|XRCC6|EPRS|RPS4X|PSAT1|SLC3A2|TXNDC5|PLD3|NDRG1|VIM|CIRBP|RPS10	51889	51936|51948|51952|51943|51991|51955|51980|51920|52015|52005|52018|52016|51950|52014|51911|51949|51976|51923|51986|51978	3.61E-5		BTO:0000763	0.19318141382538384	0
27	4	TISSUES		Parietal lobe	0.0117	EEF1A2|APP|STXBP1|DLG4	51889	51936|51979|51933|51932	3.88E-5		BTO:0001001	0.19318141382538384	0
31	4	TISSUES		Occipital lobe	0.0144	EEF1A2|APP|STXBP1|DLG4	51889	51936|51979|51933|51932	6.33E-5		BTO:0000293	0.18416375079047503	0
762	15	TISSUES		Limbic system	0.0194	EEF1A2|TMEM30A|SLC1A4|PHC2|SYT1|ADD1|APP|WBSCR17|SNCA|NISCH|LINGO1|NES|PREX1|SLC38A1|ALDH6A1	51889	51936|51992|51915|51934|51941|52007|51979|51997|51974|52002|51982|51910|51908|51900|51929	9.3E-5		BTO:0000928	0.1712198270069774	0
1072	18	TISSUES		Cerebral cortex	0.0214	EEF1A2|TMEM30A|SLC1A4|SYT1|ADD1|APP|ECEL1|SCG2|WBSCR17|SNCA|NISCH|LINGO1|NES|PREX1|STXBP1|DLG4|VIM|ALDH6A1	51889	51936|51992|51915|51941|52007|51979|51972|51931|51997|51974|52002|51982|51910|51908|51933|51932|51923|51929	1.3E-4		BTO:0000233	0.16695862266508094	0
1258	20	TISSUES		Intestine	0.0214	EEF1A2|LGALS3BP|FTH1|RPS3|APP|BRD3|CTSB|PITPNM1|SPTBN1|SUSD2|XRCC6|EPRS|RPS4X|IARS|SLC3A2|MTHFD2|PLD3|VIM|RPS10|SERPINB6	51889	51936|51948|51952|51943|51979|51906|51980|51965|52015|51924|52005|52018|52016|51967|52014|51975|51949|51923|51978|51926	1.1E-4		BTO:0000648	0.16695862266508094	0
171	7	TISSUES		Lymph	0.0214	SLC1A4|RPS3|RRM1|SHMT2|WARS|PSAT1|RPS10	51889	51915|51943|51940|51955|51920|51950|51978	1.2E-4		BTO:0000855	0.16695862266508094	0
477	11	TISSUES		Bone marrow	0.0337	DSG2|LGALS3BP|IQGAP1|APP|RRM1|BRD3|CNTN2|LAMP1|TFRC|EPRS|SLC3A2	51889	51981|51948|51917|51979|51940|51906|51989|51973|52004|52018|52014	2.3E-4		BTO:0000141	0.14723700991286615	0
1678	23	TISSUES		Blood	0.0389	M6PR|ASNS|ADD1|ESYT1|FTH1|RPS3|APP|CTSB|FYN|WARS|SPTBN1|ATP2B4|XRCC6|TFRC|ARHGEF2|EPRS|RPS27|RPS4X|PSAT1|BTF3|LGMN|VIM|ALDH6A1	51889	51977|51912|52007|52017|51952|51943|51979|51980|51907|51920|52015|51945|52005|52004|52010|52018|52020|52016|51950|51963|51988|51923|51929	2.8E-4		BTO:0000089	0.14100503986742924	0
1469	21	TISSUES		Forebrain	0.0389	EEF1A2|TMEM30A|SLC1A4|PHC2|SYT1|ADD1|SCARB2|APP|ECEL1|SCG2|WBSCR17|SNCA|NISCH|LINGO1|NES|PREX1|STXBP1|DLG4|VIM|SLC38A1|ALDH6A1	51889	51936|51992|51915|51934|51941|52007|51914|51979|51972|51931|51997|51974|52002|51982|51910|51908|51933|51932|51923|51900|51929	3.1E-4		BTO:0000478	0.14100503986742924	0
3	2	TISSUES		SH-SY5Y cell	0.0428	APP|SNCA	51889	51979|51974	3.8E-4		BTO:0000793	0.1368556230986828	0
3	2	TISSUES		Cerebral cortical neuron	0.0428	APP|DLG4	51889	51979|51932	3.8E-4		BTO:0004102	0.1368556230986828	0

## Sheet: UniProt Keywords
# background genes	# genes	category	chart color	description	FDR value	genes	network.SUID	nodes.SUID	p-value	PMID	term name	transferred FDR value	year
8057	87	UniProt Keywords		Phosphoprotein	1.72E-8	M6PR|ASNS|CBX5|STX1B|EEF1A2|NEFM|EDF1|EIF2AK2|SLC1A4|GRWD1|PHC2|GNS|ALDH1L2|TTYH3|SYT1|DSG2|EPB41L5|CNTNAP1|ADD1|ESYT1|IQGAP1|FTH1|RPS3|APP|DAGLB|RRM1|UBTF|SCG2|BRD3|EEA1|RCN2|MRE11A|SHMT2|SNCA|NISCH|PALM|FYN|LINGO1|WARS|KHDRBS3|PITPNM1|SPTBN1|ANK2|GFPT1|ATP2B4|TRIM33|XRCC6|TFRC|ARHGEF2|EPRS|CADM3|NES|RPS27|SV2A|PLXNA3|ZNF451|PREX1|STXBP1|DDX50|LYPLA2|IARS|PSAT1|SLC3A2|FAM171A1|BTF3|CLCN7|DLG4|PO…	51889	51977|51912|52006|51983|51936|51937|51999|51993|51915|51998|51934|51913|51995|51903|51941|51981|51987|52008|52007|52017|51917|51952|51943|51979|52001|51940|51951|51931|51906|51990|51922|51919|51955|51974|52002|52000|51907|51982|51920|51930|51965|52015|51964|51966|51945|51956|52005|52004|52010|52018|51939|51910|52020|51921|51969|52009|51908|51933|51918|51957|51967|51950|52014|51904|51963|51954|519…	1.86E-11		KW-0597	0.7764471553092451	0
3341	49	UniProt Keywords		Acetylation	7.8E-7	ASNS|CBX5|EEF1A2|EMC2|NEFM|EDF1|TMEM30A|EIF2AK2|SLC1A4|ALDH1L2|ADD1|ESYT1|IQGAP1|FTH1|RPS3|CSTB|RRM1|UBTF|BRD3|MRE11A|SHMT2|SNCA|NISCH|PALM|FIBP|CTSB|SPTBN1|TRIM33|XRCC6|ARHGEF2|EPRS|NES|RPS4X|IARS|PSAT1|SLC3A2|MTHFD2|POLDIP3|HK1|NDRG1|SSBP1|SPTBN2|CELF1|VIM|ALDH6A1|GTF2I|TAF15|NEFL|SERPINB6	51889	51912|52006|51936|51944|51937|51999|51992|51993|51915|51995|52007|52017|51917|51952|51943|51994|51940|51951|51906|51919|51955|51974|52002|52000|51961|51980|52015|51956|52005|52010|52018|51910|52016|51967|51950|52014|51975|51942|51901|51976|51984|51960|52013|51923|51929|51985|51902|51925|51926	1.69E-9		KW-0007	0.6107905397309519	0
3996	50	UniProt Keywords		Disease	6.48E-5	ASNS|STX1B|EEF1A2|SLC1A4|GNS|SYT1|DSG2|GNAO1|CNTNAP1|SCARB2|ABCB6|APP|CSTB|ABCA3|ECEL1|UBTF|MRE11A|WBSCR17|CNTN2|SNCA|SMPD1|FIBP|FYN|LINGO1|WARS|ANK2|GFPT1|SUSD2|XRCC6|TFRC|ARHGEF2|EPRS|RPS27|EBF3|STXBP1|IARS|PSAT1|GBA2|CLCN7|PLD3|HK1|NDRG1|SPTBN2|VIM|ALDH6A1|GTF2I|TAF15|RPS10|NEFL|SERPINB6	51889	51912|51983|51936|51915|51913|51941|51981|51946|52008|51914|51962|51979|51994|51991|51972|51951|51919|51997|51989|51974|51971|51961|51907|51982|51920|51964|51966|51924|52005|52004|52010|52018|52020|51958|51933|51967|51950|51916|51954|51949|51901|51976|51960|51923|51929|51985|51902|51978|51925|51926	2.11E-7		KW-9995	0.41884249941294066	0
349	12	UniProt Keywords		Neurodegeneration	5.9E-4	APP|UBTF|SNCA|SMPD1|WARS|EPRS|GBA2|PLD3|HK1|NDRG1|SPTBN2|NEFL	51889	51979|51951|51974|51971|51920|52018|51916|51949|51901|51976|51960|51925	2.56E-6		KW-0523	0.32291479883578555	0
311	11	UniProt Keywords		Lysosome	9.8E-4	M6PR|GNS|SCARB2|LAMP1|SMPD1|CTSB|ANK2|SLC3A2|CLCN7|LGMN|PLD3	51889	51977|51913|51914|51973|51971|51980|51964|52014|51954|51988|51949	5.28E-6		KW-0458	0.3008773924307505	0
3145	38	UniProt Keywords		Disease mutation	0.0043	ASNS|STX1B|EEF1A2|SLC1A4|GNS|SYT1|DSG2|GNAO1|CNTNAP1|SCARB2|ABCB6|APP|CSTB|ABCA3|ECEL1|UBTF|MRE11A|SNCA|SMPD1|FIBP|LINGO1|WARS|ANK2|GFPT1|TFRC|EPRS|EBF3|STXBP1|IARS|PSAT1|GBA2|CLCN7|PLD3|HK1|SPTBN2|VIM|ALDH6A1|NEFL	51889	51912|51983|51936|51915|51913|51941|51981|51946|52008|51914|51962|51979|51994|51991|51972|51951|51919|51974|51971|51961|51982|51920|51964|51966|52004|52018|51958|51933|51967|51950|51916|51954|51949|51901|51960|51923|51929|51925	2.81E-5		KW-0225	0.23665315444204132	0
211	8	UniProt Keywords		Epilepsy	0.0088	STX1B|EEF1A2|SLC1A4|GNAO1|SCARB2|CSTB|CNTN2|STXBP1	51889	51983|51936|51915|51946|51914|51994|51989|51933	6.7E-5		KW-0887	0.20555173278498312	0
534	12	UniProt Keywords		Host-virus interaction	0.0172	CBX5|EIF2AK2|SCARB2|IQGAP1|MRE11A|LAMP1|FYN|KHDRBS3|XRCC6|TFRC|NRP2|VIM	51889	52006|51993|51914|51917|51919|51973|51907|51930|52005|52004|52003|51923	1.5E-4		KW-0945	0.1764471553092451	0
19	3	UniProt Keywords		One-carbon metabolism	0.0337	ALDH1L2|SHMT2|MTHFD2	51889	51995|51955|51975	3.3E-4		KW-0554	0.14723700991286615	0
152	6	UniProt Keywords		Calmodulin-binding	0.041	EDF1|ADD1|IQGAP1|SPTBN1|ATP2B4|MARCKS	51889	51999|52007|51917|52015|51945|51953	4.6E-4		KW-0112	0.13872161432802646	0
6976	62	UniProt Keywords		Membrane	0.041	M6PR|TSPAN9|STX1B|TMEM30A|SLC1A4|TTYH3|SYT1|DSG2|GNAO1|CNTNAP1|ADD1|SCARB2|ABCB6|CLSTN3|ESYT1|IQGAP1|RPS3|APP|DAGLB|ABCA3|ECEL1|EEA1|WBSCR17|CNTN2|LAMP1|SHMT2|SNCA|NISCH|PALM|FIBP|CTSB|FYN|LINGO1|PITPNM1|SPTBN1|ANK2|ATP2B4|SUSD2|TFRC|NRP2|ARHGEF2|EPRS|CADM3|SV2A|PLXNA3|PREX1|STXBP1|SLC3A2|GBA2|FAM171A1|SLC7A1|CLCN7|DLG4|PLD3|HK1|MDGA1|PMEL|NDRG1|KCNB2|SLC38A1|STON2|MARCKS	51889	51977|52019|51983|51992|51915|51903|51941|51981|51946|52008|52007|51914|51962|51996|52017|51917|51943|51979|52001|51991|51972|51990|51997|51989|51973|51955|51974|52002|52000|51961|51980|51907|51982|51965|52015|51964|51945|51924|52004|52003|52010|52018|51939|51921|51969|51908|51933|52014|51916|51904|52012|51954|51932|51949|51901|51905|51935|51976|51927|51900|51899|51953	4.4E-4		KW-0472	0.13872161432802646	0
801	14	UniProt Keywords		Cell junction	0.041	SYT1|DSG2|EPB41L5|CNTNAP1|CLSTN3|SNCA|PALM|ANK2|ARHGEF2|CADM3|SV2A|SLC3A2|DLG4|STON2	51889	51941|51981|51987|52008|51996|51974|52000|51964|52010|51939|51921|52014|51932|51899	5.3E-4		KW-0965	0.13872161432802646	0
3246	35	UniProt Keywords		Cell membrane	0.0437	TMEM30A|TTYH3|DSG2|GNAO1|ADD1|ABCB6|CLSTN3|ESYT1|IQGAP1|APP|DAGLB|CNTN2|LAMP1|NISCH|PALM|CTSB|FYN|LINGO1|SPTBN1|ANK2|ATP2B4|SUSD2|TFRC|ARHGEF2|CADM3|PLXNA3|PREX1|SLC3A2|FAM171A1|SLC7A1|DLG4|MDGA1|NDRG1|KCNB2|SLC38A1	51889	51992|51903|51981|51946|52007|51962|51996|52017|51917|51979|52001|51989|51973|52002|52000|51980|51907|51982|52015|51964|51945|51924|52004|52010|51939|51969|51908|52014|51904|52012|51932|51905|51976|51927|51900	6.2E-4		KW-1003	0.1359518563029578	0
108	5	UniProt Keywords		Neuropathy	0.0457	CNTNAP1|WARS|HK1|NDRG1|NEFL	51889	52008|51920|51901|51976|51925	6.9E-4		KW-0622	0.134008379993015	0
