# Supplementary material for: Transcriptome and Proteome Analysis in LUHMES Cells Overexpressing Alpha-Synuclein
Source: Front Neurol. 2022 Apr 11;13:787059. doi: 10.3389/fneur.2022.787059 (PMC9037753; doi:10.3389/fneur.2022.787059)
Supplement: Supplementary file 5 [file Table_5.XLSX]

## Sheet: upregulated proteome
# background genes	# genes	category	chart color	description	FDR value	genes	network.SUID	nodes.SUID	p-value	PMID	term name	transferred FDR value	year
5458	52	TISSUES		Brain	3.22E-10	M6PR|ASNS|EEF1A2|NEFM|TMEM30A|SLC1A4|TTYH3|SYT1|GNAO1|LGALS3BP|SCARB2|CLSTN3|ESYT1|FTH1|RPS3|APP|DAGLB|RRM1|ABCA3|ECEL1|SCG2|WBSCR17|LAMP1|SHMT2|SNCA|NISCH|CTSB|LINGO1|WARS|KHDRBS3|PITPNM1|ATP2B4|TFRC|NRP2|EPRS|NES|SV2A|RPS4X|IARS|PSAT1|SLC3A2|GBA2|BTF3|CLCN7|MTHFD2|PLD3|HK1|PEG10|VIM|SLC38A1|RPS10|SERPINB6	243560	243591|243585|243617|243618|243608|243590|243574|243626|243630|243634|243589|243610|243639|243641|243627|243594|243619|243625|243607|243581|243614|243613|243584|243643|243586|243620|243596|243598|243599|243612|243577|243629|243623|243622|243640|243582|243600|243638|243579|243637|243636|243593|243576|243642|243588|243635|243573|243621|243602|243572|243592|243604	1.29E-13		BTO:0000142	1.0	0
3879	41	GO Cellular Component		vesicle	7.22E-8	M6PR|TMEM30A|SLC1A4|GNS|ALDH1L2|TTYH3|SYT1|DSG2|LGALS3BP|SCARB2|ABCB6|FTH1|RPS3|APP|ABCA3|SCG2|EEA1|LAMP1|SHMT2|NISCH|SMPD1|CTSB|WARS|GFPT1|TFRC|ARHGEF2|SV2A|RPS4X|IARS|PSAT1|SLC3A2|TXNDC5|CLCN7|LGMN|PLD3|PMEL|ARL15|VIM|SLC38A1|STON2|SERPINB6	243560	243591|243608|243590|243587|243609|243574|243626|243597|243634|243589|243575|243641|243627|243594|243607|243614|243606|243584|243643|243620|243580|243596|243599|243578|243623|243631|243600|243638|243579|243637|243636|243583|243642|243605|243635|243616|243632|243602|243572|243570|243604	2.94E-11		GO:0031982	0.752355074459476	0
2099	30	GO Cellular Component		extracellular exosome	7.22E-8	SLC1A4|GNS|ALDH1L2|TTYH3|DSG2|LGALS3BP|SCARB2|ABCB6|FTH1|RPS3|APP|EEA1|LAMP1|SHMT2|SMPD1|CTSB|WARS|GFPT1|TFRC|RPS4X|IARS|PSAT1|SLC3A2|TXNDC5|LGMN|PLD3|ARL15|VIM|SLC38A1|SERPINB6	243560	243590|243587|243609|243574|243597|243634|243589|243575|243641|243627|243594|243606|243584|243643|243580|243596|243599|243578|243623|243638|243579|243637|243636|243583|243605|243635|243632|243602|243572|243604	5.39E-11		GO:0070062	0.752355074459476	0
1874	27	TISSUES		Liver	3.93E-7	M6PR|EDF1|TMEM30A|LGALS3BP|SCARB2|FTH1|RPS3|APP|EEA1|LAMP1|SHMT2|CTSB|GFPT1|TFRC|EPRS|NES|RPS27|RPS4X|IARS|SLC3A2|TXNDC5|BTF3|LGMN|MTHFD2|PLD3|VIM|RPS10	243560	243591|243615|243608|243634|243589|243641|243627|243594|243606|243584|243643|243596|243578|243623|243640|243582|243644|243638|243579|243636|243583|243576|243605|243588|243635|243602|243592	6.28E-10		BTO:0000759	0.6748325102359118	0
3195	35	GO Cellular Component		extracellular space	4.63E-7	SLC1A4|GNS|ALDH1L2|TTYH3|DSG2|LGALS3BP|SCARB2|ABCB6|FTH1|RPS3|APP|ABCA3|SCG2|EEA1|LAMP1|SHMT2|SNCA|SMPD1|CTSB|LINGO1|WARS|GFPT1|TFRC|RPS4X|IARS|PSAT1|SLC3A2|TXNDC5|LGMN|MTHFD2|PLD3|ARL15|VIM|SLC38A1|SERPINB6	243560	243590|243587|243609|243574|243597|243634|243589|243575|243641|243627|243594|243607|243614|243606|243584|243643|243586|243580|243596|243598|243599|243578|243623|243638|243579|243637|243636|243583|243605|243588|243635|243632|243602|243572|243604	9.42E-10		GO:0005615	0.6673327883943256	0
8028	58	COMPARTMENTS		Cytoplasm	5.08E-7	M6PR|ASNS|EEF1A2|EMC2|NEFM|EDF1|TMEM30A|EIF2AK2|GNS|ALDH1L2|SYT1|MESDC2|LGALS3BP|SCARB2|ABCB6|ESYT1|FTH1|RPS3|APP|RRM1|ABCA3|SCG2|EEA1|RCN2|LAMP1|SHMT2|SNCA|NISCH|SMPD1|CTSB|WARS|PITPNM1|GFPT1|ATP2B4|TFRC|ARHGEF2|EPRS|RPS27|SV2A|RPS4X|IARS|PSAT1|SLC3A2|GBA2|TXNDC5|BTF3|CLCN7|LGMN|MTHFD2|PLD3|HK1|PMEL|PEG10|VIM|STON2|RPS10|NEFL|SERPINB6	243560	243591|243585|243617|243628|243618|243615|243608|243611|243587|243609|243626|243571|243634|243589|243575|243639|243641|243627|243594|243625|243607|243614|243606|243601|243584|243643|243586|243620|243580|243596|243599|243577|243578|243629|243623|243631|243640|243644|243600|243638|243579|243637|243636|243593|243583|243576|243642|243605|243588|243635|243573|243616|243621|243602|243570|243592|243603|…	1.83E-10		GOCC:0005737	0.6630889926068335	0
792	17	GO Cellular Component		vacuole	2.32E-6	M6PR|EEF1A2|TMEM30A|GNS|SCARB2|ABCB6|FTH1|DAGLB|LAMP1|SNCA|SMPD1|CTSB|SLC3A2|TXNDC5|CLCN7|LGMN|PLD3	243560	243591|243617|243608|243587|243589|243575|243641|243619|243584|243586|243580|243596|243636|243583|243642|243605|243635	7.53E-9		GO:0005773	0.5935973936918867	0
2386	29	GO Cellular Component		cytoplasmic vesicle	2.32E-6	M6PR|TMEM30A|SLC1A4|GNS|SYT1|LGALS3BP|SCARB2|ABCB6|FTH1|APP|ABCA3|SCG2|EEA1|LAMP1|NISCH|SMPD1|CTSB|TFRC|ARHGEF2|SV2A|SLC3A2|TXNDC5|CLCN7|LGMN|PLD3|PMEL|VIM|STON2|SERPINB6	243560	243591|243608|243590|243587|243626|243634|243589|243575|243641|243594|243607|243614|243606|243584|243620|243580|243596|243623|243631|243600|243636|243583|243642|243605|243635|243616|243602|243570|243604	5.67E-9		GO:0031410	0.5935973936918867	0
698	16	GO Cellular Component		lysosome	2.49E-6	M6PR|EEF1A2|TMEM30A|GNS|SCARB2|FTH1|DAGLB|LAMP1|SNCA|SMPD1|CTSB|SLC3A2|TXNDC5|CLCN7|LGMN|PLD3	243560	243591|243617|243608|243587|243589|243641|243619|243584|243586|243580|243596|243636|243583|243642|243605|243635	9.11E-9		GO:0005764	0.5903619432193997	0
534	14	COMPARTMENTS		Lytic vacuole	1.67E-5	M6PR|EEF1A2|TMEM30A|GNS|SCARB2|FTH1|LAMP1|SNCA|SMPD1|CTSB|TXNDC5|CLCN7|LGMN|PLD3	243560	243591|243617|243608|243587|243589|243641|243584|243586|243580|243596|243583|243642|243605|243635	1.73E-8		GOCC:0000323	0.5032881364082182	0
531	14	COMPARTMENTS		Lysosome	1.67E-5	M6PR|EEF1A2|TMEM30A|GNS|SCARB2|FTH1|LAMP1|SNCA|SMPD1|CTSB|TXNDC5|CLCN7|LGMN|PLD3	243560	243591|243617|243608|243587|243589|243641|243584|243586|243580|243596|243583|243642|243605|243635	1.61E-8		GOCC:0005764	0.5032881364082182	0
1702	24	COMPARTMENTS		Cytoplasmic vesicle	1.67E-5	M6PR|TMEM30A|GNS|SYT1|LGALS3BP|SCARB2|FTH1|APP|ABCA3|SCG2|EEA1|LAMP1|SNCA|NISCH|SMPD1|CTSB|TFRC|SV2A|TXNDC5|LGMN|PLD3|PMEL|STON2|SERPINB6	243560	243591|243608|243587|243626|243634|243589|243641|243594|243607|243614|243606|243584|243586|243620|243580|243596|243623|243600|243583|243605|243635|243616|243570|243604	1.2E-8		GOCC:0031410	0.5032881364082182	0
2041	26	COMPARTMENTS		Vesicle	1.67E-5	M6PR|TMEM30A|GNS|SYT1|LGALS3BP|SCARB2|FTH1|APP|ABCA3|SCG2|EEA1|LAMP1|SNCA|NISCH|SMPD1|CTSB|TFRC|ARHGEF2|SV2A|TXNDC5|LGMN|PLD3|PMEL|VIM|STON2|SERPINB6	243560	243591|243608|243587|243626|243634|243589|243641|243594|243607|243614|243606|243584|243586|243620|243580|243596|243623|243631|243600|243583|243605|243635|243616|243602|243570|243604	1.91E-8		GOCC:0031982	0.5032881364082182	0
1704	24	COMPARTMENTS		Intracellular vesicle	1.67E-5	M6PR|TMEM30A|GNS|SYT1|LGALS3BP|SCARB2|FTH1|APP|ABCA3|SCG2|EEA1|LAMP1|SNCA|NISCH|SMPD1|CTSB|TFRC|SV2A|TXNDC5|LGMN|PLD3|PMEL|STON2|SERPINB6	243560	243591|243608|243587|243626|243634|243589|243641|243594|243607|243614|243606|243584|243586|243620|243580|243596|243623|243600|243583|243605|243635|243616|243570|243604	1.23E-8		GOCC:0097708	0.5032881364082182	0
4166	37	GO Cellular Component		extracellular region	1.75E-5	SLC1A4|GNS|ALDH1L2|TTYH3|DSG2|LGALS3BP|SCARB2|ABCB6|FTH1|RPS3|APP|ABCA3|SCG2|EEA1|LAMP1|SHMT2|SNCA|SMPD1|CTSB|LINGO1|WARS|GFPT1|TFRC|NRP2|RPS4X|IARS|PSAT1|SLC3A2|TXNDC5|LGMN|MTHFD2|PLD3|PMEL|ARL15|VIM|SLC38A1|SERPINB6	243560	243590|243587|243609|243574|243597|243634|243589|243575|243641|243627|243594|243607|243614|243606|243584|243643|243586|243580|243596|243598|243599|243578|243623|243622|243638|243579|243637|243636|243583|243605|243588|243635|243616|243632|243602|243572|243604	7.85E-8		GO:0005576	0.501147252613785	0
597	14	COMPARTMENTS		Vacuole	2.64E-5	M6PR|EEF1A2|TMEM30A|GNS|SCARB2|FTH1|LAMP1|SNCA|SMPD1|CTSB|TXNDC5|CLCN7|LGMN|PLD3	243560	243591|243617|243608|243587|243589|243641|243584|243586|243580|243596|243583|243642|243605|243635	6.68E-8		GOCC:0005773	0.4823352881334861	0
96	7	GO Cellular Component		lysosomal lumen	2.69E-5	GNS|SCARB2|SMPD1|CTSB|TXNDC5|LGMN|PLD3	243560	243587|243589|243580|243596|243583|243605|243635	1.31E-7		GO:0043202	0.48147685688524156	0
14603	73	COMPARTMENTS		Cellular_component	3.69E-5	M6PR|ASNS|EEF1A2|EMC2|NEFM|EDF1|TMEM30A|EIF2AK2|SLC1A4|GNS|ALDH1L2|TTYH3|SYT1|DSG2|MESDC2|GNAO1|LGALS3BP|CNTNAP1|SCARB2|ABCB6|ESYT1|FTH1|RPS3|APP|DAGLB|RRM1|ABCA3|ECEL1|SCG2|EEA1|RCN2|LAMP1|SHMT2|SNCA|NISCH|SMPD1|CTSB|LINGO1|WARS|KHDRBS3|PITPNM1|GFPT1|ATP2B4|TFRC|NRP2|ARHGEF2|EPRS|NES|RPS27|SV2A|DDX50|RPS4X|IARS|PSAT1|SLC3A2|GBA2|TXNDC5|BTF3|SLC7A1|CLCN7|LGMN|MTHFD2|PLD3|HK1|PMEL|PEG10|ARL15|VIM|…	243560	243591|243585|243617|243628|243618|243615|243608|243611|243590|243587|243609|243574|243626|243597|243571|243630|243634|243624|243589|243575|243639|243641|243627|243594|243619|243625|243607|243581|243614|243606|243601|243584|243643|243586|243620|243580|243596|243598|243599|243612|243577|243578|243629|243623|243622|243631|243640|243582|243644|243600|243595|243638|243579|243637|243636|243593|243583|…	1.07E-7		GOCC:0005575	0.46701499407520247	0
775	15	COMPARTMENTS		Secretory vesicle	7.55E-5	TMEM30A|GNS|SYT1|LGALS3BP|FTH1|APP|ABCA3|SCG2|LAMP1|SNCA|CTSB|SV2A|TXNDC5|STON2|SERPINB6	243560	243608|243587|243626|243634|243641|243594|243607|243614|243584|243586|243596|243600|243583|243570|243604	2.45E-7		GOCC:0099503	0.43425942470463125	0
3055	30	COMPARTMENTS		Endomembrane system	9.68E-5	M6PR|EMC2|TMEM30A|GNS|SYT1|MESDC2|LGALS3BP|SCARB2|ABCB6|ESYT1|FTH1|APP|ABCA3|SCG2|EEA1|RCN2|LAMP1|SNCA|NISCH|SMPD1|CTSB|TFRC|SV2A|GBA2|TXNDC5|LGMN|PLD3|PMEL|STON2|SERPINB6	243560	243591|243628|243608|243587|243626|243571|243634|243589|243575|243639|243641|243594|243607|243614|243606|243601|243584|243586|243620|243580|243596|243623|243600|243593|243583|243605|243635|243616|243570|243604	3.5E-7		GOCC:0012505	0.42288913742070994	0
11202	63	COMPARTMENTS		Intracellular	1.9E-4	M6PR|ASNS|EEF1A2|EMC2|NEFM|EDF1|TMEM30A|EIF2AK2|SLC1A4|GNS|ALDH1L2|SYT1|MESDC2|GNAO1|LGALS3BP|SCARB2|ABCB6|ESYT1|FTH1|RPS3|APP|RRM1|ABCA3|SCG2|EEA1|RCN2|LAMP1|SHMT2|SNCA|NISCH|SMPD1|CTSB|WARS|KHDRBS3|PITPNM1|GFPT1|ATP2B4|TFRC|ARHGEF2|EPRS|NES|RPS27|SV2A|DDX50|RPS4X|IARS|PSAT1|SLC3A2|GBA2|TXNDC5|BTF3|CLCN7|LGMN|MTHFD2|PLD3|HK1|PMEL|PEG10|VIM|STON2|RPS10|NEFL|SERPINB6	243560	243591|243585|243617|243628|243618|243615|243608|243611|243590|243587|243609|243626|243571|243630|243634|243589|243575|243639|243641|243627|243594|243625|243607|243614|243606|243601|243584|243643|243586|243620|243580|243596|243599|243612|243577|243578|243629|243623|243631|243640|243582|243644|243600|243595|243638|243579|243637|243636|243593|243583|243576|243642|243605|243588|243635|243573|243616|…	7.4E-7		GOCC:0005622	0.39203433373403646	0
5314	40	GO Cellular Component		plasma membrane	2.9E-4	M6PR|TMEM30A|SLC1A4|TTYH3|SYT1|DSG2|MESDC2|GNAO1|CNTNAP1|SCARB2|ABCB6|CLSTN3|ESYT1|RPS3|APP|DAGLB|ABCA3|ECEL1|EEA1|LAMP1|SNCA|NISCH|SMPD1|CTSB|LINGO1|PITPNM1|ATP2B4|TFRC|NRP2|ARHGEF2|EPRS|SV2A|DDX50|SLC3A2|GBA2|SLC7A1|PMEL|VIM|SLC38A1|SERPINB6	243560	243591|243608|243590|243574|243626|243597|243571|243630|243624|243589|243575|243610|243639|243627|243594|243619|243607|243581|243606|243584|243586|243620|243580|243596|243598|243577|243629|243623|243622|243631|243640|243600|243595|243636|243593|243633|243616|243602|243572|243604	1.56E-6		GO:0005886	0.37268734590243296	0
11428	63	GO Cellular Component		cytoplasm	3.3E-4	M6PR|ASNS|EEF1A2|EMC2|NEFM|EDF1|TMEM30A|EIF2AK2|SLC1A4|GNS|ALDH1L2|SYT1|MESDC2|LGALS3BP|SCARB2|ABCB6|CLSTN3|ESYT1|FTH1|RPS3|APP|DAGLB|RRM1|ABCA3|SCG2|EEA1|RCN2|WBSCR17|LAMP1|SHMT2|SNCA|NISCH|SMPD1|CTSB|WARS|PITPNM1|GFPT1|ATP2B4|TFRC|ARHGEF2|EPRS|NES|RPS27|SV2A|RPS4X|IARS|PSAT1|SLC3A2|GBA2|TXNDC5|BTF3|CLCN7|LGMN|MTHFD2|PLD3|HK1|PMEL|PEG10|VIM|STON2|RPS10|NEFL|SERPINB6	243560	243591|243585|243617|243628|243618|243615|243608|243611|243590|243587|243609|243626|243571|243634|243589|243575|243610|243639|243641|243627|243594|243619|243625|243607|243614|243606|243601|243613|243584|243643|243586|243620|243580|243596|243599|243577|243578|243629|243623|243631|243640|243582|243644|243600|243638|243579|243637|243636|243593|243583|243576|243642|243605|243588|243635|243573|243616|…	1.9E-6		GO:0005737	0.3667755159491138	0
2075	23	GO Cellular Component		cell junction	3.3E-4	EEF1A2|SLC1A4|SYT1|DSG2|CNTNAP1|SCARB2|CLSTN3|RPS3|APP|DAGLB|LAMP1|SNCA|ATP2B4|NRP2|ARHGEF2|RPS27|SV2A|RPS4X|SLC3A2|VIM|STON2|RPS10|NEFL	243560	243617|243590|243626|243597|243624|243589|243610|243627|243594|243619|243584|243586|243629|243622|243631|243644|243600|243638|243636|243602|243570|243592|243603	1.93E-6		GO:0030054	0.3667755159491138	0
126	7	KEGG Pathways		Lysosome	3.4E-4	M6PR|GNS|SCARB2|LAMP1|SMPD1|CTSB|LGMN	243560	243591|243587|243589|243584|243580|243596|243605	7.54E-7		hsa04142	0.36540965203163406	0
311	10	UniProt Keywords		Lysosome	3.5E-4	M6PR|GNS|SCARB2|LAMP1|SMPD1|CTSB|SLC3A2|CLCN7|LGMN|PLD3	243560	243591|243587|243589|243584|243580|243596|243636|243642|243605|243635	3.83E-7		KW-0458	0.36408338400010665	0
2107	23	GO Cellular Component		bounding membrane of organelle	3.8E-4	M6PR|EEF1A2|TMEM30A|SYT1|SCARB2|ABCB6|CLSTN3|APP|DAGLB|ABCA3|EEA1|WBSCR17|LAMP1|PITPNM1|TFRC|SV2A|SLC3A2|GBA2|CLCN7|PLD3|HK1|PMEL|SERPINB6	243560	243591|243617|243608|243626|243589|243575|243610|243594|243619|243607|243606|243613|243584|243577|243623|243600|243636|243593|243642|243635|243573|243616|243604	2.5E-6		GO:0098588	0.36032074072543957	0
89	6	COMPARTMENTS		Lysosomal lumen	3.9E-4	GNS|SMPD1|CTSB|TXNDC5|LGMN|PLD3	243560	243587|243580|243596|243583|243605|243635	1.68E-6		GOCC:0043202	0.35913228316967505	0
1351	18	GO Cellular Component		synapse	4.1E-4	EEF1A2|SLC1A4|SYT1|CNTNAP1|CLSTN3|RPS3|APP|DAGLB|LAMP1|SNCA|ATP2B4|NRP2|ARHGEF2|RPS27|SV2A|RPS4X|STON2|NEFL	243560	243617|243590|243626|243624|243610|243627|243594|243619|243584|243586|243629|243622|243631|243644|243600|243638|243570|243603	2.83E-6		GO:0045202	0.356844154228557	0
692	13	COMPARTMENTS		Secretory granule	5.1E-4	TMEM30A|GNS|SYT1|LGALS3BP|FTH1|APP|ABCA3|SCG2|LAMP1|SNCA|CTSB|TXNDC5|SERPINB6	243560	243608|243587|243626|243634|243641|243594|243607|243614|243584|243586|243596|243583|243604	2.39E-6		GOCC:0030141	0.3468583893584723	0
104	6	GO Cellular Component		melanosome	5.1E-4	SLC1A4|LAMP1|CTSB|TFRC|SLC3A2|PMEL	243560	243590|243584|243596|243623|243636|243616	3.96E-6		GO:0042470	0.3468583893584723	0
1214	17	COMPARTMENTS		Whole membrane	5.8E-4	M6PR|EEF1A2|TMEM30A|SYT1|SCARB2|ABCB6|APP|ABCA3|EEA1|LAMP1|ATP2B4|TFRC|SV2A|CLCN7|PLD3|PMEL|SERPINB6	243560	243591|243617|243608|243626|243589|243575|243594|243607|243606|243584|243629|243623|243600|243642|243635|243616|243604	2.94E-6		GOCC:0098805	0.3409737528938361	0
1715	20	GO Cellular Component		whole membrane	6.1E-4	M6PR|EEF1A2|TMEM30A|SYT1|SCARB2|ABCB6|APP|DAGLB|ABCA3|EEA1|LAMP1|ATP2B4|TFRC|SV2A|SLC3A2|CLCN7|PLD3|HK1|PMEL|SERPINB6	243560	243591|243617|243608|243626|243589|243575|243594|243619|243607|243606|243584|243629|243623|243600|243636|243642|243635|243573|243616|243604	5.24E-6		GO:0098805	0.3386663878610484	0
427	10	GO Cellular Component		vacuolar membrane	6.6E-4	M6PR|EEF1A2|TMEM30A|SCARB2|ABCB6|DAGLB|LAMP1|SLC3A2|CLCN7|PLD3	243560	243591|243617|243608|243589|243575|243619|243584|243636|243642|243635	6.11E-6		GO:0005774	0.3350619229405169	0
1010	15	GO Cellular Component		secretory vesicle	6.6E-4	TMEM30A|GNS|SYT1|LGALS3BP|FTH1|APP|ABCA3|SCG2|LAMP1|SMPD1|CTSB|SV2A|TXNDC5|STON2|SERPINB6	243560	243608|243587|243626|243634|243641|243594|243607|243614|243584|243580|243596|243600|243583|243570|243604	6.27E-6		GO:0099503	0.3350619229405169	0
4542	35	GO Cellular Component		endomembrane system	7.4E-4	M6PR|EMC2|TMEM30A|GNS|SYT1|MESDC2|LGALS3BP|SCARB2|ABCB6|CLSTN3|ESYT1|FTH1|RPS3|APP|RRM1|ABCA3|SCG2|EEA1|RCN2|WBSCR17|LAMP1|NISCH|SMPD1|CTSB|PITPNM1|TFRC|ARHGEF2|SV2A|GBA2|TXNDC5|LGMN|PLD3|PMEL|STON2|SERPINB6	243560	243591|243628|243608|243587|243626|243571|243634|243589|243575|243610|243639|243641|243627|243594|243625|243607|243614|243606|243601|243613|243584|243620|243580|243596|243577|243623|243631|243600|243593|243583|243605|243635|243616|243570|243604	7.49E-6		GO:0012505	0.3298273011819886	0
4353	38	GO Biological Process		transport	7.7E-4	M6PR|TMEM30A|SLC1A4|GNS|TTYH3|SYT1|MESDC2|LGALS3BP|SCARB2|ABCB6|ESYT1|FTH1|RPS3|APP|ABCA3|SCG2|EEA1|LAMP1|SNCA|NISCH|CTSB|PITPNM1|ATP2B4|TFRC|ARHGEF2|RPS27|SV2A|RPS4X|SLC3A2|TXNDC5|BTF3|SLC7A1|CLCN7|SLC38A1|STON2|RPS10|NEFL|SERPINB6	243560	243591|243608|243590|243587|243574|243626|243571|243634|243589|243575|243639|243641|243627|243594|243607|243614|243606|243584|243586|243620|243596|243577|243629|243623|243631|243644|243600|243638|243636|243583|243576|243633|243642|243572|243570|243592|243603|243604	7.18E-8		GO:0006810	0.3280090602020564	0
4479	39	GO Biological Process		establishment of localization	7.7E-4	M6PR|TMEM30A|SLC1A4|GNS|TTYH3|SYT1|MESDC2|LGALS3BP|SCARB2|ABCB6|ESYT1|FTH1|RPS3|APP|ABCA3|SCG2|EEA1|LAMP1|SNCA|NISCH|CTSB|PITPNM1|ATP2B4|TFRC|ARHGEF2|RPS27|SV2A|RPS4X|SLC3A2|TXNDC5|BTF3|SLC7A1|CLCN7|HK1|SLC38A1|STON2|RPS10|NEFL|SERPINB6	243560	243591|243608|243590|243587|243574|243626|243571|243634|243589|243575|243639|243641|243627|243594|243607|243614|243606|243584|243586|243620|243596|243577|243629|243623|243631|243644|243600|243638|243636|243583|243576|243633|243642|243573|243572|243570|243592|243603|243604	4.38E-8		GO:0051234	0.3280090602020564	0
642	12	COMPARTMENTS		Endosome	0.0012	M6PR|SCARB2|APP|EEA1|LAMP1|NISCH|SMPD1|CTSB|TFRC|LGMN|PLD3|PMEL	243560	243591|243589|243594|243606|243584|243620|243580|243596|243623|243605|243635|243616	6.44E-6		GOCC:0005768	0.3077090607213734	0
8057	51	UniProt Keywords		Phosphoprotein	0.0012	M6PR|ASNS|EEF1A2|NEFM|EDF1|EIF2AK2|SLC1A4|GNS|ALDH1L2|TTYH3|SYT1|DSG2|CNTNAP1|ESYT1|FTH1|RPS3|APP|DAGLB|RRM1|SCG2|EEA1|RCN2|SHMT2|SNCA|NISCH|LINGO1|WARS|KHDRBS3|PITPNM1|GFPT1|ATP2B4|TFRC|ARHGEF2|EPRS|NES|RPS27|SV2A|DDX50|IARS|PSAT1|SLC3A2|BTF3|CLCN7|HK1|PEG10|VIM|SLC38A1|STON2|RPS10|NEFL|SERPINB6	243560	243591|243585|243617|243618|243615|243611|243590|243587|243609|243574|243626|243597|243624|243639|243641|243627|243594|243619|243625|243614|243606|243601|243643|243586|243620|243598|243599|243612|243577|243578|243629|243623|243631|243640|243582|243644|243600|243595|243579|243637|243636|243576|243642|243573|243621|243602|243572|243570|243592|243603|243604	2.58E-6		KW-0597	0.3077090607213734	0
3996	33	UniProt Keywords		Disease	0.0012	ASNS|EEF1A2|SLC1A4|GNS|SYT1|DSG2|GNAO1|CNTNAP1|SCARB2|ABCB6|APP|ABCA3|ECEL1|WBSCR17|SNCA|SMPD1|LINGO1|WARS|GFPT1|TFRC|ARHGEF2|EPRS|RPS27|IARS|PSAT1|GBA2|CLCN7|PLD3|HK1|VIM|RPS10|NEFL|SERPINB6	243560	243585|243617|243590|243587|243626|243597|243630|243624|243589|243575|243594|243607|243581|243613|243586|243580|243598|243599|243578|243623|243631|243640|243644|243579|243637|243593|243642|243635|243573|243602|243592|243603|243604	3.62E-6		KW-9995	0.3077090607213734	0
373	9	GO Cellular Component		lysosomal membrane	0.0013	M6PR|EEF1A2|TMEM30A|SCARB2|DAGLB|LAMP1|SLC3A2|CLCN7|PLD3	243560	243591|243617|243608|243589|243619|243584|243636|243642|243635	1.47E-5		GO:0005765	0.3040468632463523	0
1366	17	GO Cellular Component		neuron projection	0.0013	NEFM|SLC1A4|SYT1|GNAO1|CNTNAP1|CLSTN3|APP|EEA1|LAMP1|SNCA|ATP2B4|NRP2|ARHGEF2|SV2A|VIM|STON2|NEFL	243560	243618|243590|243626|243630|243624|243610|243594|243606|243584|243586|243629|243622|243631|243600|243602|243570|243603	1.38E-5		GO:0043005	0.3040468632463523	0
1219	16	GO Cellular Component		plasma membrane region	0.0013	TMEM30A|SYT1|DSG2|CNTNAP1|CLSTN3|RPS3|APP|DAGLB|CTSB|PITPNM1|ATP2B4|TFRC|NRP2|ARHGEF2|SLC3A2|SLC38A1	243560	243608|243626|243597|243624|243610|243627|243594|243619|243596|243577|243629|243623|243622|243631|243636|243572	1.36E-5		GO:0098590	0.3040468632463523	0
773	15	GO Biological Process		cellular amide metabolic process	0.0014	ASNS|EEF1A2|EIF2AK2|ALDH1L2|RPS3|SHMT2|SMPD1|WARS|EPRS|RPS27|RPS4X|IARS|GBA2|MTHFD2|RPS10	243560	243585|243617|243611|243609|243627|243643|243580|243599|243640|243644|243638|243579|243593|243588|243592	2.37E-7		GO:0043603	0.3006561979829128	0
9072	53	GO Cellular Component		membrane	0.0015	M6PR|EEF1A2|EMC2|TMEM30A|EIF2AK2|SLC1A4|TTYH3|SYT1|DSG2|MESDC2|GNAO1|LGALS3BP|CNTNAP1|SCARB2|ABCB6|CLSTN3|ESYT1|RPS3|APP|DAGLB|ABCA3|ECEL1|EEA1|WBSCR17|LAMP1|SHMT2|SNCA|NISCH|SMPD1|CTSB|LINGO1|PITPNM1|ATP2B4|TFRC|NRP2|ARHGEF2|EPRS|SV2A|DDX50|RPS4X|IARS|SLC3A2|GBA2|SLC7A1|CLCN7|PLD3|HK1|PMEL|VIM|SLC38A1|STON2|RPS10|SERPINB6	243560	243591|243617|243628|243608|243611|243590|243574|243626|243597|243571|243630|243634|243624|243589|243575|243610|243639|243627|243594|243619|243607|243581|243606|243613|243584|243643|243586|243620|243580|243596|243598|243577|243629|243623|243622|243631|243640|243600|243595|243638|243579|243636|243593|243633|243642|243635|243573|243616|243602|243572|243570|243592|243604	1.85E-5		GO:0016020	0.29749956414208256	0
845	13	GO Cellular Component		secretory granule	0.0016	TMEM30A|GNS|SYT1|LGALS3BP|FTH1|APP|ABCA3|SCG2|LAMP1|SMPD1|CTSB|TXNDC5|SERPINB6	243560	243608|243587|243626|243634|243641|243594|243607|243614|243584|243580|243596|243583|243604	1.98E-5		GO:0030141	0.29454673038593826	0
39	4	GO Cellular Component		cytosolic small ribosomal subunit	0.0017	RPS3|RPS27|RPS4X|RPS10	243560	243627|243644|243638|243592	2.16E-5		GO:0022627	0.29177296943514947	0
3341	29	UniProt Keywords		Acetylation	0.0017	ASNS|EEF1A2|EMC2|NEFM|EDF1|TMEM30A|EIF2AK2|SLC1A4|ALDH1L2|ESYT1|FTH1|RPS3|RRM1|SHMT2|SNCA|NISCH|CTSB|ARHGEF2|EPRS|NES|RPS4X|IARS|PSAT1|SLC3A2|MTHFD2|HK1|VIM|NEFL|SERPINB6	243560	243585|243617|243628|243618|243615|243608|243611|243590|243609|243639|243641|243627|243625|243643|243586|243620|243596|243631|243640|243582|243638|243579|243637|243636|243588|243573|243602|243603|243604	7.73E-6		KW-0007	0.29177296943514947	0
3145	28	UniProt Keywords		Disease mutation	0.0017	ASNS|EEF1A2|SLC1A4|GNS|SYT1|DSG2|GNAO1|CNTNAP1|SCARB2|ABCB6|APP|ABCA3|ECEL1|SNCA|SMPD1|LINGO1|WARS|GFPT1|TFRC|EPRS|IARS|PSAT1|GBA2|CLCN7|PLD3|HK1|VIM|NEFL	243560	243585|243617|243590|243587|243626|243597|243630|243624|243589|243575|243594|243607|243581|243586|243580|243598|243599|243578|243623|243640|243579|243637|243593|243642|243635|243573|243602|243603	7.45E-6		KW-0225	0.29177296943514947	0
349	9	UniProt Keywords		Neurodegeneration	0.0017	APP|SNCA|SMPD1|WARS|EPRS|GBA2|PLD3|HK1|NEFL	243560	243594|243586|243580|243599|243640|243593|243635|243573|243603	8.75E-6		KW-0523	0.29177296943514947	0
71	5	COMPARTMENTS		Intermediate filament	0.0018	NEFM|SLC1A4|NES|VIM|NEFL	243560	243618|243590|243582|243602|243603	1.06E-5		GOCC:0005882	0.28915779804821157	0
12427	64	GO Cellular Component		membrane-bounded organelle	0.0019	M6PR|EEF1A2|EMC2|EDF1|TMEM30A|EIF2AK2|SLC1A4|GNS|ALDH1L2|TTYH3|SYT1|DSG2|MESDC2|LGALS3BP|SCARB2|ABCB6|CLSTN3|ESYT1|FTH1|RPS3|APP|DAGLB|RRM1|ABCA3|SCG2|EEA1|RCN2|WBSCR17|LAMP1|SHMT2|SNCA|NISCH|SMPD1|CTSB|WARS|KHDRBS3|PITPNM1|GFPT1|ATP2B4|TFRC|ARHGEF2|RPS27|SV2A|DDX50|RPS4X|IARS|PSAT1|SLC3A2|GBA2|TXNDC5|BTF3|CLCN7|LGMN|MTHFD2|PLD3|HK1|PMEL|PEG10|ARL15|VIM|SLC38A1|STON2|RPS10|SERPINB6	243560	243591|243617|243628|243615|243608|243611|243590|243587|243609|243574|243626|243597|243571|243634|243589|243575|243610|243639|243641|243627|243594|243619|243625|243607|243614|243606|243601|243613|243584|243643|243586|243620|243580|243596|243599|243612|243577|243578|243629|243623|243631|243644|243600|243595|243638|243579|243637|243636|243593|243583|243576|243642|243605|243588|243635|243573|243616|…	2.6E-5		GO:0043227	0.286684058128955	0
9260	54	COMPARTMENTS		Intracellular organelle	0.0022	M6PR|EEF1A2|EMC2|NEFM|EDF1|TMEM30A|EIF2AK2|SLC1A4|GNS|ALDH1L2|SYT1|MESDC2|LGALS3BP|SCARB2|ABCB6|ESYT1|FTH1|RPS3|APP|ABCA3|SCG2|EEA1|RCN2|LAMP1|SHMT2|SNCA|NISCH|SMPD1|CTSB|KHDRBS3|ATP2B4|TFRC|ARHGEF2|NES|RPS27|SV2A|DDX50|RPS4X|SLC3A2|GBA2|TXNDC5|BTF3|CLCN7|LGMN|MTHFD2|PLD3|HK1|PMEL|PEG10|VIM|STON2|RPS10|NEFL|SERPINB6	243560	243591|243617|243628|243618|243615|243608|243611|243590|243587|243609|243626|243571|243634|243589|243575|243639|243641|243627|243594|243607|243614|243606|243601|243584|243643|243586|243620|243580|243596|243612|243629|243623|243631|243582|243644|243600|243595|243638|243636|243593|243583|243576|243642|243605|243588|243635|243573|243616|243621|243602|243570|243592|243603|243604	1.33E-5		GOCC:0043229	0.2799765030171941	0
13515	67	GO Cellular Component		organelle	0.0024	M6PR|EEF1A2|EMC2|NEFM|EDF1|TMEM30A|EIF2AK2|SLC1A4|GNS|ALDH1L2|TTYH3|SYT1|DSG2|MESDC2|LGALS3BP|SCARB2|ABCB6|CLSTN3|ESYT1|FTH1|RPS3|APP|DAGLB|RRM1|ABCA3|SCG2|EEA1|RCN2|WBSCR17|LAMP1|SHMT2|SNCA|NISCH|SMPD1|CTSB|WARS|KHDRBS3|PITPNM1|GFPT1|ATP2B4|TFRC|ARHGEF2|NES|RPS27|SV2A|DDX50|RPS4X|IARS|PSAT1|SLC3A2|GBA2|TXNDC5|BTF3|CLCN7|LGMN|MTHFD2|PLD3|HK1|PMEL|PEG10|ARL15|VIM|SLC38A1|STON2|RPS10|NEFL|SERPINB6	243560	243591|243617|243628|243618|243615|243608|243611|243590|243587|243609|243574|243626|243597|243571|243634|243589|243575|243610|243639|243641|243627|243594|243619|243625|243607|243614|243606|243601|243613|243584|243643|243586|243620|243580|243596|243599|243612|243577|243578|243629|243623|243631|243582|243644|243600|243595|243638|243579|243637|243636|243593|243583|243576|243642|243605|243588|243635|…	3.33E-5		GO:0043226	0.2759954677127765	0
36	4	COMPARTMENTS		Cytosolic small ribosomal subunit	0.0025	RPS3|RPS27|RPS4X|RPS10	243560	243627|243644|243638|243592	1.61E-5		GOCC:0022627	0.2741277372273567	0
171	7	TISSUES		Lymph	0.0026	SLC1A4|RPS3|RRM1|SHMT2|WARS|PSAT1|RPS10	243560	243590|243627|243625|243643|243599|243637|243592	5.27E-6		BTO:0000855	0.2723332702377554	0
1158	16	TISSUES		Lung	0.003	EEF1A2|LGALS3BP|FTH1|RPS3|ABCA3|SHMT2|CTSB|WARS|EPRS|RPS4X|PSAT1|SLC3A2|TXNDC5|PLD3|VIM|RPS10	243560	243617|243634|243641|243627|243607|243643|243596|243599|243640|243638|243637|243636|243583|243635|243602|243592	7.21E-6		BTO:0000763	0.2657859711334857	0
1415	17	COMPARTMENTS		Bounding membrane of organelle	0.0032	M6PR|EEF1A2|TMEM30A|SYT1|SCARB2|ABCB6|APP|ABCA3|EEA1|LAMP1|TFRC|SV2A|GBA2|CLCN7|PLD3|PMEL|SERPINB6	243560	243591|243617|243608|243626|243589|243575|243594|243607|243606|243584|243623|243600|243593|243642|243635|243616|243604	2.17E-5		GOCC:0098588	0.26283313737734143	0
786	13	TISSUES		Eye	0.0033	NEFM|SCARB2|FTH1|RPS3|APP|NISCH|TFRC|EPRS|SV2A|RPS4X|TXNDC5|CLCN7|VIM	243560	243618|243589|243641|243627|243594|243620|243623|243640|243600|243638|243583|243642|243602	9.3E-6		BTO:0000439	0.2614252403440323	0
9733	55	COMPARTMENTS		Organelle	0.0039	M6PR|EEF1A2|EMC2|NEFM|EDF1|TMEM30A|EIF2AK2|SLC1A4|GNS|ALDH1L2|SYT1|MESDC2|LGALS3BP|SCARB2|ABCB6|ESYT1|FTH1|RPS3|APP|ABCA3|SCG2|EEA1|RCN2|LAMP1|SHMT2|SNCA|NISCH|SMPD1|CTSB|KHDRBS3|GFPT1|ATP2B4|TFRC|ARHGEF2|NES|RPS27|SV2A|DDX50|RPS4X|SLC3A2|GBA2|TXNDC5|BTF3|CLCN7|LGMN|MTHFD2|PLD3|HK1|PMEL|PEG10|VIM|STON2|RPS10|NEFL|SERPINB6	243560	243591|243617|243628|243618|243615|243608|243611|243590|243587|243609|243626|243571|243634|243589|243575|243639|243641|243627|243594|243607|243614|243606|243601|243584|243643|243586|243620|243580|243596|243612|243578|243629|243623|243631|243582|243644|243600|243595|243638|243636|243593|243583|243576|243642|243605|243588|243635|243573|243616|243621|243602|243570|243592|243603|243604	2.79E-5		GOCC:0043226	0.25378200756459357	0
17	3	GO Cellular Component		lamellar body	0.0041	ABCA3|LAMP1|SMPD1	243560	243607|243584|243580	5.82E-5		GO:0042599	0.25149387862347555	0
1943	20	COMPARTMENTS		Organelle membrane	0.0043	M6PR|EEF1A2|TMEM30A|SYT1|SCARB2|ABCB6|RPS3|APP|ABCA3|EEA1|LAMP1|SHMT2|TFRC|SV2A|GBA2|CLCN7|PLD3|PMEL|VIM|SERPINB6	243560	243591|243617|243608|243626|243589|243575|243627|243594|243607|243606|243584|243643|243623|243600|243593|243642|243635|243616|243602|243604	3.25E-5		GOCC:0031090	0.24931475043280965	0
1124	17	DISEASES		Central nervous system disease	0.0045	EEF1A2|SLC1A4|GNAO1|SCARB2|APP|RRM1|SNCA|SMPD1|CTSB|LINGO1|WARS|EPRS|GBA2|PLD3|HK1|VIM|NEFL	243560	243617|243590|243630|243589|243594|243625|243586|243580|243596|243598|243599|243640|243593|243635|243573|243602|243603	1.04E-6		DOID:331	0.2472347084603239	0
959	13	GO Cellular Component		endosome	0.0049	M6PR|SCARB2|ABCB6|APP|EEA1|LAMP1|NISCH|SMPD1|CTSB|TFRC|LGMN|PLD3|PMEL	243560	243591|243589|243575|243594|243606|243584|243620|243580|243596|243623|243605|243635|243616	7.18E-5		GO:0005768	0.2433384795626936	0
134	6	TISSUES		Plasma cell	0.005	DSG2|LGALS3BP|APP|LAMP1|TFRC|SLC3A2	243560	243597|243634|243594|243584|243623|243636	1.58E-5		BTO:0000392	0.24241414421875984	0
478	11	DISEASES		Neurodegenerative disease	0.0051	APP|RRM1|SNCA|SMPD1|CTSB|WARS|EPRS|GBA2|PLD3|HK1|NEFL	243560	243594|243625|243586|243580|243596|243599|243640|243593|243635|243573|243603	2.37E-6		DOID:1289	0.2415081137533908	0
2880	25	COMPARTMENTS		Cytosol	0.0056	ASNS|EDF1|EIF2AK2|FTH1|RPS3|APP|RRM1|EEA1|SNCA|NISCH|WARS|PITPNM1|ARHGEF2|EPRS|RPS27|RPS4X|IARS|PSAT1|SLC3A2|GBA2|BTF3|PEG10|VIM|STON2|RPS10	243560	243585|243615|243611|243641|243627|243594|243625|243606|243586|243620|243599|243577|243631|243640|243644|243638|243579|243637|243636|243593|243576|243621|243602|243570|243592	4.46E-5		GOCC:0005829	0.23722901196571908	0
1258	16	TISSUES		Intestine	0.0056	EEF1A2|LGALS3BP|FTH1|RPS3|APP|CTSB|PITPNM1|EPRS|RPS4X|IARS|SLC3A2|MTHFD2|PLD3|VIM|RPS10|SERPINB6	243560	243617|243634|243641|243627|243594|243596|243577|243640|243638|243579|243636|243588|243635|243602|243592|243604	2.0E-5		BTO:0000648	0.23722901196571908	0
588	10	GO Cellular Component		cell body	0.0059	EEF1A2|SLC1A4|GNAO1|APP|RRM1|LAMP1|PITPNM1|ARHGEF2|SV2A|SLC38A1	243560	243617|243590|243630|243594|243625|243584|243577|243631|243600|243572	8.87E-5		GO:0044297	0.23484135493801306	0
168	6	COMPARTMENTS		Vacuolar lumen	0.0064	GNS|SMPD1|CTSB|TXNDC5|LGMN|PLD3	243560	243587|243580|243596|243583|243605|243635	5.38E-5		GOCC:0005775	0.2311195443687445	0
5640	38	COMPARTMENTS		Membrane	0.0064	M6PR|EEF1A2|EMC2|TMEM30A|SLC1A4|TTYH3|SYT1|DSG2|GNAO1|CNTNAP1|SCARB2|ABCB6|ESYT1|RPS3|APP|DAGLB|ABCA3|EEA1|LAMP1|SHMT2|SNCA|NISCH|SMPD1|LINGO1|ATP2B4|TFRC|NRP2|ARHGEF2|SV2A|SLC3A2|GBA2|SLC7A1|CLCN7|PLD3|PMEL|VIM|SLC38A1|SERPINB6	243560	243591|243617|243628|243608|243590|243574|243626|243597|243630|243624|243589|243575|243639|243627|243594|243619|243607|243606|243584|243643|243586|243620|243580|243598|243629|243623|243622|243631|243600|243636|243593|243633|243642|243635|243616|243602|243572|243604	5.8E-5		GOCC:0016020	0.2311195443687445	0
441	9	COMPARTMENTS		Extracellular vesicle	0.0064	LGALS3BP|FTH1|APP|EEA1|LAMP1|SMPD1|CTSB|TFRC|VIM	243560	243634|243641|243594|243606|243584|243580|243596|243623|243602	5.29E-5		GOCC:1903561	0.2311195443687445	0
453	9	COMPARTMENTS		Extracellular organelle	0.0069	LGALS3BP|FTH1|APP|EEA1|LAMP1|SMPD1|CTSB|TFRC|VIM	243560	243634|243641|243594|243606|243584|243580|243596|243623|243602	6.47E-5		GOCC:0043230	0.2276778439150026	0
109	5	COMPARTMENTS		Intermediate filament cytoskeleton	0.0077	NEFM|SLC1A4|NES|VIM|NEFL	243560	243618|243590|243582|243602|243603	7.53E-5		GOCC:0045111	0.2226587845969749	0
4349	32	UniProt Keywords		Glycoprotein	0.0085	M6PR|NEFM|TMEM30A|SLC1A4|GNS|TTYH3|SYT1|DSG2|MESDC2|LGALS3BP|CNTNAP1|SCARB2|CLSTN3|APP|ECEL1|SCG2|WBSCR17|LAMP1|SMPD1|CTSB|LINGO1|TFRC|NRP2|SV2A|SLC3A2|SLC7A1|LGMN|PLD3|PMEL|VIM|SLC38A1|NEFL	243560	243591|243618|243608|243590|243587|243574|243626|243597|243571|243634|243624|243589|243610|243594|243581|243614|243613|243584|243580|243596|243598|243623|243622|243600|243636|243633|243605|243635|243616|243602|243572|243603	6.47E-5		KW-0325	0.21813628683866493	0
367	8	COMPARTMENTS		Extracellular exosome	0.009	LGALS3BP|APP|EEA1|LAMP1|SMPD1|CTSB|TFRC|VIM	243560	243634|243594|243606|243584|243580|243596|243623|243602	9.07E-5		GOCC:0070062	0.215521115451727	0
5591	41	GO Biological Process		localization	0.009	M6PR|TMEM30A|SLC1A4|GNS|TTYH3|SYT1|MESDC2|LGALS3BP|CNTNAP1|SCARB2|ABCB6|ESYT1|FTH1|RPS3|APP|ABCA3|SCG2|EEA1|LAMP1|SNCA|NISCH|CTSB|PITPNM1|ATP2B4|TFRC|NRP2|ARHGEF2|RPS27|SV2A|RPS4X|SLC3A2|TXNDC5|BTF3|SLC7A1|CLCN7|HK1|SLC38A1|STON2|RPS10|NEFL|SERPINB6	243560	243591|243608|243590|243587|243574|243626|243571|243634|243624|243589|243575|243639|243641|243627|243594|243607|243614|243606|243584|243586|243620|243596|243577|243629|243623|243622|243631|243644|243600|243638|243636|243583|243576|243633|243642|243573|243572|243570|243592|243603|243604	2.06E-6		GO:0051179	0.215521115451727	0
19	3	UniProt Keywords		One-carbon metabolism	0.009	ALDH1L2|SHMT2|MTHFD2	243560	243609|243643|243588	7.82E-5		KW-0554	0.215521115451727	0
72	6	Reactome Pathways		trans-Golgi Network Vesicle Budding	0.0091	M6PR|GNS|FTH1|APP|TFRC|TXNDC5	243560	243591|243587|243641|243594|243623|243583	5.22E-7		HSA-199992	0.21501555181753615	0
68	4	GO Cellular Component		polysome	0.0107	RPS3|RPS4X|BTF3|VIM	243560	243627|243638|243576|243602	1.7E-4		GO:0005844	0.20760496213270765	0
213	6	GO Cellular Component		ribosome	0.0117	EIF2AK2|RPS3|RPS27|RPS4X|BTF3|RPS10	243560	243611|243627|243644|243638|243576|243592	1.9E-4		GO:0005840	0.2035171518828348	0
3548	27	GO Cellular Component		organelle membrane	0.0117	M6PR|EEF1A2|EMC2|TMEM30A|SYT1|SCARB2|ABCB6|CLSTN3|ESYT1|RPS3|APP|DAGLB|ABCA3|EEA1|WBSCR17|LAMP1|SHMT2|PITPNM1|TFRC|SV2A|SLC3A2|GBA2|CLCN7|PLD3|HK1|PMEL|SERPINB6	243560	243591|243617|243628|243608|243626|243589|243575|243610|243639|243627|243594|243619|243607|243606|243613|243584|243643|243577|243623|243600|243636|243593|243642|243635|243573|243616|243604	1.9E-4		GO:0031090	0.2035171518828348	0
526	9	GO Cellular Component		presynapse	0.0117	SYT1|CNTNAP1|APP|LAMP1|SNCA|ATP2B4|SV2A|STON2|NEFL	243560	243626|243624|243594|243584|243586|243629|243600|243570|243603	2.0E-4		GO:0098793	0.2035171518828348	0
63	4	COMPARTMENTS		Small ribosomal subunit	0.012	RPS3|RPS27|RPS4X|RPS10	243560	243627|243644|243638|243592	1.3E-4		GOCC:0015935	0.2023587851162919	0
1678	18	TISSUES		Blood	0.0128	M6PR|ASNS|ESYT1|FTH1|RPS3|APP|CTSB|WARS|ATP2B4|TFRC|ARHGEF2|EPRS|RPS27|RPS4X|PSAT1|BTF3|LGMN|VIM	243560	243591|243585|243639|243641|243627|243594|243596|243599|243629|243623|243631|243640|243644|243638|243637|243576|243605|243602	5.26E-5		BTO:0000089	0.1994059513601476	0
246	7	TISSUES		Colonic cancer cell	0.0128	EEF1A2|DSG2|FTH1|RPS3|WARS|EPRS|BTF3	243560	243617|243597|243641|243627|243599|243640|243576	5.1E-5		BTO:0000586	0.1994059513601476	0
565	10	TISSUES		Pancreas	0.0128	EDF1|FTH1|RPS3|APP|LAMP1|CTSB|RPS4X|BTF3|VIM|RPS10	243560	243615|243641|243627|243594|243584|243596|243638|243576|243602|243592	6.41E-5		BTO:0000988	0.1994059513601476	0
875	12	UniProt Keywords		Calcium	0.013	GNS|TTYH3|SYT1|DSG2|CLSTN3|ESYT1|DAGLB|SCG2|RCN2|PITPNM1|ATP2B4|NRP2	243560	243587|243574|243626|243597|243610|243639|243619|243614|243601|243577|243629|243622	1.3E-4		KW-0106	0.1986965876412708	0
2805	27	GO Molecular Function		anion binding	0.0141	ASNS|EEF1A2|EIF2AK2|SYT1|GNAO1|SCARB2|ABCB6|ESYT1|APP|RRM1|ABCA3|EEA1|SHMT2|SNCA|NISCH|WARS|PITPNM1|ATP2B4|NRP2|EPRS|DDX50|IARS|PSAT1|CLCN7|MTHFD2|HK1|ARL15	243560	243585|243617|243611|243626|243630|243589|243575|243639|243594|243625|243607|243606|243643|243586|243620|243599|243577|243629|243622|243640|243595|243579|243637|243642|243588|243573|243632	2.69E-6		GO:0043168	0.19498027656637296	0
979	15	GO Biological Process		secretion by cell	0.0151	M6PR|TMEM30A|GNS|SYT1|LGALS3BP|FTH1|APP|SCG2|LAMP1|SNCA|NISCH|CTSB|SV2A|TXNDC5|SERPINB6	243560	243591|243608|243587|243626|243634|243641|243594|243614|243584|243586|243620|243596|243600|243583|243604	4.32E-6		GO:0032940	0.1918452804858714	0
512	11	GO Biological Process		amide biosynthetic process	0.0151	ASNS|EEF1A2|EIF2AK2|RPS3|SMPD1|WARS|EPRS|RPS27|RPS4X|IARS|RPS10	243560	243585|243617|243611|243627|243580|243599|243640|243644|243638|243579|243592	4.51E-6		GO:0043604	0.1918452804858714	0
3515	27	COMPARTMENTS		Plasma membrane	0.0152	TMEM30A|SLC1A4|TTYH3|SYT1|DSG2|GNAO1|CNTNAP1|ABCB6|RPS3|APP|DAGLB|ABCA3|EEA1|LAMP1|SNCA|NISCH|SMPD1|LINGO1|ATP2B4|TFRC|NRP2|ARHGEF2|SV2A|SLC3A2|SLC7A1|PMEL|SLC38A1	243560	243608|243590|243574|243626|243597|243630|243624|243575|243627|243594|243619|243607|243606|243584|243586|243620|243580|243598|243629|243623|243622|243631|243600|243636|243633|243616|243572	1.6E-4		GOCC:0005886	0.19154327910316427	0
78	4	GO Cellular Component		presynaptic active zone	0.0156	CNTNAP1|APP|ATP2B4|SV2A	243560	243624|243594|243629|243600	2.7E-4		GO:0048786	0.19035482154739974	0
1896	21	GO Molecular Function		identical protein binding	0.0165	ASNS|EIF2AK2|SYT1|MESDC2|SCARB2|ESYT1|APP|RRM1|EEA1|SHMT2|SNCA|NISCH|WARS|KHDRBS3|TFRC|NRP2|EPRS|HK1|PMEL|VIM|NEFL	243560	243585|243611|243626|243571|243589|243639|243594|243625|243606|243643|243586|243620|243599|243612|243623|243622|243640|243573|243616|243602|243603	6.33E-6		GO:0042802	0.18778855774754774	0
58	4	TISSUES		Ascites	0.0165	LGALS3BP|FTH1|RPS4X|SLC3A2	243560	243634|243641|243638|243636	9.25E-5		BTO:0000091	0.18778855774754774	0
5	2	GO Cellular Component		endolysosome lumen	0.0167	CTSB|LGMN	243560	243596|243605	3.0E-4		GO:0036021	0.18723730959297386	0
480	9	TISSUES		Ovary	0.0167	LGALS3BP|FTH1|RPS3|SHMT2|SV2A|RPS4X|PLD3|VIM|RPS10	243560	243634|243641|243627|243643|243600|243638|243635|243602|243592	9.98E-5		BTO:0000975	0.18723730959297386	0
776	13	GO Biological Process		viral process	0.0193	EIF2AK2|SCARB2|RPS3|EEA1|LAMP1|CTSB|KHDRBS3|TFRC|NRP2|RPS27|RPS4X|VIM|RPS10	243560	243611|243589|243627|243606|243584|243596|243612|243623|243622|243644|243638|243602|243592	8.13E-6		GO:0016032	0.18061701000514854	0
2967	27	GO Biological Process		cellular localization	0.0193	M6PR|TMEM30A|GNS|SYT1|MESDC2|LGALS3BP|CNTNAP1|SCARB2|ESYT1|FTH1|RPS3|APP|EEA1|LAMP1|SNCA|CTSB|ATP2B4|ARHGEF2|RPS27|SV2A|RPS4X|TXNDC5|HK1|STON2|RPS10|NEFL|SERPINB6	243560	243591|243608|243587|243626|243571|243634|243624|243589|243639|243641|243627|243594|243606|243584|243586|243596|243629|243631|243644|243600|243638|243583|243573|243570|243592|243603|243604	7.85E-6		GO:0051641	0.18061701000514854	0
1346	17	GO Biological Process		organonitrogen compound biosynthetic process	0.02	ASNS|EEF1A2|EIF2AK2|ABCB6|RPS3|WBSCR17|SHMT2|SNCA|SMPD1|WARS|GFPT1|EPRS|RPS27|RPS4X|IARS|PSAT1|RPS10	243560	243585|243617|243611|243575|243627|243613|243643|243586|243580|243599|243578|243640|243644|243638|243579|243637|243592	1.14E-5		GO:1901566	0.17898695820156604	0
366	9	GO Biological Process		translation	0.0202	EEF1A2|EIF2AK2|RPS3|WARS|EPRS|RPS27|RPS4X|IARS|RPS10	243560	243617|243611|243627|243599|243640|243644|243638|243579|243592	1.27E-5		GO:0006412	0.1785317002825721	0
697	12	GO Biological Process		regulated exocytosis	0.0202	TMEM30A|GNS|SYT1|LGALS3BP|FTH1|APP|LAMP1|SNCA|CTSB|SV2A|TXNDC5|SERPINB6	243560	243608|243587|243626|243634|243641|243594|243584|243586|243596|243600|243583|243604	1.45E-5		GO:0045055	0.1785317002825721	0
2375	23	GO Biological Process		establishment of localization in cell	0.0202	M6PR|TMEM30A|GNS|SYT1|LGALS3BP|SCARB2|FTH1|RPS3|APP|EEA1|LAMP1|SNCA|CTSB|ATP2B4|ARHGEF2|RPS27|SV2A|RPS4X|TXNDC5|STON2|RPS10|NEFL|SERPINB6	243560	243591|243608|243587|243626|243634|243589|243641|243627|243594|243606|243584|243586|243596|243629|243631|243644|243600|243638|243583|243570|243592|243603|243604	1.82E-5		GO:0051649	0.1785317002825721	0
2173	22	GO Biological Process		organic substance transport	0.0202	M6PR|TMEM30A|SLC1A4|SYT1|SCARB2|ABCB6|ESYT1|RPS3|ABCA3|SCG2|SNCA|NISCH|PITPNM1|TFRC|ARHGEF2|RPS27|RPS4X|SLC3A2|BTF3|SLC7A1|SLC38A1|RPS10	243560	243591|243608|243590|243626|243589|243575|243639|243627|243607|243614|243586|243620|243577|243623|243631|243644|243638|243636|243576|243633|243572|243592	1.49E-5		GO:0071702	0.1785317002825721	0
1823	20	GO Biological Process		nitrogen compound transport	0.0202	M6PR|TMEM30A|SLC1A4|SYT1|SCARB2|ABCB6|RPS3|SCG2|SNCA|NISCH|PITPNM1|TFRC|ARHGEF2|RPS27|RPS4X|SLC3A2|BTF3|SLC7A1|SLC38A1|RPS10	243560	243591|243608|243590|243626|243589|243575|243627|243614|243586|243620|243577|243623|243631|243644|243638|243636|243576|243633|243572|243592	1.29E-5		GO:0071705	0.1785317002825721	0
20	3	KEGG Pathways		One carbon pool by folate	0.0203	ALDH1L2|SHMT2|MTHFD2	243560	243609|243643|243588	8.96E-5		hsa00670	0.1783057588685354	0
75	4	UniProt Keywords		Intermediate filament	0.0219	NEFM|NES|VIM|NEFL	243560	243618|243582|243602|243603	2.4E-4		KW-0403	0.17483466988362847	0
3	2	TISSUES		SH-SY5Y cell	0.0223	APP|SNCA	243560	243594|243586	1.4E-4		BTO:0000793	0.17400653789344905	0
35	3	GO Cellular Component		integral component of synaptic vesicle membrane	0.0224	SYT1|LAMP1|SV2A	243560	243626|243584|243600	4.1E-4		GO:0030285	0.17380182594852528	0
35	3	GO Cellular Component		endosome lumen	0.0224	APP|CTSB|LGMN	243560	243594|243596|243605	4.1E-4		GO:0031904	0.17380182594852528	0
762	11	TISSUES		Limbic system	0.0237	EEF1A2|TMEM30A|SLC1A4|SYT1|APP|WBSCR17|SNCA|NISCH|LINGO1|NES|SLC38A1	243560	243617|243608|243590|243626|243594|243613|243586|243620|243598|243582|243572	1.6E-4		BTO:0000928	0.17122070967545008	0
550	9	COMPARTMENTS		Cytoplasmic vesicle membrane	0.0242	M6PR|TMEM30A|SYT1|SCARB2|ABCA3|LAMP1|TFRC|SV2A|SERPINB6	243560	243591|243608|243626|243589|243607|243584|243623|243600|243604	2.7E-4		GOCC:0030659	0.1702654966226593	0
14276	67	GO Cellular Component		intracellular	0.0247	M6PR|ASNS|EEF1A2|EMC2|NEFM|EDF1|TMEM30A|EIF2AK2|SLC1A4|GNS|ALDH1L2|SYT1|DSG2|MESDC2|GNAO1|LGALS3BP|SCARB2|ABCB6|CLSTN3|ESYT1|FTH1|RPS3|APP|DAGLB|RRM1|ABCA3|SCG2|EEA1|RCN2|WBSCR17|LAMP1|SHMT2|SNCA|NISCH|SMPD1|CTSB|WARS|KHDRBS3|PITPNM1|GFPT1|ATP2B4|TFRC|ARHGEF2|EPRS|NES|RPS27|SV2A|DDX50|RPS4X|IARS|PSAT1|SLC3A2|GBA2|TXNDC5|BTF3|CLCN7|LGMN|MTHFD2|PLD3|HK1|PMEL|PEG10|VIM|STON2|RPS10|NEFL|SERPINB6	243560	243591|243585|243617|243628|243618|243615|243608|243611|243590|243587|243609|243626|243597|243571|243630|243634|243589|243575|243610|243639|243641|243627|243594|243619|243625|243607|243614|243606|243601|243613|243584|243643|243586|243620|243580|243596|243599|243612|243577|243578|243629|243623|243631|243640|243582|243644|243600|243595|243638|243579|243637|243636|243593|243583|243576|243642|243605|…	4.7E-4		GO:0005622	0.16932981895498136	0
560	9	COMPARTMENTS		Vesicle membrane	0.0258	M6PR|TMEM30A|SYT1|SCARB2|ABCA3|LAMP1|TFRC|SV2A|SERPINB6	243560	243591|243608|243626|243589|243607|243584|243623|243600|243604	3.1E-4		GOCC:0012506	0.16733630174245406	0
32	3	COMPARTMENTS		Endosome lumen	0.0258	APP|CTSB|LGMN	243560	243594|243596|243605	3.2E-4		GOCC:0031904	0.16733630174245406	0
5	2	COMPARTMENTS		Endolysosome lumen	0.0258	CTSB|LGMN	243560	243596|243605	3.0E-4		GOCC:0036021	0.16733630174245406	0
3658	27	COMPARTMENTS		Cell periphery	0.0258	TMEM30A|SLC1A4|TTYH3|SYT1|DSG2|GNAO1|CNTNAP1|ABCB6|RPS3|APP|DAGLB|ABCA3|EEA1|LAMP1|SNCA|NISCH|SMPD1|LINGO1|ATP2B4|TFRC|NRP2|ARHGEF2|SV2A|SLC3A2|SLC7A1|PMEL|SLC38A1	243560	243608|243590|243574|243626|243597|243630|243624|243575|243627|243594|243619|243607|243606|243584|243586|243620|243580|243598|243629|243623|243622|243631|243600|243636|243633|243616|243572	3.2E-4		GOCC:0071944	0.16733630174245406	0
5	2	COMPARTMENTS		GAIT complex	0.0258	SNCA|EPRS	243560	243586|243640	3.0E-4		GOCC:0097452	0.16733630174245406	0
7	2	GO Cellular Component		alveolar lamellar body	0.0261	ABCA3|LAMP1	243560	243607|243584	5.1E-4		GO:0097208	0.16680735893383405	0
1210	14	TISSUES		Skin	0.0269	MESDC2|LGALS3BP|FTH1|RPS3|CTSB|WARS|RPS4X|SLC3A2|TXNDC5|BTF3|CLCN7|PMEL|VIM|RPS10	243560	243571|243634|243641|243627|243596|243599|243638|243636|243583|243576|243642|243616|243602|243592	1.9E-4		BTO:0001253	0.16542603006999712	0
241	6	COMPARTMENTS		Lysosomal membrane	0.0272	M6PR|EEF1A2|TMEM30A|SCARB2|LAMP1|CLCN7	243560	243591|243617|243608|243589|243584|243642	3.6E-4		GOCC:0005765	0.16491859740076192	0
242	6	COMPARTMENTS		Lytic vacuole membrane	0.0272	M6PR|EEF1A2|TMEM30A|SCARB2|LAMP1|CLCN7	243560	243591|243617|243608|243589|243584|243642	3.7E-4		GOCC:0098852	0.16491859740076192	0
1072	13	TISSUES		Cerebral cortex	0.0283	EEF1A2|TMEM30A|SLC1A4|SYT1|APP|ECEL1|SCG2|WBSCR17|SNCA|NISCH|LINGO1|NES|VIM	243560	243617|243608|243590|243626|243594|243581|243614|243613|243586|243620|243598|243582|243602	2.2E-4		BTO:0000233	0.1631047257130416	0
15024	71	GO Biological Process		cellular process	0.029	M6PR|ASNS|EEF1A2|NEFM|EDF1|TMEM30A|EIF2AK2|SLC1A4|GNS|ALDH1L2|TTYH3|SYT1|DSG2|MESDC2|GNAO1|LGALS3BP|CNTNAP1|SCARB2|ABCB6|CLSTN3|ESYT1|FTH1|RPS3|APP|DAGLB|RRM1|ABCA3|ECEL1|SCG2|EEA1|WBSCR17|LAMP1|SHMT2|SNCA|NISCH|SMPD1|CTSB|LINGO1|WARS|KHDRBS3|PITPNM1|GFPT1|ATP2B4|TFRC|NRP2|ARHGEF2|EPRS|NES|RPS27|SV2A|RPS4X|IARS|PSAT1|SLC3A2|GBA2|TXNDC5|BTF3|SLC7A1|CLCN7|LGMN|MTHFD2|PLD3|HK1|PMEL|PEG10|VIM|SLC38A1…	243560	243591|243585|243617|243618|243615|243608|243611|243590|243587|243609|243574|243626|243597|243571|243630|243634|243624|243589|243575|243610|243639|243641|243627|243594|243619|243625|243607|243581|243614|243606|243613|243584|243643|243586|243620|243580|243596|243598|243599|243612|243577|243578|243629|243623|243622|243631|243640|243582|243644|243600|243638|243579|243637|243636|243593|243583|243576|…	3.14E-5		GO:0009987	0.16198679469227004	0
8631	48	COMPARTMENTS		Membrane-bounded organelle	0.03	M6PR|EEF1A2|EMC2|EDF1|TMEM30A|GNS|ALDH1L2|SYT1|MESDC2|LGALS3BP|SCARB2|ABCB6|ESYT1|FTH1|RPS3|APP|ABCA3|SCG2|EEA1|RCN2|LAMP1|SHMT2|SNCA|NISCH|SMPD1|CTSB|KHDRBS3|GFPT1|TFRC|ARHGEF2|RPS27|SV2A|DDX50|SLC3A2|GBA2|TXNDC5|BTF3|CLCN7|LGMN|MTHFD2|PLD3|HK1|PMEL|PEG10|VIM|STON2|RPS10|SERPINB6	243560	243591|243617|243628|243615|243608|243587|243609|243626|243571|243634|243589|243575|243639|243641|243627|243594|243607|243614|243606|243601|243584|243643|243586|243620|243580|243596|243612|243578|243623|243631|243644|243600|243595|243636|243593|243583|243576|243642|243605|243588|243635|243573|243616|243621|243602|243570|243592|243604	4.2E-4		GOCC:0043227	0.16043569552840423	0
89	4	COMPARTMENTS		Cytosolic ribosome	0.0307	RPS3|RPS27|RPS4X|RPS10	243560	243627|243644|243638|243592	4.4E-4		GOCC:0022626	0.1593803890958297	0
8	2	GO Cellular Component		neurofilament	0.0312	NEFM|NEFL	243560	243618|243603	6.3E-4		GO:0005883	0.15864122853880283	0
472	8	COMPARTMENTS		Supramolecular fiber	0.0326	NEFM|SLC1A4|SNCA|ATP2B4|ARHGEF2|NES|VIM|NEFL	243560	243618|243590|243586|243629|243631|243582|243602|243603	4.8E-4		GOCC:0099512	0.1566329355976271	0
7	2	COMPARTMENTS		Neurofibrillary tangle	0.0336	NEFM|APP	243560	243618|243594	5.1E-4		GOCC:0097418	0.15525056327536343	0
275	6	GO Cellular Component		late endosome	0.0345	M6PR|SCARB2|LAMP1|LGMN|PLD3|PMEL	243560	243591|243589|243584|243605|243635|243616	7.2E-4		GO:0005770	0.154041161318518	0
480	8	COMPARTMENTS		Supramolecular polymer	0.0347	NEFM|SLC1A4|SNCA|ATP2B4|ARHGEF2|NES|VIM|NEFL	243560	243618|243590|243586|243629|243631|243582|243602|243603	5.4E-4		GOCC:0099081	0.15377669212339548	0
234	6	TISSUES		Lymphoblast	0.0373	ASNS|RPS3|EPRS|RPS4X|PSAT1|VIM	243560	243585|243627|243640|243638|243637|243602	3.1E-4		BTO:0000772	0.15047086821325853	0
5	2	TISSUES		Neurofibrillary tangle	0.0373	APP|SNCA	243560	243594|243586	3.0E-4		BTO:0000936	0.15047086821325853	0
17788	75	GO Cellular Component		cellular anatomical entity	0.0378	M6PR|ASNS|EEF1A2|EMC2|NEFM|EDF1|TMEM30A|EIF2AK2|SLC1A4|GNS|ALDH1L2|TTYH3|SYT1|DSG2|MESDC2|GNAO1|LGALS3BP|CNTNAP1|SCARB2|ABCB6|CLSTN3|ESYT1|FTH1|RPS3|APP|DAGLB|RRM1|ABCA3|ECEL1|SCG2|EEA1|RCN2|WBSCR17|LAMP1|SHMT2|SNCA|NISCH|SMPD1|CTSB|LINGO1|WARS|KHDRBS3|PITPNM1|GFPT1|ATP2B4|TFRC|NRP2|ARHGEF2|EPRS|NES|RPS27|SV2A|DDX50|RPS4X|IARS|PSAT1|SLC3A2|GBA2|TXNDC5|BTF3|SLC7A1|CLCN7|LGMN|MTHFD2|PLD3|HK1|PMEL|P…	243560	243591|243585|243617|243628|243618|243615|243608|243611|243590|243587|243609|243574|243626|243597|243571|243630|243634|243624|243589|243575|243610|243639|243641|243627|243594|243619|243625|243607|243581|243614|243606|243601|243613|243584|243643|243586|243620|243580|243596|243598|243599|243612|243577|243578|243629|243623|243622|243631|243640|243582|243644|243600|243595|243638|243579|243637|243636|…	8.0E-4		GO:0110165	0.14986163093763671	0
1042	12	COMPARTMENTS		Endoplasmic reticulum	0.0382	EMC2|TMEM30A|MESDC2|SCARB2|ABCB6|ESYT1|APP|RCN2|GBA2|TXNDC5|PLD3|PMEL	243560	243628|243608|243571|243589|243575|243639|243594|243601|243593|243583|243635|243616	6.1E-4		GOCC:0005783	0.14938001550779387	0
489	8	COMPARTMENTS		Supramolecular complex	0.0382	NEFM|SLC1A4|SNCA|ATP2B4|ARHGEF2|NES|VIM|NEFL	243560	243618|243590|243586|243629|243631|243582|243602|243603	6.1E-4		GOCC:0099080	0.14938001550779387	0
99	4	COMPARTMENTS		Clathrin-coated vesicle membrane	0.0392	M6PR|SYT1|SCARB2|TFRC	243560	243591|243626|243589|243623	6.5E-4		GOCC:0030665	0.14819770053690295	0
2287	19	GO Cellular Component		cell projection	0.0392	NEFM|SLC1A4|SYT1|GNAO1|CNTNAP1|CLSTN3|RPS3|APP|RRM1|EEA1|LAMP1|SNCA|ATP2B4|NRP2|ARHGEF2|SV2A|VIM|STON2|NEFL	243560	243618|243590|243626|243630|243624|243610|243627|243594|243625|243606|243584|243586|243629|243622|243631|243600|243602|243570|243603	8.5E-4		GO:0042995	0.14819770053690295	0
518	8	GO Cellular Component		neuronal cell body	0.0395	EEF1A2|SLC1A4|APP|RRM1|LAMP1|ARHGEF2|SV2A|SLC38A1	243560	243617|243590|243594|243625|243584|243631|243600|243572	8.8E-4		GO:0043025	0.14784888276072422	0
12528	61	GO Cellular Component		intracellular organelle	0.0395	M6PR|EEF1A2|EMC2|NEFM|EDF1|TMEM30A|EIF2AK2|SLC1A4|GNS|ALDH1L2|SYT1|DSG2|MESDC2|LGALS3BP|SCARB2|ABCB6|CLSTN3|ESYT1|FTH1|RPS3|APP|DAGLB|RRM1|ABCA3|SCG2|EEA1|RCN2|WBSCR17|LAMP1|SHMT2|SNCA|NISCH|SMPD1|CTSB|WARS|KHDRBS3|PITPNM1|ATP2B4|TFRC|ARHGEF2|NES|RPS27|SV2A|DDX50|RPS4X|SLC3A2|GBA2|TXNDC5|BTF3|CLCN7|LGMN|MTHFD2|PLD3|HK1|PMEL|PEG10|VIM|STON2|RPS10|NEFL|SERPINB6	243560	243591|243617|243628|243618|243615|243608|243611|243590|243587|243609|243626|243597|243571|243634|243589|243575|243610|243639|243641|243627|243594|243619|243625|243607|243614|243606|243601|243613|243584|243643|243586|243620|243580|243596|243599|243612|243577|243629|243623|243631|243582|243644|243600|243595|243638|243636|243593|243583|243576|243642|243605|243588|243635|243573|243616|243621|243602|…	8.7E-4		GO:0043229	0.14784888276072422	0
433	9	GO Biological Process		endocytosis	0.0403	M6PR|SYT1|LGALS3BP|SCARB2|APP|EEA1|SNCA|TFRC|STON2	243560	243591|243626|243634|243589|243594|243606|243586|243623|243570	4.6E-5		GO:0006897	0.14693149777405048	0
164	6	GO Biological Process		import into cell	0.0403	SLC1A4|SNCA|ATP2B4|SLC3A2|SLC7A1|SLC38A1	243560	243590|243586|243629|243636|243633|243572	4.73E-5		GO:0098657	0.14693149777405048	0
191	5	GO Cellular Component		clathrin-coated vesicle	0.0404	M6PR|SYT1|SCARB2|TFRC|STON2	243560	243591|243626|243589|243623|243570	9.2E-4		GO:0030136	0.14681810727397518	0
10	2	GO Cellular Component		autolysosome	0.0404	FTH1|LAMP1	243560	243641|243584	9.3E-4		GO:0044754	0.14681810727397518	0
292	6	GO Cellular Component		coated vesicle	0.0411	M6PR|SYT1|SCARB2|APP|TFRC|STON2	243560	243591|243626|243589|243594|243623|243570	9.7E-4		GO:0030135	0.1460321460975937	0
101	4	COMPARTMENTS		Exocytic vesicle	0.0413	SYT1|APP|SV2A|STON2	243560	243626|243594|243600|243570	7.0E-4		GOCC:0070382	0.1458100435091969	0
407	7	GO Cellular Component		transport vesicle	0.0416	M6PR|TMEM30A|SYT1|APP|LAMP1|SV2A|STON2	243560	243591|243608|243626|243594|243584|243600|243570	0.001		GO:0030133	0.14547889820336776	0
1684	18	GO Biological Process		small molecule metabolic process	0.0419	ASNS|GNS|ALDH1L2|APP|DAGLB|RRM1|SHMT2|NISCH|SMPD1|WARS|GFPT1|EPRS|IARS|PSAT1|GBA2|LGMN|MTHFD2|HK1	243560	243585|243587|243609|243594|243619|243625|243643|243620|243580|243599|243578|243640|243579|243637|243593|243605|243588|243573	5.5E-5		GO:0044281	0.14515013240531724	0
113	4	GO Cellular Component		clathrin-coated vesicle membrane	0.0423	M6PR|SYT1|SCARB2|TFRC	243560	243591|243626|243589|243623	0.001		GO:0030665	0.14471542088461425	0
17	3	GO Biological Process		amino acid import across plasma membrane	0.0424	SLC1A4|SLC3A2|SLC7A1	243560	243590|243636|243633	5.82E-5		GO:0089718	0.14460738531290054	0
944	13	GO Biological Process		oxoacid metabolic process	0.043	ASNS|GNS|ALDH1L2|DAGLB|SHMT2|WARS|GFPT1|EPRS|IARS|PSAT1|GBA2|MTHFD2|HK1	243560	243585|243587|243609|243619|243643|243599|243578|243640|243579|243637|243593|243588|243573	6.13E-5		GO:0043436	0.1439644748277282	0
38	3	UniProt Keywords		Aminoacyl-tRNA synthetase	0.0431	WARS|EPRS|IARS	243560	243599|243640|243579	5.1E-4		KW-0030	0.14385819593357013	0
199	5	GO Cellular Component		intermediate filament	0.0433	NEFM|SLC1A4|NES|VIM|NEFL	243560	243618|243590|243582|243602|243603	0.0011		GO:0005882	0.14364637591003737	0
11	2	GO Cellular Component		aminoacyl-tRNA synthetase multienzyme complex	0.0433	EPRS|IARS	243560	243640|243579	0.0011		GO:0017101	0.14364637591003737	0
9	2	COMPARTMENTS		Amyloid-beta complex	0.0446	APP|SNCA	243560	243594|243586	7.7E-4		GOCC:0106003	0.14229294488485217	0
714	10	TISSUES		Cerebral lobe	0.0451	EEF1A2|TMEM30A|SLC1A4|SYT1|APP|WBSCR17|SNCA|NISCH|LINGO1|NES	243560	243617|243608|243590|243626|243594|243613|243586|243620|243598|243582	4.1E-4		BTO:0000445	0.14178287222894068	0
1469	15	TISSUES		Forebrain	0.0451	EEF1A2|TMEM30A|SLC1A4|SYT1|SCARB2|APP|ECEL1|SCG2|WBSCR17|SNCA|NISCH|LINGO1|NES|VIM|SLC38A1	243560	243617|243608|243590|243626|243589|243594|243581|243614|243613|243586|243620|243598|243582|243602|243572	4.2E-4		BTO:0000478	0.14178287222894068	0
203	5	GO Cellular Component		synaptic vesicle	0.0455	SYT1|APP|LAMP1|SV2A|STON2	243560	243626|243594|243584|243600|243570	0.0012		GO:0008021	0.14137886922105156	0
420	7	GO Cellular Component		apical part of cell	0.0455	TMEM30A|DSG2|APP|CTSB|SLC3A2|LGMN|SLC38A1	243560	243608|243597|243594|243596|243636|243605|243572	0.0012		GO:0045177	0.14137886922105156	0
820	10	GO Cellular Component		anchoring junction	0.0455	DSG2|CNTNAP1|SCARB2|RPS3|APP|ARHGEF2|SV2A|RPS4X|VIM|RPS10	243560	243597|243624|243589|243627|243594|243631|243600|243638|243602|243592	0.0012		GO:0070161	0.14137886922105156	0
18	3	GO Biological Process		tetrahydrofolate metabolic process	0.0456	ALDH1L2|SHMT2|MTHFD2	243560	243609|243643|243588	6.77E-5		GO:0046653	0.14127842342140556	0
282	6	COMPARTMENTS		Vacuolar membrane	0.046	M6PR|EEF1A2|TMEM30A|SCARB2|LAMP1|CLCN7	243560	243591|243617|243608|243589|243584|243642	8.1E-4		GOCC:0005774	0.1408788309830829	0
187	5	COMPARTMENTS		Ribosome	0.046	EIF2AK2|RPS3|RPS27|RPS4X|RPS10	243560	243611|243627|243644|243638|243592	8.4E-4		GOCC:0005840	0.1408788309830829	0
186	5	COMPARTMENTS		Ficolin-1-rich granule	0.046	GNS|FTH1|LAMP1|CTSB|SERPINB6	243560	243587|243641|243584|243596|243604	8.2E-4		GOCC:0101002	0.1408788309830829	0
6976	41	UniProt Keywords		Membrane	0.0467	M6PR|TMEM30A|SLC1A4|TTYH3|SYT1|DSG2|GNAO1|CNTNAP1|SCARB2|ABCB6|CLSTN3|ESYT1|RPS3|APP|DAGLB|ABCA3|ECEL1|EEA1|WBSCR17|LAMP1|SHMT2|SNCA|NISCH|CTSB|LINGO1|PITPNM1|ATP2B4|TFRC|NRP2|ARHGEF2|EPRS|SV2A|SLC3A2|GBA2|SLC7A1|CLCN7|PLD3|HK1|PMEL|SLC38A1|STON2	243560	243591|243608|243590|243574|243626|243597|243630|243624|243589|243575|243610|243639|243627|243594|243619|243607|243581|243606|243613|243584|243643|243586|243620|243596|243598|243577|243629|243623|243622|243631|243640|243600|243636|243593|243633|243642|243635|243573|243616|243572|243570	6.1E-4		KW-0472	0.14018783337538965	0
477	8	TISSUES		Bone marrow	0.049	DSG2|LGALS3BP|APP|RRM1|LAMP1|TFRC|EPRS|SLC3A2	243560	243597|243634|243594|243625|243584|243623|243640|243636	5.2E-4		BTO:0000141	0.13798820395761216	0
1899	19	GO Biological Process		interspecies interaction between organisms	0.0491	EIF2AK2|SCARB2|RPS3|APP|EEA1|LAMP1|SHMT2|SNCA|CTSB|KHDRBS3|TFRC|NRP2|ARHGEF2|EPRS|RPS27|RPS4X|HK1|VIM|RPS10	243560	243611|243589|243627|243594|243606|243584|243643|243586|243596|243612|243623|243622|243631|243640|243644|243638|243573|243602|243592	7.91E-5		GO:0044419	0.13789492554943727	0
19	3	GO Biological Process		folic acid metabolic process	0.0491	ALDH1L2|SHMT2|MTHFD2	243560	243609|243643|243588	7.82E-5		GO:0046655	0.13789492554943727	0
10	2	COMPARTMENTS		Neurofilament	0.0493	NEFM|NEFL	243560	243618|243603	9.3E-4		GOCC:0005883	0.13770893731217512	0

## Sheet: GO biological process
# background genes	# genes	category	chart color	description	FDR value	genes	network.SUID	nodes.SUID	p-value	PMID	term name	transferred FDR value	year
4353	38	GO Biological Process		transport	7.7E-4	M6PR|TMEM30A|SLC1A4|GNS|TTYH3|SYT1|MESDC2|LGALS3BP|SCARB2|ABCB6|ESYT1|FTH1|RPS3|APP|ABCA3|SCG2|EEA1|LAMP1|SNCA|NISCH|CTSB|PITPNM1|ATP2B4|TFRC|ARHGEF2|RPS27|SV2A|RPS4X|SLC3A2|TXNDC5|BTF3|SLC7A1|CLCN7|SLC38A1|STON2|RPS10|NEFL|SERPINB6	243560	243591|243608|243590|243587|243574|243626|243571|243634|243589|243575|243639|243641|243627|243594|243607|243614|243606|243584|243586|243620|243596|243577|243629|243623|243631|243644|243600|243638|243636|243583|243576|243633|243642|243572|243570|243592|243603|243604	7.18E-8		GO:0006810	0.3280090602020564	0
4479	39	GO Biological Process		establishment of localization	7.7E-4	M6PR|TMEM30A|SLC1A4|GNS|TTYH3|SYT1|MESDC2|LGALS3BP|SCARB2|ABCB6|ESYT1|FTH1|RPS3|APP|ABCA3|SCG2|EEA1|LAMP1|SNCA|NISCH|CTSB|PITPNM1|ATP2B4|TFRC|ARHGEF2|RPS27|SV2A|RPS4X|SLC3A2|TXNDC5|BTF3|SLC7A1|CLCN7|HK1|SLC38A1|STON2|RPS10|NEFL|SERPINB6	243560	243591|243608|243590|243587|243574|243626|243571|243634|243589|243575|243639|243641|243627|243594|243607|243614|243606|243584|243586|243620|243596|243577|243629|243623|243631|243644|243600|243638|243636|243583|243576|243633|243642|243573|243572|243570|243592|243603|243604	4.38E-8		GO:0051234	0.3280090602020564	0
773	15	GO Biological Process		cellular amide metabolic process	0.0014	ASNS|EEF1A2|EIF2AK2|ALDH1L2|RPS3|SHMT2|SMPD1|WARS|EPRS|RPS27|RPS4X|IARS|GBA2|MTHFD2|RPS10	243560	243585|243617|243611|243609|243627|243643|243580|243599|243640|243644|243638|243579|243593|243588|243592	2.37E-7		GO:0043603	0.3006561979829128	0
5591	41	GO Biological Process		localization	0.009	M6PR|TMEM30A|SLC1A4|GNS|TTYH3|SYT1|MESDC2|LGALS3BP|CNTNAP1|SCARB2|ABCB6|ESYT1|FTH1|RPS3|APP|ABCA3|SCG2|EEA1|LAMP1|SNCA|NISCH|CTSB|PITPNM1|ATP2B4|TFRC|NRP2|ARHGEF2|RPS27|SV2A|RPS4X|SLC3A2|TXNDC5|BTF3|SLC7A1|CLCN7|HK1|SLC38A1|STON2|RPS10|NEFL|SERPINB6	243560	243591|243608|243590|243587|243574|243626|243571|243634|243624|243589|243575|243639|243641|243627|243594|243607|243614|243606|243584|243586|243620|243596|243577|243629|243623|243622|243631|243644|243600|243638|243636|243583|243576|243633|243642|243573|243572|243570|243592|243603|243604	2.06E-6		GO:0051179	0.215521115451727	0
979	15	GO Biological Process		secretion by cell	0.0151	M6PR|TMEM30A|GNS|SYT1|LGALS3BP|FTH1|APP|SCG2|LAMP1|SNCA|NISCH|CTSB|SV2A|TXNDC5|SERPINB6	243560	243591|243608|243587|243626|243634|243641|243594|243614|243584|243586|243620|243596|243600|243583|243604	4.32E-6		GO:0032940	0.1918452804858714	0
512	11	GO Biological Process		amide biosynthetic process	0.0151	ASNS|EEF1A2|EIF2AK2|RPS3|SMPD1|WARS|EPRS|RPS27|RPS4X|IARS|RPS10	243560	243585|243617|243611|243627|243580|243599|243640|243644|243638|243579|243592	4.51E-6		GO:0043604	0.1918452804858714	0
776	13	GO Biological Process		viral process	0.0193	EIF2AK2|SCARB2|RPS3|EEA1|LAMP1|CTSB|KHDRBS3|TFRC|NRP2|RPS27|RPS4X|VIM|RPS10	243560	243611|243589|243627|243606|243584|243596|243612|243623|243622|243644|243638|243602|243592	8.13E-6		GO:0016032	0.18061701000514854	0
2967	27	GO Biological Process		cellular localization	0.0193	M6PR|TMEM30A|GNS|SYT1|MESDC2|LGALS3BP|CNTNAP1|SCARB2|ESYT1|FTH1|RPS3|APP|EEA1|LAMP1|SNCA|CTSB|ATP2B4|ARHGEF2|RPS27|SV2A|RPS4X|TXNDC5|HK1|STON2|RPS10|NEFL|SERPINB6	243560	243591|243608|243587|243626|243571|243634|243624|243589|243639|243641|243627|243594|243606|243584|243586|243596|243629|243631|243644|243600|243638|243583|243573|243570|243592|243603|243604	7.85E-6		GO:0051641	0.18061701000514854	0
1346	17	GO Biological Process		organonitrogen compound biosynthetic process	0.02	ASNS|EEF1A2|EIF2AK2|ABCB6|RPS3|WBSCR17|SHMT2|SNCA|SMPD1|WARS|GFPT1|EPRS|RPS27|RPS4X|IARS|PSAT1|RPS10	243560	243585|243617|243611|243575|243627|243613|243643|243586|243580|243599|243578|243640|243644|243638|243579|243637|243592	1.14E-5		GO:1901566	0.17898695820156604	0
366	9	GO Biological Process		translation	0.0202	EEF1A2|EIF2AK2|RPS3|WARS|EPRS|RPS27|RPS4X|IARS|RPS10	243560	243617|243611|243627|243599|243640|243644|243638|243579|243592	1.27E-5		GO:0006412	0.1785317002825721	0
697	12	GO Biological Process		regulated exocytosis	0.0202	TMEM30A|GNS|SYT1|LGALS3BP|FTH1|APP|LAMP1|SNCA|CTSB|SV2A|TXNDC5|SERPINB6	243560	243608|243587|243626|243634|243641|243594|243584|243586|243596|243600|243583|243604	1.45E-5		GO:0045055	0.1785317002825721	0
2375	23	GO Biological Process		establishment of localization in cell	0.0202	M6PR|TMEM30A|GNS|SYT1|LGALS3BP|SCARB2|FTH1|RPS3|APP|EEA1|LAMP1|SNCA|CTSB|ATP2B4|ARHGEF2|RPS27|SV2A|RPS4X|TXNDC5|STON2|RPS10|NEFL|SERPINB6	243560	243591|243608|243587|243626|243634|243589|243641|243627|243594|243606|243584|243586|243596|243629|243631|243644|243600|243638|243583|243570|243592|243603|243604	1.82E-5		GO:0051649	0.1785317002825721	0
2173	22	GO Biological Process		organic substance transport	0.0202	M6PR|TMEM30A|SLC1A4|SYT1|SCARB2|ABCB6|ESYT1|RPS3|ABCA3|SCG2|SNCA|NISCH|PITPNM1|TFRC|ARHGEF2|RPS27|RPS4X|SLC3A2|BTF3|SLC7A1|SLC38A1|RPS10	243560	243591|243608|243590|243626|243589|243575|243639|243627|243607|243614|243586|243620|243577|243623|243631|243644|243638|243636|243576|243633|243572|243592	1.49E-5		GO:0071702	0.1785317002825721	0
1823	20	GO Biological Process		nitrogen compound transport	0.0202	M6PR|TMEM30A|SLC1A4|SYT1|SCARB2|ABCB6|RPS3|SCG2|SNCA|NISCH|PITPNM1|TFRC|ARHGEF2|RPS27|RPS4X|SLC3A2|BTF3|SLC7A1|SLC38A1|RPS10	243560	243591|243608|243590|243626|243589|243575|243627|243614|243586|243620|243577|243623|243631|243644|243638|243636|243576|243633|243572|243592	1.29E-5		GO:0071705	0.1785317002825721	0
15024	71	GO Biological Process		cellular process	0.029	M6PR|ASNS|EEF1A2|NEFM|EDF1|TMEM30A|EIF2AK2|SLC1A4|GNS|ALDH1L2|TTYH3|SYT1|DSG2|MESDC2|GNAO1|LGALS3BP|CNTNAP1|SCARB2|ABCB6|CLSTN3|ESYT1|FTH1|RPS3|APP|DAGLB|RRM1|ABCA3|ECEL1|SCG2|EEA1|WBSCR17|LAMP1|SHMT2|SNCA|NISCH|SMPD1|CTSB|LINGO1|WARS|KHDRBS3|PITPNM1|GFPT1|ATP2B4|TFRC|NRP2|ARHGEF2|EPRS|NES|RPS27|SV2A|RPS4X|IARS|PSAT1|SLC3A2|GBA2|TXNDC5|BTF3|SLC7A1|CLCN7|LGMN|MTHFD2|PLD3|HK1|PMEL|PEG10|VIM|SLC38A1…	243560	243591|243585|243617|243618|243615|243608|243611|243590|243587|243609|243574|243626|243597|243571|243630|243634|243624|243589|243575|243610|243639|243641|243627|243594|243619|243625|243607|243581|243614|243606|243613|243584|243643|243586|243620|243580|243596|243598|243599|243612|243577|243578|243629|243623|243622|243631|243640|243582|243644|243600|243638|243579|243637|243636|243593|243583|243576|…	3.14E-5		GO:0009987	0.16198679469227004	0
433	9	GO Biological Process		endocytosis	0.0403	M6PR|SYT1|LGALS3BP|SCARB2|APP|EEA1|SNCA|TFRC|STON2	243560	243591|243626|243634|243589|243594|243606|243586|243623|243570	4.6E-5		GO:0006897	0.14693149777405048	0
164	6	GO Biological Process		import into cell	0.0403	SLC1A4|SNCA|ATP2B4|SLC3A2|SLC7A1|SLC38A1	243560	243590|243586|243629|243636|243633|243572	4.73E-5		GO:0098657	0.14693149777405048	0
1684	18	GO Biological Process		small molecule metabolic process	0.0419	ASNS|GNS|ALDH1L2|APP|DAGLB|RRM1|SHMT2|NISCH|SMPD1|WARS|GFPT1|EPRS|IARS|PSAT1|GBA2|LGMN|MTHFD2|HK1	243560	243585|243587|243609|243594|243619|243625|243643|243620|243580|243599|243578|243640|243579|243637|243593|243605|243588|243573	5.5E-5		GO:0044281	0.14515013240531724	0
17	3	GO Biological Process		amino acid import across plasma membrane	0.0424	SLC1A4|SLC3A2|SLC7A1	243560	243590|243636|243633	5.82E-5		GO:0089718	0.14460738531290054	0
944	13	GO Biological Process		oxoacid metabolic process	0.043	ASNS|GNS|ALDH1L2|DAGLB|SHMT2|WARS|GFPT1|EPRS|IARS|PSAT1|GBA2|MTHFD2|HK1	243560	243585|243587|243609|243619|243643|243599|243578|243640|243579|243637|243593|243588|243573	6.13E-5		GO:0043436	0.1439644748277282	0
18	3	GO Biological Process		tetrahydrofolate metabolic process	0.0456	ALDH1L2|SHMT2|MTHFD2	243560	243609|243643|243588	6.77E-5		GO:0046653	0.14127842342140556	0
1899	19	GO Biological Process		interspecies interaction between organisms	0.0491	EIF2AK2|SCARB2|RPS3|APP|EEA1|LAMP1|SHMT2|SNCA|CTSB|KHDRBS3|TFRC|NRP2|ARHGEF2|EPRS|RPS27|RPS4X|HK1|VIM|RPS10	243560	243611|243589|243627|243594|243606|243584|243643|243586|243596|243612|243623|243622|243631|243640|243644|243638|243573|243602|243592	7.91E-5		GO:0044419	0.13789492554943727	0
19	3	GO Biological Process		folic acid metabolic process	0.0491	ALDH1L2|SHMT2|MTHFD2	243560	243609|243643|243588	7.82E-5		GO:0046655	0.13789492554943727	0

## Sheet: GO cellular component
# background genes	# genes	category	chart color	description	FDR value	genes	network.SUID	nodes.SUID	p-value	PMID	term name	transferred FDR value	year
3879	41	GO Cellular Component		vesicle	7.22E-8	M6PR|TMEM30A|SLC1A4|GNS|ALDH1L2|TTYH3|SYT1|DSG2|LGALS3BP|SCARB2|ABCB6|FTH1|RPS3|APP|ABCA3|SCG2|EEA1|LAMP1|SHMT2|NISCH|SMPD1|CTSB|WARS|GFPT1|TFRC|ARHGEF2|SV2A|RPS4X|IARS|PSAT1|SLC3A2|TXNDC5|CLCN7|LGMN|PLD3|PMEL|ARL15|VIM|SLC38A1|STON2|SERPINB6	243560	243591|243608|243590|243587|243609|243574|243626|243597|243634|243589|243575|243641|243627|243594|243607|243614|243606|243584|243643|243620|243580|243596|243599|243578|243623|243631|243600|243638|243579|243637|243636|243583|243642|243605|243635|243616|243632|243602|243572|243570|243604	2.94E-11		GO:0031982	0.752355074459476	0
2099	30	GO Cellular Component		extracellular exosome	7.22E-8	SLC1A4|GNS|ALDH1L2|TTYH3|DSG2|LGALS3BP|SCARB2|ABCB6|FTH1|RPS3|APP|EEA1|LAMP1|SHMT2|SMPD1|CTSB|WARS|GFPT1|TFRC|RPS4X|IARS|PSAT1|SLC3A2|TXNDC5|LGMN|PLD3|ARL15|VIM|SLC38A1|SERPINB6	243560	243590|243587|243609|243574|243597|243634|243589|243575|243641|243627|243594|243606|243584|243643|243580|243596|243599|243578|243623|243638|243579|243637|243636|243583|243605|243635|243632|243602|243572|243604	5.39E-11		GO:0070062	0.752355074459476	0
3195	35	GO Cellular Component		extracellular space	4.63E-7	SLC1A4|GNS|ALDH1L2|TTYH3|DSG2|LGALS3BP|SCARB2|ABCB6|FTH1|RPS3|APP|ABCA3|SCG2|EEA1|LAMP1|SHMT2|SNCA|SMPD1|CTSB|LINGO1|WARS|GFPT1|TFRC|RPS4X|IARS|PSAT1|SLC3A2|TXNDC5|LGMN|MTHFD2|PLD3|ARL15|VIM|SLC38A1|SERPINB6	243560	243590|243587|243609|243574|243597|243634|243589|243575|243641|243627|243594|243607|243614|243606|243584|243643|243586|243580|243596|243598|243599|243578|243623|243638|243579|243637|243636|243583|243605|243588|243635|243632|243602|243572|243604	9.42E-10		GO:0005615	0.6673327883943256	0
792	17	GO Cellular Component		vacuole	2.32E-6	M6PR|EEF1A2|TMEM30A|GNS|SCARB2|ABCB6|FTH1|DAGLB|LAMP1|SNCA|SMPD1|CTSB|SLC3A2|TXNDC5|CLCN7|LGMN|PLD3	243560	243591|243617|243608|243587|243589|243575|243641|243619|243584|243586|243580|243596|243636|243583|243642|243605|243635	7.53E-9		GO:0005773	0.5935973936918867	0
2386	29	GO Cellular Component		cytoplasmic vesicle	2.32E-6	M6PR|TMEM30A|SLC1A4|GNS|SYT1|LGALS3BP|SCARB2|ABCB6|FTH1|APP|ABCA3|SCG2|EEA1|LAMP1|NISCH|SMPD1|CTSB|TFRC|ARHGEF2|SV2A|SLC3A2|TXNDC5|CLCN7|LGMN|PLD3|PMEL|VIM|STON2|SERPINB6	243560	243591|243608|243590|243587|243626|243634|243589|243575|243641|243594|243607|243614|243606|243584|243620|243580|243596|243623|243631|243600|243636|243583|243642|243605|243635|243616|243602|243570|243604	5.67E-9		GO:0031410	0.5935973936918867	0
698	16	GO Cellular Component		lysosome	2.49E-6	M6PR|EEF1A2|TMEM30A|GNS|SCARB2|FTH1|DAGLB|LAMP1|SNCA|SMPD1|CTSB|SLC3A2|TXNDC5|CLCN7|LGMN|PLD3	243560	243591|243617|243608|243587|243589|243641|243619|243584|243586|243580|243596|243636|243583|243642|243605|243635	9.11E-9		GO:0005764	0.5903619432193997	0
4166	37	GO Cellular Component		extracellular region	1.75E-5	SLC1A4|GNS|ALDH1L2|TTYH3|DSG2|LGALS3BP|SCARB2|ABCB6|FTH1|RPS3|APP|ABCA3|SCG2|EEA1|LAMP1|SHMT2|SNCA|SMPD1|CTSB|LINGO1|WARS|GFPT1|TFRC|NRP2|RPS4X|IARS|PSAT1|SLC3A2|TXNDC5|LGMN|MTHFD2|PLD3|PMEL|ARL15|VIM|SLC38A1|SERPINB6	243560	243590|243587|243609|243574|243597|243634|243589|243575|243641|243627|243594|243607|243614|243606|243584|243643|243586|243580|243596|243598|243599|243578|243623|243622|243638|243579|243637|243636|243583|243605|243588|243635|243616|243632|243602|243572|243604	7.85E-8		GO:0005576	0.501147252613785	0
96	7	GO Cellular Component		lysosomal lumen	2.69E-5	GNS|SCARB2|SMPD1|CTSB|TXNDC5|LGMN|PLD3	243560	243587|243589|243580|243596|243583|243605|243635	1.31E-7		GO:0043202	0.48147685688524156	0
5314	40	GO Cellular Component		plasma membrane	2.9E-4	M6PR|TMEM30A|SLC1A4|TTYH3|SYT1|DSG2|MESDC2|GNAO1|CNTNAP1|SCARB2|ABCB6|CLSTN3|ESYT1|RPS3|APP|DAGLB|ABCA3|ECEL1|EEA1|LAMP1|SNCA|NISCH|SMPD1|CTSB|LINGO1|PITPNM1|ATP2B4|TFRC|NRP2|ARHGEF2|EPRS|SV2A|DDX50|SLC3A2|GBA2|SLC7A1|PMEL|VIM|SLC38A1|SERPINB6	243560	243591|243608|243590|243574|243626|243597|243571|243630|243624|243589|243575|243610|243639|243627|243594|243619|243607|243581|243606|243584|243586|243620|243580|243596|243598|243577|243629|243623|243622|243631|243640|243600|243595|243636|243593|243633|243616|243602|243572|243604	1.56E-6		GO:0005886	0.37268734590243296	0
11428	63	GO Cellular Component		cytoplasm	3.3E-4	M6PR|ASNS|EEF1A2|EMC2|NEFM|EDF1|TMEM30A|EIF2AK2|SLC1A4|GNS|ALDH1L2|SYT1|MESDC2|LGALS3BP|SCARB2|ABCB6|CLSTN3|ESYT1|FTH1|RPS3|APP|DAGLB|RRM1|ABCA3|SCG2|EEA1|RCN2|WBSCR17|LAMP1|SHMT2|SNCA|NISCH|SMPD1|CTSB|WARS|PITPNM1|GFPT1|ATP2B4|TFRC|ARHGEF2|EPRS|NES|RPS27|SV2A|RPS4X|IARS|PSAT1|SLC3A2|GBA2|TXNDC5|BTF3|CLCN7|LGMN|MTHFD2|PLD3|HK1|PMEL|PEG10|VIM|STON2|RPS10|NEFL|SERPINB6	243560	243591|243585|243617|243628|243618|243615|243608|243611|243590|243587|243609|243626|243571|243634|243589|243575|243610|243639|243641|243627|243594|243619|243625|243607|243614|243606|243601|243613|243584|243643|243586|243620|243580|243596|243599|243577|243578|243629|243623|243631|243640|243582|243644|243600|243638|243579|243637|243636|243593|243583|243576|243642|243605|243588|243635|243573|243616|…	1.9E-6		GO:0005737	0.3667755159491138	0
2075	23	GO Cellular Component		cell junction	3.3E-4	EEF1A2|SLC1A4|SYT1|DSG2|CNTNAP1|SCARB2|CLSTN3|RPS3|APP|DAGLB|LAMP1|SNCA|ATP2B4|NRP2|ARHGEF2|RPS27|SV2A|RPS4X|SLC3A2|VIM|STON2|RPS10|NEFL	243560	243617|243590|243626|243597|243624|243589|243610|243627|243594|243619|243584|243586|243629|243622|243631|243644|243600|243638|243636|243602|243570|243592|243603	1.93E-6		GO:0030054	0.3667755159491138	0
2107	23	GO Cellular Component		bounding membrane of organelle	3.8E-4	M6PR|EEF1A2|TMEM30A|SYT1|SCARB2|ABCB6|CLSTN3|APP|DAGLB|ABCA3|EEA1|WBSCR17|LAMP1|PITPNM1|TFRC|SV2A|SLC3A2|GBA2|CLCN7|PLD3|HK1|PMEL|SERPINB6	243560	243591|243617|243608|243626|243589|243575|243610|243594|243619|243607|243606|243613|243584|243577|243623|243600|243636|243593|243642|243635|243573|243616|243604	2.5E-6		GO:0098588	0.36032074072543957	0
1351	18	GO Cellular Component		synapse	4.1E-4	EEF1A2|SLC1A4|SYT1|CNTNAP1|CLSTN3|RPS3|APP|DAGLB|LAMP1|SNCA|ATP2B4|NRP2|ARHGEF2|RPS27|SV2A|RPS4X|STON2|NEFL	243560	243617|243590|243626|243624|243610|243627|243594|243619|243584|243586|243629|243622|243631|243644|243600|243638|243570|243603	2.83E-6		GO:0045202	0.356844154228557	0
104	6	GO Cellular Component		melanosome	5.1E-4	SLC1A4|LAMP1|CTSB|TFRC|SLC3A2|PMEL	243560	243590|243584|243596|243623|243636|243616	3.96E-6		GO:0042470	0.3468583893584723	0
1715	20	GO Cellular Component		whole membrane	6.1E-4	M6PR|EEF1A2|TMEM30A|SYT1|SCARB2|ABCB6|APP|DAGLB|ABCA3|EEA1|LAMP1|ATP2B4|TFRC|SV2A|SLC3A2|CLCN7|PLD3|HK1|PMEL|SERPINB6	243560	243591|243617|243608|243626|243589|243575|243594|243619|243607|243606|243584|243629|243623|243600|243636|243642|243635|243573|243616|243604	5.24E-6		GO:0098805	0.3386663878610484	0
427	10	GO Cellular Component		vacuolar membrane	6.6E-4	M6PR|EEF1A2|TMEM30A|SCARB2|ABCB6|DAGLB|LAMP1|SLC3A2|CLCN7|PLD3	243560	243591|243617|243608|243589|243575|243619|243584|243636|243642|243635	6.11E-6		GO:0005774	0.3350619229405169	0
1010	15	GO Cellular Component		secretory vesicle	6.6E-4	TMEM30A|GNS|SYT1|LGALS3BP|FTH1|APP|ABCA3|SCG2|LAMP1|SMPD1|CTSB|SV2A|TXNDC5|STON2|SERPINB6	243560	243608|243587|243626|243634|243641|243594|243607|243614|243584|243580|243596|243600|243583|243570|243604	6.27E-6		GO:0099503	0.3350619229405169	0
4542	35	GO Cellular Component		endomembrane system	7.4E-4	M6PR|EMC2|TMEM30A|GNS|SYT1|MESDC2|LGALS3BP|SCARB2|ABCB6|CLSTN3|ESYT1|FTH1|RPS3|APP|RRM1|ABCA3|SCG2|EEA1|RCN2|WBSCR17|LAMP1|NISCH|SMPD1|CTSB|PITPNM1|TFRC|ARHGEF2|SV2A|GBA2|TXNDC5|LGMN|PLD3|PMEL|STON2|SERPINB6	243560	243591|243628|243608|243587|243626|243571|243634|243589|243575|243610|243639|243641|243627|243594|243625|243607|243614|243606|243601|243613|243584|243620|243580|243596|243577|243623|243631|243600|243593|243583|243605|243635|243616|243570|243604	7.49E-6		GO:0012505	0.3298273011819886	0
373	9	GO Cellular Component		lysosomal membrane	0.0013	M6PR|EEF1A2|TMEM30A|SCARB2|DAGLB|LAMP1|SLC3A2|CLCN7|PLD3	243560	243591|243617|243608|243589|243619|243584|243636|243642|243635	1.47E-5		GO:0005765	0.3040468632463523	0
1366	17	GO Cellular Component		neuron projection	0.0013	NEFM|SLC1A4|SYT1|GNAO1|CNTNAP1|CLSTN3|APP|EEA1|LAMP1|SNCA|ATP2B4|NRP2|ARHGEF2|SV2A|VIM|STON2|NEFL	243560	243618|243590|243626|243630|243624|243610|243594|243606|243584|243586|243629|243622|243631|243600|243602|243570|243603	1.38E-5		GO:0043005	0.3040468632463523	0
1219	16	GO Cellular Component		plasma membrane region	0.0013	TMEM30A|SYT1|DSG2|CNTNAP1|CLSTN3|RPS3|APP|DAGLB|CTSB|PITPNM1|ATP2B4|TFRC|NRP2|ARHGEF2|SLC3A2|SLC38A1	243560	243608|243626|243597|243624|243610|243627|243594|243619|243596|243577|243629|243623|243622|243631|243636|243572	1.36E-5		GO:0098590	0.3040468632463523	0
9072	53	GO Cellular Component		membrane	0.0015	M6PR|EEF1A2|EMC2|TMEM30A|EIF2AK2|SLC1A4|TTYH3|SYT1|DSG2|MESDC2|GNAO1|LGALS3BP|CNTNAP1|SCARB2|ABCB6|CLSTN3|ESYT1|RPS3|APP|DAGLB|ABCA3|ECEL1|EEA1|WBSCR17|LAMP1|SHMT2|SNCA|NISCH|SMPD1|CTSB|LINGO1|PITPNM1|ATP2B4|TFRC|NRP2|ARHGEF2|EPRS|SV2A|DDX50|RPS4X|IARS|SLC3A2|GBA2|SLC7A1|CLCN7|PLD3|HK1|PMEL|VIM|SLC38A1|STON2|RPS10|SERPINB6	243560	243591|243617|243628|243608|243611|243590|243574|243626|243597|243571|243630|243634|243624|243589|243575|243610|243639|243627|243594|243619|243607|243581|243606|243613|243584|243643|243586|243620|243580|243596|243598|243577|243629|243623|243622|243631|243640|243600|243595|243638|243579|243636|243593|243633|243642|243635|243573|243616|243602|243572|243570|243592|243604	1.85E-5		GO:0016020	0.29749956414208256	0
845	13	GO Cellular Component		secretory granule	0.0016	TMEM30A|GNS|SYT1|LGALS3BP|FTH1|APP|ABCA3|SCG2|LAMP1|SMPD1|CTSB|TXNDC5|SERPINB6	243560	243608|243587|243626|243634|243641|243594|243607|243614|243584|243580|243596|243583|243604	1.98E-5		GO:0030141	0.29454673038593826	0
39	4	GO Cellular Component		cytosolic small ribosomal subunit	0.0017	RPS3|RPS27|RPS4X|RPS10	243560	243627|243644|243638|243592	2.16E-5		GO:0022627	0.29177296943514947	0
12427	64	GO Cellular Component		membrane-bounded organelle	0.0019	M6PR|EEF1A2|EMC2|EDF1|TMEM30A|EIF2AK2|SLC1A4|GNS|ALDH1L2|TTYH3|SYT1|DSG2|MESDC2|LGALS3BP|SCARB2|ABCB6|CLSTN3|ESYT1|FTH1|RPS3|APP|DAGLB|RRM1|ABCA3|SCG2|EEA1|RCN2|WBSCR17|LAMP1|SHMT2|SNCA|NISCH|SMPD1|CTSB|WARS|KHDRBS3|PITPNM1|GFPT1|ATP2B4|TFRC|ARHGEF2|RPS27|SV2A|DDX50|RPS4X|IARS|PSAT1|SLC3A2|GBA2|TXNDC5|BTF3|CLCN7|LGMN|MTHFD2|PLD3|HK1|PMEL|PEG10|ARL15|VIM|SLC38A1|STON2|RPS10|SERPINB6	243560	243591|243617|243628|243615|243608|243611|243590|243587|243609|243574|243626|243597|243571|243634|243589|243575|243610|243639|243641|243627|243594|243619|243625|243607|243614|243606|243601|243613|243584|243643|243586|243620|243580|243596|243599|243612|243577|243578|243629|243623|243631|243644|243600|243595|243638|243579|243637|243636|243593|243583|243576|243642|243605|243588|243635|243573|243616|…	2.6E-5		GO:0043227	0.286684058128955	0
13515	67	GO Cellular Component		organelle	0.0024	M6PR|EEF1A2|EMC2|NEFM|EDF1|TMEM30A|EIF2AK2|SLC1A4|GNS|ALDH1L2|TTYH3|SYT1|DSG2|MESDC2|LGALS3BP|SCARB2|ABCB6|CLSTN3|ESYT1|FTH1|RPS3|APP|DAGLB|RRM1|ABCA3|SCG2|EEA1|RCN2|WBSCR17|LAMP1|SHMT2|SNCA|NISCH|SMPD1|CTSB|WARS|KHDRBS3|PITPNM1|GFPT1|ATP2B4|TFRC|ARHGEF2|NES|RPS27|SV2A|DDX50|RPS4X|IARS|PSAT1|SLC3A2|GBA2|TXNDC5|BTF3|CLCN7|LGMN|MTHFD2|PLD3|HK1|PMEL|PEG10|ARL15|VIM|SLC38A1|STON2|RPS10|NEFL|SERPINB6	243560	243591|243617|243628|243618|243615|243608|243611|243590|243587|243609|243574|243626|243597|243571|243634|243589|243575|243610|243639|243641|243627|243594|243619|243625|243607|243614|243606|243601|243613|243584|243643|243586|243620|243580|243596|243599|243612|243577|243578|243629|243623|243631|243582|243644|243600|243595|243638|243579|243637|243636|243593|243583|243576|243642|243605|243588|243635|…	3.33E-5		GO:0043226	0.2759954677127765	0
17	3	GO Cellular Component		lamellar body	0.0041	ABCA3|LAMP1|SMPD1	243560	243607|243584|243580	5.82E-5		GO:0042599	0.25149387862347555	0
959	13	GO Cellular Component		endosome	0.0049	M6PR|SCARB2|ABCB6|APP|EEA1|LAMP1|NISCH|SMPD1|CTSB|TFRC|LGMN|PLD3|PMEL	243560	243591|243589|243575|243594|243606|243584|243620|243580|243596|243623|243605|243635|243616	7.18E-5		GO:0005768	0.2433384795626936	0
588	10	GO Cellular Component		cell body	0.0059	EEF1A2|SLC1A4|GNAO1|APP|RRM1|LAMP1|PITPNM1|ARHGEF2|SV2A|SLC38A1	243560	243617|243590|243630|243594|243625|243584|243577|243631|243600|243572	8.87E-5		GO:0044297	0.23484135493801306	0
68	4	GO Cellular Component		polysome	0.0107	RPS3|RPS4X|BTF3|VIM	243560	243627|243638|243576|243602	1.7E-4		GO:0005844	0.20760496213270765	0
213	6	GO Cellular Component		ribosome	0.0117	EIF2AK2|RPS3|RPS27|RPS4X|BTF3|RPS10	243560	243611|243627|243644|243638|243576|243592	1.9E-4		GO:0005840	0.2035171518828348	0
3548	27	GO Cellular Component		organelle membrane	0.0117	M6PR|EEF1A2|EMC2|TMEM30A|SYT1|SCARB2|ABCB6|CLSTN3|ESYT1|RPS3|APP|DAGLB|ABCA3|EEA1|WBSCR17|LAMP1|SHMT2|PITPNM1|TFRC|SV2A|SLC3A2|GBA2|CLCN7|PLD3|HK1|PMEL|SERPINB6	243560	243591|243617|243628|243608|243626|243589|243575|243610|243639|243627|243594|243619|243607|243606|243613|243584|243643|243577|243623|243600|243636|243593|243642|243635|243573|243616|243604	1.9E-4		GO:0031090	0.2035171518828348	0
526	9	GO Cellular Component		presynapse	0.0117	SYT1|CNTNAP1|APP|LAMP1|SNCA|ATP2B4|SV2A|STON2|NEFL	243560	243626|243624|243594|243584|243586|243629|243600|243570|243603	2.0E-4		GO:0098793	0.2035171518828348	0
78	4	GO Cellular Component		presynaptic active zone	0.0156	CNTNAP1|APP|ATP2B4|SV2A	243560	243624|243594|243629|243600	2.7E-4		GO:0048786	0.19035482154739974	0
5	2	GO Cellular Component		endolysosome lumen	0.0167	CTSB|LGMN	243560	243596|243605	3.0E-4		GO:0036021	0.18723730959297386	0
35	3	GO Cellular Component		integral component of synaptic vesicle membrane	0.0224	SYT1|LAMP1|SV2A	243560	243626|243584|243600	4.1E-4		GO:0030285	0.17380182594852528	0
35	3	GO Cellular Component		endosome lumen	0.0224	APP|CTSB|LGMN	243560	243594|243596|243605	4.1E-4		GO:0031904	0.17380182594852528	0
14276	67	GO Cellular Component		intracellular	0.0247	M6PR|ASNS|EEF1A2|EMC2|NEFM|EDF1|TMEM30A|EIF2AK2|SLC1A4|GNS|ALDH1L2|SYT1|DSG2|MESDC2|GNAO1|LGALS3BP|SCARB2|ABCB6|CLSTN3|ESYT1|FTH1|RPS3|APP|DAGLB|RRM1|ABCA3|SCG2|EEA1|RCN2|WBSCR17|LAMP1|SHMT2|SNCA|NISCH|SMPD1|CTSB|WARS|KHDRBS3|PITPNM1|GFPT1|ATP2B4|TFRC|ARHGEF2|EPRS|NES|RPS27|SV2A|DDX50|RPS4X|IARS|PSAT1|SLC3A2|GBA2|TXNDC5|BTF3|CLCN7|LGMN|MTHFD2|PLD3|HK1|PMEL|PEG10|VIM|STON2|RPS10|NEFL|SERPINB6	243560	243591|243585|243617|243628|243618|243615|243608|243611|243590|243587|243609|243626|243597|243571|243630|243634|243589|243575|243610|243639|243641|243627|243594|243619|243625|243607|243614|243606|243601|243613|243584|243643|243586|243620|243580|243596|243599|243612|243577|243578|243629|243623|243631|243640|243582|243644|243600|243595|243638|243579|243637|243636|243593|243583|243576|243642|243605|…	4.7E-4		GO:0005622	0.16932981895498136	0
7	2	GO Cellular Component		alveolar lamellar body	0.0261	ABCA3|LAMP1	243560	243607|243584	5.1E-4		GO:0097208	0.16680735893383405	0
8	2	GO Cellular Component		neurofilament	0.0312	NEFM|NEFL	243560	243618|243603	6.3E-4		GO:0005883	0.15864122853880283	0
275	6	GO Cellular Component		late endosome	0.0345	M6PR|SCARB2|LAMP1|LGMN|PLD3|PMEL	243560	243591|243589|243584|243605|243635|243616	7.2E-4		GO:0005770	0.154041161318518	0
17788	75	GO Cellular Component		cellular anatomical entity	0.0378	M6PR|ASNS|EEF1A2|EMC2|NEFM|EDF1|TMEM30A|EIF2AK2|SLC1A4|GNS|ALDH1L2|TTYH3|SYT1|DSG2|MESDC2|GNAO1|LGALS3BP|CNTNAP1|SCARB2|ABCB6|CLSTN3|ESYT1|FTH1|RPS3|APP|DAGLB|RRM1|ABCA3|ECEL1|SCG2|EEA1|RCN2|WBSCR17|LAMP1|SHMT2|SNCA|NISCH|SMPD1|CTSB|LINGO1|WARS|KHDRBS3|PITPNM1|GFPT1|ATP2B4|TFRC|NRP2|ARHGEF2|EPRS|NES|RPS27|SV2A|DDX50|RPS4X|IARS|PSAT1|SLC3A2|GBA2|TXNDC5|BTF3|SLC7A1|CLCN7|LGMN|MTHFD2|PLD3|HK1|PMEL|P…	243560	243591|243585|243617|243628|243618|243615|243608|243611|243590|243587|243609|243574|243626|243597|243571|243630|243634|243624|243589|243575|243610|243639|243641|243627|243594|243619|243625|243607|243581|243614|243606|243601|243613|243584|243643|243586|243620|243580|243596|243598|243599|243612|243577|243578|243629|243623|243622|243631|243640|243582|243644|243600|243595|243638|243579|243637|243636|…	8.0E-4		GO:0110165	0.14986163093763671	0
2287	19	GO Cellular Component		cell projection	0.0392	NEFM|SLC1A4|SYT1|GNAO1|CNTNAP1|CLSTN3|RPS3|APP|RRM1|EEA1|LAMP1|SNCA|ATP2B4|NRP2|ARHGEF2|SV2A|VIM|STON2|NEFL	243560	243618|243590|243626|243630|243624|243610|243627|243594|243625|243606|243584|243586|243629|243622|243631|243600|243602|243570|243603	8.5E-4		GO:0042995	0.14819770053690295	0
518	8	GO Cellular Component		neuronal cell body	0.0395	EEF1A2|SLC1A4|APP|RRM1|LAMP1|ARHGEF2|SV2A|SLC38A1	243560	243617|243590|243594|243625|243584|243631|243600|243572	8.8E-4		GO:0043025	0.14784888276072422	0
12528	61	GO Cellular Component		intracellular organelle	0.0395	M6PR|EEF1A2|EMC2|NEFM|EDF1|TMEM30A|EIF2AK2|SLC1A4|GNS|ALDH1L2|SYT1|DSG2|MESDC2|LGALS3BP|SCARB2|ABCB6|CLSTN3|ESYT1|FTH1|RPS3|APP|DAGLB|RRM1|ABCA3|SCG2|EEA1|RCN2|WBSCR17|LAMP1|SHMT2|SNCA|NISCH|SMPD1|CTSB|WARS|KHDRBS3|PITPNM1|ATP2B4|TFRC|ARHGEF2|NES|RPS27|SV2A|DDX50|RPS4X|SLC3A2|GBA2|TXNDC5|BTF3|CLCN7|LGMN|MTHFD2|PLD3|HK1|PMEL|PEG10|VIM|STON2|RPS10|NEFL|SERPINB6	243560	243591|243617|243628|243618|243615|243608|243611|243590|243587|243609|243626|243597|243571|243634|243589|243575|243610|243639|243641|243627|243594|243619|243625|243607|243614|243606|243601|243613|243584|243643|243586|243620|243580|243596|243599|243612|243577|243629|243623|243631|243582|243644|243600|243595|243638|243636|243593|243583|243576|243642|243605|243588|243635|243573|243616|243621|243602|…	8.7E-4		GO:0043229	0.14784888276072422	0
191	5	GO Cellular Component		clathrin-coated vesicle	0.0404	M6PR|SYT1|SCARB2|TFRC|STON2	243560	243591|243626|243589|243623|243570	9.2E-4		GO:0030136	0.14681810727397518	0
10	2	GO Cellular Component		autolysosome	0.0404	FTH1|LAMP1	243560	243641|243584	9.3E-4		GO:0044754	0.14681810727397518	0
292	6	GO Cellular Component		coated vesicle	0.0411	M6PR|SYT1|SCARB2|APP|TFRC|STON2	243560	243591|243626|243589|243594|243623|243570	9.7E-4		GO:0030135	0.1460321460975937	0
407	7	GO Cellular Component		transport vesicle	0.0416	M6PR|TMEM30A|SYT1|APP|LAMP1|SV2A|STON2	243560	243591|243608|243626|243594|243584|243600|243570	0.001		GO:0030133	0.14547889820336776	0
113	4	GO Cellular Component		clathrin-coated vesicle membrane	0.0423	M6PR|SYT1|SCARB2|TFRC	243560	243591|243626|243589|243623	0.001		GO:0030665	0.14471542088461425	0
199	5	GO Cellular Component		intermediate filament	0.0433	NEFM|SLC1A4|NES|VIM|NEFL	243560	243618|243590|243582|243602|243603	0.0011		GO:0005882	0.14364637591003737	0
11	2	GO Cellular Component		aminoacyl-tRNA synthetase multienzyme complex	0.0433	EPRS|IARS	243560	243640|243579	0.0011		GO:0017101	0.14364637591003737	0
203	5	GO Cellular Component		synaptic vesicle	0.0455	SYT1|APP|LAMP1|SV2A|STON2	243560	243626|243594|243584|243600|243570	0.0012		GO:0008021	0.14137886922105156	0
420	7	GO Cellular Component		apical part of cell	0.0455	TMEM30A|DSG2|APP|CTSB|SLC3A2|LGMN|SLC38A1	243560	243608|243597|243594|243596|243636|243605|243572	0.0012		GO:0045177	0.14137886922105156	0
820	10	GO Cellular Component		anchoring junction	0.0455	DSG2|CNTNAP1|SCARB2|RPS3|APP|ARHGEF2|SV2A|RPS4X|VIM|RPS10	243560	243597|243624|243589|243627|243594|243631|243600|243638|243602|243592	0.0012		GO:0070161	0.14137886922105156	0

## Sheet: GO molecular function
# background genes	# genes	category	chart color	description	FDR value	genes	network.SUID	nodes.SUID	p-value	PMID	term name	transferred FDR value	year
2805	27	GO Molecular Function		anion binding	0.0141	ASNS|EEF1A2|EIF2AK2|SYT1|GNAO1|SCARB2|ABCB6|ESYT1|APP|RRM1|ABCA3|EEA1|SHMT2|SNCA|NISCH|WARS|PITPNM1|ATP2B4|NRP2|EPRS|DDX50|IARS|PSAT1|CLCN7|MTHFD2|HK1|ARL15	243560	243585|243617|243611|243626|243630|243589|243575|243639|243594|243625|243607|243606|243643|243586|243620|243599|243577|243629|243622|243640|243595|243579|243637|243642|243588|243573|243632	2.69E-6		GO:0043168	0.19498027656637296	0
1896	21	GO Molecular Function		identical protein binding	0.0165	ASNS|EIF2AK2|SYT1|MESDC2|SCARB2|ESYT1|APP|RRM1|EEA1|SHMT2|SNCA|NISCH|WARS|KHDRBS3|TFRC|NRP2|EPRS|HK1|PMEL|VIM|NEFL	243560	243585|243611|243626|243571|243589|243639|243594|243625|243606|243643|243586|243620|243599|243612|243623|243622|243640|243573|243616|243602|243603	6.33E-6		GO:0042802	0.18778855774754774	0

## Sheet: COMPARTMENTS
# background genes	# genes	category	chart color	description	FDR value	genes	network.SUID	nodes.SUID	p-value	PMID	term name	transferred FDR value	year
8028	58	COMPARTMENTS		Cytoplasm	5.08E-7	M6PR|ASNS|EEF1A2|EMC2|NEFM|EDF1|TMEM30A|EIF2AK2|GNS|ALDH1L2|SYT1|MESDC2|LGALS3BP|SCARB2|ABCB6|ESYT1|FTH1|RPS3|APP|RRM1|ABCA3|SCG2|EEA1|RCN2|LAMP1|SHMT2|SNCA|NISCH|SMPD1|CTSB|WARS|PITPNM1|GFPT1|ATP2B4|TFRC|ARHGEF2|EPRS|RPS27|SV2A|RPS4X|IARS|PSAT1|SLC3A2|GBA2|TXNDC5|BTF3|CLCN7|LGMN|MTHFD2|PLD3|HK1|PMEL|PEG10|VIM|STON2|RPS10|NEFL|SERPINB6	243560	243591|243585|243617|243628|243618|243615|243608|243611|243587|243609|243626|243571|243634|243589|243575|243639|243641|243627|243594|243625|243607|243614|243606|243601|243584|243643|243586|243620|243580|243596|243599|243577|243578|243629|243623|243631|243640|243644|243600|243638|243579|243637|243636|243593|243583|243576|243642|243605|243588|243635|243573|243616|243621|243602|243570|243592|243603|…	1.83E-10		GOCC:0005737	0.6630889926068335	0
534	14	COMPARTMENTS		Lytic vacuole	1.67E-5	M6PR|EEF1A2|TMEM30A|GNS|SCARB2|FTH1|LAMP1|SNCA|SMPD1|CTSB|TXNDC5|CLCN7|LGMN|PLD3	243560	243591|243617|243608|243587|243589|243641|243584|243586|243580|243596|243583|243642|243605|243635	1.73E-8		GOCC:0000323	0.5032881364082182	0
531	14	COMPARTMENTS		Lysosome	1.67E-5	M6PR|EEF1A2|TMEM30A|GNS|SCARB2|FTH1|LAMP1|SNCA|SMPD1|CTSB|TXNDC5|CLCN7|LGMN|PLD3	243560	243591|243617|243608|243587|243589|243641|243584|243586|243580|243596|243583|243642|243605|243635	1.61E-8		GOCC:0005764	0.5032881364082182	0
1702	24	COMPARTMENTS		Cytoplasmic vesicle	1.67E-5	M6PR|TMEM30A|GNS|SYT1|LGALS3BP|SCARB2|FTH1|APP|ABCA3|SCG2|EEA1|LAMP1|SNCA|NISCH|SMPD1|CTSB|TFRC|SV2A|TXNDC5|LGMN|PLD3|PMEL|STON2|SERPINB6	243560	243591|243608|243587|243626|243634|243589|243641|243594|243607|243614|243606|243584|243586|243620|243580|243596|243623|243600|243583|243605|243635|243616|243570|243604	1.2E-8		GOCC:0031410	0.5032881364082182	0
2041	26	COMPARTMENTS		Vesicle	1.67E-5	M6PR|TMEM30A|GNS|SYT1|LGALS3BP|SCARB2|FTH1|APP|ABCA3|SCG2|EEA1|LAMP1|SNCA|NISCH|SMPD1|CTSB|TFRC|ARHGEF2|SV2A|TXNDC5|LGMN|PLD3|PMEL|VIM|STON2|SERPINB6	243560	243591|243608|243587|243626|243634|243589|243641|243594|243607|243614|243606|243584|243586|243620|243580|243596|243623|243631|243600|243583|243605|243635|243616|243602|243570|243604	1.91E-8		GOCC:0031982	0.5032881364082182	0
1704	24	COMPARTMENTS		Intracellular vesicle	1.67E-5	M6PR|TMEM30A|GNS|SYT1|LGALS3BP|SCARB2|FTH1|APP|ABCA3|SCG2|EEA1|LAMP1|SNCA|NISCH|SMPD1|CTSB|TFRC|SV2A|TXNDC5|LGMN|PLD3|PMEL|STON2|SERPINB6	243560	243591|243608|243587|243626|243634|243589|243641|243594|243607|243614|243606|243584|243586|243620|243580|243596|243623|243600|243583|243605|243635|243616|243570|243604	1.23E-8		GOCC:0097708	0.5032881364082182	0
597	14	COMPARTMENTS		Vacuole	2.64E-5	M6PR|EEF1A2|TMEM30A|GNS|SCARB2|FTH1|LAMP1|SNCA|SMPD1|CTSB|TXNDC5|CLCN7|LGMN|PLD3	243560	243591|243617|243608|243587|243589|243641|243584|243586|243580|243596|243583|243642|243605|243635	6.68E-8		GOCC:0005773	0.4823352881334861	0
14603	73	COMPARTMENTS		Cellular_component	3.69E-5	M6PR|ASNS|EEF1A2|EMC2|NEFM|EDF1|TMEM30A|EIF2AK2|SLC1A4|GNS|ALDH1L2|TTYH3|SYT1|DSG2|MESDC2|GNAO1|LGALS3BP|CNTNAP1|SCARB2|ABCB6|ESYT1|FTH1|RPS3|APP|DAGLB|RRM1|ABCA3|ECEL1|SCG2|EEA1|RCN2|LAMP1|SHMT2|SNCA|NISCH|SMPD1|CTSB|LINGO1|WARS|KHDRBS3|PITPNM1|GFPT1|ATP2B4|TFRC|NRP2|ARHGEF2|EPRS|NES|RPS27|SV2A|DDX50|RPS4X|IARS|PSAT1|SLC3A2|GBA2|TXNDC5|BTF3|SLC7A1|CLCN7|LGMN|MTHFD2|PLD3|HK1|PMEL|PEG10|ARL15|VIM|…	243560	243591|243585|243617|243628|243618|243615|243608|243611|243590|243587|243609|243574|243626|243597|243571|243630|243634|243624|243589|243575|243639|243641|243627|243594|243619|243625|243607|243581|243614|243606|243601|243584|243643|243586|243620|243580|243596|243598|243599|243612|243577|243578|243629|243623|243622|243631|243640|243582|243644|243600|243595|243638|243579|243637|243636|243593|243583|…	1.07E-7		GOCC:0005575	0.46701499407520247	0
775	15	COMPARTMENTS		Secretory vesicle	7.55E-5	TMEM30A|GNS|SYT1|LGALS3BP|FTH1|APP|ABCA3|SCG2|LAMP1|SNCA|CTSB|SV2A|TXNDC5|STON2|SERPINB6	243560	243608|243587|243626|243634|243641|243594|243607|243614|243584|243586|243596|243600|243583|243570|243604	2.45E-7		GOCC:0099503	0.43425942470463125	0
3055	30	COMPARTMENTS		Endomembrane system	9.68E-5	M6PR|EMC2|TMEM30A|GNS|SYT1|MESDC2|LGALS3BP|SCARB2|ABCB6|ESYT1|FTH1|APP|ABCA3|SCG2|EEA1|RCN2|LAMP1|SNCA|NISCH|SMPD1|CTSB|TFRC|SV2A|GBA2|TXNDC5|LGMN|PLD3|PMEL|STON2|SERPINB6	243560	243591|243628|243608|243587|243626|243571|243634|243589|243575|243639|243641|243594|243607|243614|243606|243601|243584|243586|243620|243580|243596|243623|243600|243593|243583|243605|243635|243616|243570|243604	3.5E-7		GOCC:0012505	0.42288913742070994	0
11202	63	COMPARTMENTS		Intracellular	1.9E-4	M6PR|ASNS|EEF1A2|EMC2|NEFM|EDF1|TMEM30A|EIF2AK2|SLC1A4|GNS|ALDH1L2|SYT1|MESDC2|GNAO1|LGALS3BP|SCARB2|ABCB6|ESYT1|FTH1|RPS3|APP|RRM1|ABCA3|SCG2|EEA1|RCN2|LAMP1|SHMT2|SNCA|NISCH|SMPD1|CTSB|WARS|KHDRBS3|PITPNM1|GFPT1|ATP2B4|TFRC|ARHGEF2|EPRS|NES|RPS27|SV2A|DDX50|RPS4X|IARS|PSAT1|SLC3A2|GBA2|TXNDC5|BTF3|CLCN7|LGMN|MTHFD2|PLD3|HK1|PMEL|PEG10|VIM|STON2|RPS10|NEFL|SERPINB6	243560	243591|243585|243617|243628|243618|243615|243608|243611|243590|243587|243609|243626|243571|243630|243634|243589|243575|243639|243641|243627|243594|243625|243607|243614|243606|243601|243584|243643|243586|243620|243580|243596|243599|243612|243577|243578|243629|243623|243631|243640|243582|243644|243600|243595|243638|243579|243637|243636|243593|243583|243576|243642|243605|243588|243635|243573|243616|…	7.4E-7		GOCC:0005622	0.39203433373403646	0
89	6	COMPARTMENTS		Lysosomal lumen	3.9E-4	GNS|SMPD1|CTSB|TXNDC5|LGMN|PLD3	243560	243587|243580|243596|243583|243605|243635	1.68E-6		GOCC:0043202	0.35913228316967505	0
692	13	COMPARTMENTS		Secretory granule	5.1E-4	TMEM30A|GNS|SYT1|LGALS3BP|FTH1|APP|ABCA3|SCG2|LAMP1|SNCA|CTSB|TXNDC5|SERPINB6	243560	243608|243587|243626|243634|243641|243594|243607|243614|243584|243586|243596|243583|243604	2.39E-6		GOCC:0030141	0.3468583893584723	0
1214	17	COMPARTMENTS		Whole membrane	5.8E-4	M6PR|EEF1A2|TMEM30A|SYT1|SCARB2|ABCB6|APP|ABCA3|EEA1|LAMP1|ATP2B4|TFRC|SV2A|CLCN7|PLD3|PMEL|SERPINB6	243560	243591|243617|243608|243626|243589|243575|243594|243607|243606|243584|243629|243623|243600|243642|243635|243616|243604	2.94E-6		GOCC:0098805	0.3409737528938361	0
642	12	COMPARTMENTS		Endosome	0.0012	M6PR|SCARB2|APP|EEA1|LAMP1|NISCH|SMPD1|CTSB|TFRC|LGMN|PLD3|PMEL	243560	243591|243589|243594|243606|243584|243620|243580|243596|243623|243605|243635|243616	6.44E-6		GOCC:0005768	0.3077090607213734	0
71	5	COMPARTMENTS		Intermediate filament	0.0018	NEFM|SLC1A4|NES|VIM|NEFL	243560	243618|243590|243582|243602|243603	1.06E-5		GOCC:0005882	0.28915779804821157	0
9260	54	COMPARTMENTS		Intracellular organelle	0.0022	M6PR|EEF1A2|EMC2|NEFM|EDF1|TMEM30A|EIF2AK2|SLC1A4|GNS|ALDH1L2|SYT1|MESDC2|LGALS3BP|SCARB2|ABCB6|ESYT1|FTH1|RPS3|APP|ABCA3|SCG2|EEA1|RCN2|LAMP1|SHMT2|SNCA|NISCH|SMPD1|CTSB|KHDRBS3|ATP2B4|TFRC|ARHGEF2|NES|RPS27|SV2A|DDX50|RPS4X|SLC3A2|GBA2|TXNDC5|BTF3|CLCN7|LGMN|MTHFD2|PLD3|HK1|PMEL|PEG10|VIM|STON2|RPS10|NEFL|SERPINB6	243560	243591|243617|243628|243618|243615|243608|243611|243590|243587|243609|243626|243571|243634|243589|243575|243639|243641|243627|243594|243607|243614|243606|243601|243584|243643|243586|243620|243580|243596|243612|243629|243623|243631|243582|243644|243600|243595|243638|243636|243593|243583|243576|243642|243605|243588|243635|243573|243616|243621|243602|243570|243592|243603|243604	1.33E-5		GOCC:0043229	0.2799765030171941	0
36	4	COMPARTMENTS		Cytosolic small ribosomal subunit	0.0025	RPS3|RPS27|RPS4X|RPS10	243560	243627|243644|243638|243592	1.61E-5		GOCC:0022627	0.2741277372273567	0
1415	17	COMPARTMENTS		Bounding membrane of organelle	0.0032	M6PR|EEF1A2|TMEM30A|SYT1|SCARB2|ABCB6|APP|ABCA3|EEA1|LAMP1|TFRC|SV2A|GBA2|CLCN7|PLD3|PMEL|SERPINB6	243560	243591|243617|243608|243626|243589|243575|243594|243607|243606|243584|243623|243600|243593|243642|243635|243616|243604	2.17E-5		GOCC:0098588	0.26283313737734143	0
9733	55	COMPARTMENTS		Organelle	0.0039	M6PR|EEF1A2|EMC2|NEFM|EDF1|TMEM30A|EIF2AK2|SLC1A4|GNS|ALDH1L2|SYT1|MESDC2|LGALS3BP|SCARB2|ABCB6|ESYT1|FTH1|RPS3|APP|ABCA3|SCG2|EEA1|RCN2|LAMP1|SHMT2|SNCA|NISCH|SMPD1|CTSB|KHDRBS3|GFPT1|ATP2B4|TFRC|ARHGEF2|NES|RPS27|SV2A|DDX50|RPS4X|SLC3A2|GBA2|TXNDC5|BTF3|CLCN7|LGMN|MTHFD2|PLD3|HK1|PMEL|PEG10|VIM|STON2|RPS10|NEFL|SERPINB6	243560	243591|243617|243628|243618|243615|243608|243611|243590|243587|243609|243626|243571|243634|243589|243575|243639|243641|243627|243594|243607|243614|243606|243601|243584|243643|243586|243620|243580|243596|243612|243578|243629|243623|243631|243582|243644|243600|243595|243638|243636|243593|243583|243576|243642|243605|243588|243635|243573|243616|243621|243602|243570|243592|243603|243604	2.79E-5		GOCC:0043226	0.25378200756459357	0
1943	20	COMPARTMENTS		Organelle membrane	0.0043	M6PR|EEF1A2|TMEM30A|SYT1|SCARB2|ABCB6|RPS3|APP|ABCA3|EEA1|LAMP1|SHMT2|TFRC|SV2A|GBA2|CLCN7|PLD3|PMEL|VIM|SERPINB6	243560	243591|243617|243608|243626|243589|243575|243627|243594|243607|243606|243584|243643|243623|243600|243593|243642|243635|243616|243602|243604	3.25E-5		GOCC:0031090	0.24931475043280965	0
2880	25	COMPARTMENTS		Cytosol	0.0056	ASNS|EDF1|EIF2AK2|FTH1|RPS3|APP|RRM1|EEA1|SNCA|NISCH|WARS|PITPNM1|ARHGEF2|EPRS|RPS27|RPS4X|IARS|PSAT1|SLC3A2|GBA2|BTF3|PEG10|VIM|STON2|RPS10	243560	243585|243615|243611|243641|243627|243594|243625|243606|243586|243620|243599|243577|243631|243640|243644|243638|243579|243637|243636|243593|243576|243621|243602|243570|243592	4.46E-5		GOCC:0005829	0.23722901196571908	0
168	6	COMPARTMENTS		Vacuolar lumen	0.0064	GNS|SMPD1|CTSB|TXNDC5|LGMN|PLD3	243560	243587|243580|243596|243583|243605|243635	5.38E-5		GOCC:0005775	0.2311195443687445	0
5640	38	COMPARTMENTS		Membrane	0.0064	M6PR|EEF1A2|EMC2|TMEM30A|SLC1A4|TTYH3|SYT1|DSG2|GNAO1|CNTNAP1|SCARB2|ABCB6|ESYT1|RPS3|APP|DAGLB|ABCA3|EEA1|LAMP1|SHMT2|SNCA|NISCH|SMPD1|LINGO1|ATP2B4|TFRC|NRP2|ARHGEF2|SV2A|SLC3A2|GBA2|SLC7A1|CLCN7|PLD3|PMEL|VIM|SLC38A1|SERPINB6	243560	243591|243617|243628|243608|243590|243574|243626|243597|243630|243624|243589|243575|243639|243627|243594|243619|243607|243606|243584|243643|243586|243620|243580|243598|243629|243623|243622|243631|243600|243636|243593|243633|243642|243635|243616|243602|243572|243604	5.8E-5		GOCC:0016020	0.2311195443687445	0
441	9	COMPARTMENTS		Extracellular vesicle	0.0064	LGALS3BP|FTH1|APP|EEA1|LAMP1|SMPD1|CTSB|TFRC|VIM	243560	243634|243641|243594|243606|243584|243580|243596|243623|243602	5.29E-5		GOCC:1903561	0.2311195443687445	0
453	9	COMPARTMENTS		Extracellular organelle	0.0069	LGALS3BP|FTH1|APP|EEA1|LAMP1|SMPD1|CTSB|TFRC|VIM	243560	243634|243641|243594|243606|243584|243580|243596|243623|243602	6.47E-5		GOCC:0043230	0.2276778439150026	0
109	5	COMPARTMENTS		Intermediate filament cytoskeleton	0.0077	NEFM|SLC1A4|NES|VIM|NEFL	243560	243618|243590|243582|243602|243603	7.53E-5		GOCC:0045111	0.2226587845969749	0
367	8	COMPARTMENTS		Extracellular exosome	0.009	LGALS3BP|APP|EEA1|LAMP1|SMPD1|CTSB|TFRC|VIM	243560	243634|243594|243606|243584|243580|243596|243623|243602	9.07E-5		GOCC:0070062	0.215521115451727	0
63	4	COMPARTMENTS		Small ribosomal subunit	0.012	RPS3|RPS27|RPS4X|RPS10	243560	243627|243644|243638|243592	1.3E-4		GOCC:0015935	0.2023587851162919	0
3515	27	COMPARTMENTS		Plasma membrane	0.0152	TMEM30A|SLC1A4|TTYH3|SYT1|DSG2|GNAO1|CNTNAP1|ABCB6|RPS3|APP|DAGLB|ABCA3|EEA1|LAMP1|SNCA|NISCH|SMPD1|LINGO1|ATP2B4|TFRC|NRP2|ARHGEF2|SV2A|SLC3A2|SLC7A1|PMEL|SLC38A1	243560	243608|243590|243574|243626|243597|243630|243624|243575|243627|243594|243619|243607|243606|243584|243586|243620|243580|243598|243629|243623|243622|243631|243600|243636|243633|243616|243572	1.6E-4		GOCC:0005886	0.19154327910316427	0
550	9	COMPARTMENTS		Cytoplasmic vesicle membrane	0.0242	M6PR|TMEM30A|SYT1|SCARB2|ABCA3|LAMP1|TFRC|SV2A|SERPINB6	243560	243591|243608|243626|243589|243607|243584|243623|243600|243604	2.7E-4		GOCC:0030659	0.1702654966226593	0
560	9	COMPARTMENTS		Vesicle membrane	0.0258	M6PR|TMEM30A|SYT1|SCARB2|ABCA3|LAMP1|TFRC|SV2A|SERPINB6	243560	243591|243608|243626|243589|243607|243584|243623|243600|243604	3.1E-4		GOCC:0012506	0.16733630174245406	0
32	3	COMPARTMENTS		Endosome lumen	0.0258	APP|CTSB|LGMN	243560	243594|243596|243605	3.2E-4		GOCC:0031904	0.16733630174245406	0
5	2	COMPARTMENTS		Endolysosome lumen	0.0258	CTSB|LGMN	243560	243596|243605	3.0E-4		GOCC:0036021	0.16733630174245406	0
3658	27	COMPARTMENTS		Cell periphery	0.0258	TMEM30A|SLC1A4|TTYH3|SYT1|DSG2|GNAO1|CNTNAP1|ABCB6|RPS3|APP|DAGLB|ABCA3|EEA1|LAMP1|SNCA|NISCH|SMPD1|LINGO1|ATP2B4|TFRC|NRP2|ARHGEF2|SV2A|SLC3A2|SLC7A1|PMEL|SLC38A1	243560	243608|243590|243574|243626|243597|243630|243624|243575|243627|243594|243619|243607|243606|243584|243586|243620|243580|243598|243629|243623|243622|243631|243600|243636|243633|243616|243572	3.2E-4		GOCC:0071944	0.16733630174245406	0
5	2	COMPARTMENTS		GAIT complex	0.0258	SNCA|EPRS	243560	243586|243640	3.0E-4		GOCC:0097452	0.16733630174245406	0
241	6	COMPARTMENTS		Lysosomal membrane	0.0272	M6PR|EEF1A2|TMEM30A|SCARB2|LAMP1|CLCN7	243560	243591|243617|243608|243589|243584|243642	3.6E-4		GOCC:0005765	0.16491859740076192	0
242	6	COMPARTMENTS		Lytic vacuole membrane	0.0272	M6PR|EEF1A2|TMEM30A|SCARB2|LAMP1|CLCN7	243560	243591|243617|243608|243589|243584|243642	3.7E-4		GOCC:0098852	0.16491859740076192	0
8631	48	COMPARTMENTS		Membrane-bounded organelle	0.03	M6PR|EEF1A2|EMC2|EDF1|TMEM30A|GNS|ALDH1L2|SYT1|MESDC2|LGALS3BP|SCARB2|ABCB6|ESYT1|FTH1|RPS3|APP|ABCA3|SCG2|EEA1|RCN2|LAMP1|SHMT2|SNCA|NISCH|SMPD1|CTSB|KHDRBS3|GFPT1|TFRC|ARHGEF2|RPS27|SV2A|DDX50|SLC3A2|GBA2|TXNDC5|BTF3|CLCN7|LGMN|MTHFD2|PLD3|HK1|PMEL|PEG10|VIM|STON2|RPS10|SERPINB6	243560	243591|243617|243628|243615|243608|243587|243609|243626|243571|243634|243589|243575|243639|243641|243627|243594|243607|243614|243606|243601|243584|243643|243586|243620|243580|243596|243612|243578|243623|243631|243644|243600|243595|243636|243593|243583|243576|243642|243605|243588|243635|243573|243616|243621|243602|243570|243592|243604	4.2E-4		GOCC:0043227	0.16043569552840423	0
89	4	COMPARTMENTS		Cytosolic ribosome	0.0307	RPS3|RPS27|RPS4X|RPS10	243560	243627|243644|243638|243592	4.4E-4		GOCC:0022626	0.1593803890958297	0
472	8	COMPARTMENTS		Supramolecular fiber	0.0326	NEFM|SLC1A4|SNCA|ATP2B4|ARHGEF2|NES|VIM|NEFL	243560	243618|243590|243586|243629|243631|243582|243602|243603	4.8E-4		GOCC:0099512	0.1566329355976271	0
7	2	COMPARTMENTS		Neurofibrillary tangle	0.0336	NEFM|APP	243560	243618|243594	5.1E-4		GOCC:0097418	0.15525056327536343	0
480	8	COMPARTMENTS		Supramolecular polymer	0.0347	NEFM|SLC1A4|SNCA|ATP2B4|ARHGEF2|NES|VIM|NEFL	243560	243618|243590|243586|243629|243631|243582|243602|243603	5.4E-4		GOCC:0099081	0.15377669212339548	0
1042	12	COMPARTMENTS		Endoplasmic reticulum	0.0382	EMC2|TMEM30A|MESDC2|SCARB2|ABCB6|ESYT1|APP|RCN2|GBA2|TXNDC5|PLD3|PMEL	243560	243628|243608|243571|243589|243575|243639|243594|243601|243593|243583|243635|243616	6.1E-4		GOCC:0005783	0.14938001550779387	0
489	8	COMPARTMENTS		Supramolecular complex	0.0382	NEFM|SLC1A4|SNCA|ATP2B4|ARHGEF2|NES|VIM|NEFL	243560	243618|243590|243586|243629|243631|243582|243602|243603	6.1E-4		GOCC:0099080	0.14938001550779387	0
99	4	COMPARTMENTS		Clathrin-coated vesicle membrane	0.0392	M6PR|SYT1|SCARB2|TFRC	243560	243591|243626|243589|243623	6.5E-4		GOCC:0030665	0.14819770053690295	0
101	4	COMPARTMENTS		Exocytic vesicle	0.0413	SYT1|APP|SV2A|STON2	243560	243626|243594|243600|243570	7.0E-4		GOCC:0070382	0.1458100435091969	0
9	2	COMPARTMENTS		Amyloid-beta complex	0.0446	APP|SNCA	243560	243594|243586	7.7E-4		GOCC:0106003	0.14229294488485217	0
282	6	COMPARTMENTS		Vacuolar membrane	0.046	M6PR|EEF1A2|TMEM30A|SCARB2|LAMP1|CLCN7	243560	243591|243617|243608|243589|243584|243642	8.1E-4		GOCC:0005774	0.1408788309830829	0
187	5	COMPARTMENTS		Ribosome	0.046	EIF2AK2|RPS3|RPS27|RPS4X|RPS10	243560	243611|243627|243644|243638|243592	8.4E-4		GOCC:0005840	0.1408788309830829	0
186	5	COMPARTMENTS		Ficolin-1-rich granule	0.046	GNS|FTH1|LAMP1|CTSB|SERPINB6	243560	243587|243641|243584|243596|243604	8.2E-4		GOCC:0101002	0.1408788309830829	0
10	2	COMPARTMENTS		Neurofilament	0.0493	NEFM|NEFL	243560	243618|243603	9.3E-4		GOCC:0005883	0.13770893731217512	0

## Sheet: DISEASES
# background genes	# genes	category	chart color	description	FDR value	genes	network.SUID	nodes.SUID	p-value	PMID	term name	transferred FDR value	year
1124	17	DISEASES		Central nervous system disease	0.0045	EEF1A2|SLC1A4|GNAO1|SCARB2|APP|RRM1|SNCA|SMPD1|CTSB|LINGO1|WARS|EPRS|GBA2|PLD3|HK1|VIM|NEFL	243560	243617|243590|243630|243589|243594|243625|243586|243580|243596|243598|243599|243640|243593|243635|243573|243602|243603	1.04E-6		DOID:331	0.2472347084603239	0
478	11	DISEASES		Neurodegenerative disease	0.0051	APP|RRM1|SNCA|SMPD1|CTSB|WARS|EPRS|GBA2|PLD3|HK1|NEFL	243560	243594|243625|243586|243580|243596|243599|243640|243593|243635|243573|243603	2.37E-6		DOID:1289	0.2415081137533908	0

## Sheet: KEGG Pathways
# background genes	# genes	category	chart color	description	FDR value	genes	network.SUID	nodes.SUID	p-value	PMID	term name	transferred FDR value	year
126	7	KEGG Pathways		Lysosome	3.4E-4	M6PR|GNS|SCARB2|LAMP1|SMPD1|CTSB|LGMN	243560	243591|243587|243589|243584|243580|243596|243605	7.54E-7		hsa04142	0.36540965203163406	0
20	3	KEGG Pathways		One carbon pool by folate	0.0203	ALDH1L2|SHMT2|MTHFD2	243560	243609|243643|243588	8.96E-5		hsa00670	0.1783057588685354	0

## Sheet: Reactome Pathways
# background genes	# genes	category	chart color	description	FDR value	genes	network.SUID	nodes.SUID	p-value	PMID	term name	transferred FDR value	year
72	6	Reactome Pathways		trans-Golgi Network Vesicle Budding	0.0091	M6PR|GNS|FTH1|APP|TFRC|TXNDC5	243560	243591|243587|243641|243594|243623|243583	5.22E-7		HSA-199992	0.21501555181753615	0

## Sheet: TISSUES
# background genes	# genes	category	chart color	description	FDR value	genes	network.SUID	nodes.SUID	p-value	PMID	term name	transferred FDR value	year
5458	52	TISSUES		Brain	3.22E-10	M6PR|ASNS|EEF1A2|NEFM|TMEM30A|SLC1A4|TTYH3|SYT1|GNAO1|LGALS3BP|SCARB2|CLSTN3|ESYT1|FTH1|RPS3|APP|DAGLB|RRM1|ABCA3|ECEL1|SCG2|WBSCR17|LAMP1|SHMT2|SNCA|NISCH|CTSB|LINGO1|WARS|KHDRBS3|PITPNM1|ATP2B4|TFRC|NRP2|EPRS|NES|SV2A|RPS4X|IARS|PSAT1|SLC3A2|GBA2|BTF3|CLCN7|MTHFD2|PLD3|HK1|PEG10|VIM|SLC38A1|RPS10|SERPINB6	243560	243591|243585|243617|243618|243608|243590|243574|243626|243630|243634|243589|243610|243639|243641|243627|243594|243619|243625|243607|243581|243614|243613|243584|243643|243586|243620|243596|243598|243599|243612|243577|243629|243623|243622|243640|243582|243600|243638|243579|243637|243636|243593|243576|243642|243588|243635|243573|243621|243602|243572|243592|243604	1.29E-13		BTO:0000142	1.0	0
1874	27	TISSUES		Liver	3.93E-7	M6PR|EDF1|TMEM30A|LGALS3BP|SCARB2|FTH1|RPS3|APP|EEA1|LAMP1|SHMT2|CTSB|GFPT1|TFRC|EPRS|NES|RPS27|RPS4X|IARS|SLC3A2|TXNDC5|BTF3|LGMN|MTHFD2|PLD3|VIM|RPS10	243560	243591|243615|243608|243634|243589|243641|243627|243594|243606|243584|243643|243596|243578|243623|243640|243582|243644|243638|243579|243636|243583|243576|243605|243588|243635|243602|243592	6.28E-10		BTO:0000759	0.6748325102359118	0
171	7	TISSUES		Lymph	0.0026	SLC1A4|RPS3|RRM1|SHMT2|WARS|PSAT1|RPS10	243560	243590|243627|243625|243643|243599|243637|243592	5.27E-6		BTO:0000855	0.2723332702377554	0
1158	16	TISSUES		Lung	0.003	EEF1A2|LGALS3BP|FTH1|RPS3|ABCA3|SHMT2|CTSB|WARS|EPRS|RPS4X|PSAT1|SLC3A2|TXNDC5|PLD3|VIM|RPS10	243560	243617|243634|243641|243627|243607|243643|243596|243599|243640|243638|243637|243636|243583|243635|243602|243592	7.21E-6		BTO:0000763	0.2657859711334857	0
786	13	TISSUES		Eye	0.0033	NEFM|SCARB2|FTH1|RPS3|APP|NISCH|TFRC|EPRS|SV2A|RPS4X|TXNDC5|CLCN7|VIM	243560	243618|243589|243641|243627|243594|243620|243623|243640|243600|243638|243583|243642|243602	9.3E-6		BTO:0000439	0.2614252403440323	0
134	6	TISSUES		Plasma cell	0.005	DSG2|LGALS3BP|APP|LAMP1|TFRC|SLC3A2	243560	243597|243634|243594|243584|243623|243636	1.58E-5		BTO:0000392	0.24241414421875984	0
1258	16	TISSUES		Intestine	0.0056	EEF1A2|LGALS3BP|FTH1|RPS3|APP|CTSB|PITPNM1|EPRS|RPS4X|IARS|SLC3A2|MTHFD2|PLD3|VIM|RPS10|SERPINB6	243560	243617|243634|243641|243627|243594|243596|243577|243640|243638|243579|243636|243588|243635|243602|243592|243604	2.0E-5		BTO:0000648	0.23722901196571908	0
1678	18	TISSUES		Blood	0.0128	M6PR|ASNS|ESYT1|FTH1|RPS3|APP|CTSB|WARS|ATP2B4|TFRC|ARHGEF2|EPRS|RPS27|RPS4X|PSAT1|BTF3|LGMN|VIM	243560	243591|243585|243639|243641|243627|243594|243596|243599|243629|243623|243631|243640|243644|243638|243637|243576|243605|243602	5.26E-5		BTO:0000089	0.1994059513601476	0
246	7	TISSUES		Colonic cancer cell	0.0128	EEF1A2|DSG2|FTH1|RPS3|WARS|EPRS|BTF3	243560	243617|243597|243641|243627|243599|243640|243576	5.1E-5		BTO:0000586	0.1994059513601476	0
565	10	TISSUES		Pancreas	0.0128	EDF1|FTH1|RPS3|APP|LAMP1|CTSB|RPS4X|BTF3|VIM|RPS10	243560	243615|243641|243627|243594|243584|243596|243638|243576|243602|243592	6.41E-5		BTO:0000988	0.1994059513601476	0
58	4	TISSUES		Ascites	0.0165	LGALS3BP|FTH1|RPS4X|SLC3A2	243560	243634|243641|243638|243636	9.25E-5		BTO:0000091	0.18778855774754774	0
480	9	TISSUES		Ovary	0.0167	LGALS3BP|FTH1|RPS3|SHMT2|SV2A|RPS4X|PLD3|VIM|RPS10	243560	243634|243641|243627|243643|243600|243638|243635|243602|243592	9.98E-5		BTO:0000975	0.18723730959297386	0
3	2	TISSUES		SH-SY5Y cell	0.0223	APP|SNCA	243560	243594|243586	1.4E-4		BTO:0000793	0.17400653789344905	0
762	11	TISSUES		Limbic system	0.0237	EEF1A2|TMEM30A|SLC1A4|SYT1|APP|WBSCR17|SNCA|NISCH|LINGO1|NES|SLC38A1	243560	243617|243608|243590|243626|243594|243613|243586|243620|243598|243582|243572	1.6E-4		BTO:0000928	0.17122070967545008	0
1210	14	TISSUES		Skin	0.0269	MESDC2|LGALS3BP|FTH1|RPS3|CTSB|WARS|RPS4X|SLC3A2|TXNDC5|BTF3|CLCN7|PMEL|VIM|RPS10	243560	243571|243634|243641|243627|243596|243599|243638|243636|243583|243576|243642|243616|243602|243592	1.9E-4		BTO:0001253	0.16542603006999712	0
1072	13	TISSUES		Cerebral cortex	0.0283	EEF1A2|TMEM30A|SLC1A4|SYT1|APP|ECEL1|SCG2|WBSCR17|SNCA|NISCH|LINGO1|NES|VIM	243560	243617|243608|243590|243626|243594|243581|243614|243613|243586|243620|243598|243582|243602	2.2E-4		BTO:0000233	0.1631047257130416	0
234	6	TISSUES		Lymphoblast	0.0373	ASNS|RPS3|EPRS|RPS4X|PSAT1|VIM	243560	243585|243627|243640|243638|243637|243602	3.1E-4		BTO:0000772	0.15047086821325853	0
5	2	TISSUES		Neurofibrillary tangle	0.0373	APP|SNCA	243560	243594|243586	3.0E-4		BTO:0000936	0.15047086821325853	0
714	10	TISSUES		Cerebral lobe	0.0451	EEF1A2|TMEM30A|SLC1A4|SYT1|APP|WBSCR17|SNCA|NISCH|LINGO1|NES	243560	243617|243608|243590|243626|243594|243613|243586|243620|243598|243582	4.1E-4		BTO:0000445	0.14178287222894068	0
1469	15	TISSUES		Forebrain	0.0451	EEF1A2|TMEM30A|SLC1A4|SYT1|SCARB2|APP|ECEL1|SCG2|WBSCR17|SNCA|NISCH|LINGO1|NES|VIM|SLC38A1	243560	243617|243608|243590|243626|243589|243594|243581|243614|243613|243586|243620|243598|243582|243602|243572	4.2E-4		BTO:0000478	0.14178287222894068	0
477	8	TISSUES		Bone marrow	0.049	DSG2|LGALS3BP|APP|RRM1|LAMP1|TFRC|EPRS|SLC3A2	243560	243597|243634|243594|243625|243584|243623|243640|243636	5.2E-4		BTO:0000141	0.13798820395761216	0

## Sheet: UniProt Keywords
# background genes	# genes	category	chart color	description	FDR value	genes	network.SUID	nodes.SUID	p-value	PMID	term name	transferred FDR value	year
311	10	UniProt Keywords		Lysosome	3.5E-4	M6PR|GNS|SCARB2|LAMP1|SMPD1|CTSB|SLC3A2|CLCN7|LGMN|PLD3	243560	243591|243587|243589|243584|243580|243596|243636|243642|243605|243635	3.83E-7		KW-0458	0.36408338400010665	0
8057	51	UniProt Keywords		Phosphoprotein	0.0012	M6PR|ASNS|EEF1A2|NEFM|EDF1|EIF2AK2|SLC1A4|GNS|ALDH1L2|TTYH3|SYT1|DSG2|CNTNAP1|ESYT1|FTH1|RPS3|APP|DAGLB|RRM1|SCG2|EEA1|RCN2|SHMT2|SNCA|NISCH|LINGO1|WARS|KHDRBS3|PITPNM1|GFPT1|ATP2B4|TFRC|ARHGEF2|EPRS|NES|RPS27|SV2A|DDX50|IARS|PSAT1|SLC3A2|BTF3|CLCN7|HK1|PEG10|VIM|SLC38A1|STON2|RPS10|NEFL|SERPINB6	243560	243591|243585|243617|243618|243615|243611|243590|243587|243609|243574|243626|243597|243624|243639|243641|243627|243594|243619|243625|243614|243606|243601|243643|243586|243620|243598|243599|243612|243577|243578|243629|243623|243631|243640|243582|243644|243600|243595|243579|243637|243636|243576|243642|243573|243621|243602|243572|243570|243592|243603|243604	2.58E-6		KW-0597	0.3077090607213734	0
3996	33	UniProt Keywords		Disease	0.0012	ASNS|EEF1A2|SLC1A4|GNS|SYT1|DSG2|GNAO1|CNTNAP1|SCARB2|ABCB6|APP|ABCA3|ECEL1|WBSCR17|SNCA|SMPD1|LINGO1|WARS|GFPT1|TFRC|ARHGEF2|EPRS|RPS27|IARS|PSAT1|GBA2|CLCN7|PLD3|HK1|VIM|RPS10|NEFL|SERPINB6	243560	243585|243617|243590|243587|243626|243597|243630|243624|243589|243575|243594|243607|243581|243613|243586|243580|243598|243599|243578|243623|243631|243640|243644|243579|243637|243593|243642|243635|243573|243602|243592|243603|243604	3.62E-6		KW-9995	0.3077090607213734	0
3341	29	UniProt Keywords		Acetylation	0.0017	ASNS|EEF1A2|EMC2|NEFM|EDF1|TMEM30A|EIF2AK2|SLC1A4|ALDH1L2|ESYT1|FTH1|RPS3|RRM1|SHMT2|SNCA|NISCH|CTSB|ARHGEF2|EPRS|NES|RPS4X|IARS|PSAT1|SLC3A2|MTHFD2|HK1|VIM|NEFL|SERPINB6	243560	243585|243617|243628|243618|243615|243608|243611|243590|243609|243639|243641|243627|243625|243643|243586|243620|243596|243631|243640|243582|243638|243579|243637|243636|243588|243573|243602|243603|243604	7.73E-6		KW-0007	0.29177296943514947	0
3145	28	UniProt Keywords		Disease mutation	0.0017	ASNS|EEF1A2|SLC1A4|GNS|SYT1|DSG2|GNAO1|CNTNAP1|SCARB2|ABCB6|APP|ABCA3|ECEL1|SNCA|SMPD1|LINGO1|WARS|GFPT1|TFRC|EPRS|IARS|PSAT1|GBA2|CLCN7|PLD3|HK1|VIM|NEFL	243560	243585|243617|243590|243587|243626|243597|243630|243624|243589|243575|243594|243607|243581|243586|243580|243598|243599|243578|243623|243640|243579|243637|243593|243642|243635|243573|243602|243603	7.45E-6		KW-0225	0.29177296943514947	0
349	9	UniProt Keywords		Neurodegeneration	0.0017	APP|SNCA|SMPD1|WARS|EPRS|GBA2|PLD3|HK1|NEFL	243560	243594|243586|243580|243599|243640|243593|243635|243573|243603	8.75E-6		KW-0523	0.29177296943514947	0
4349	32	UniProt Keywords		Glycoprotein	0.0085	M6PR|NEFM|TMEM30A|SLC1A4|GNS|TTYH3|SYT1|DSG2|MESDC2|LGALS3BP|CNTNAP1|SCARB2|CLSTN3|APP|ECEL1|SCG2|WBSCR17|LAMP1|SMPD1|CTSB|LINGO1|TFRC|NRP2|SV2A|SLC3A2|SLC7A1|LGMN|PLD3|PMEL|VIM|SLC38A1|NEFL	243560	243591|243618|243608|243590|243587|243574|243626|243597|243571|243634|243624|243589|243610|243594|243581|243614|243613|243584|243580|243596|243598|243623|243622|243600|243636|243633|243605|243635|243616|243602|243572|243603	6.47E-5		KW-0325	0.21813628683866493	0
19	3	UniProt Keywords		One-carbon metabolism	0.009	ALDH1L2|SHMT2|MTHFD2	243560	243609|243643|243588	7.82E-5		KW-0554	0.215521115451727	0
875	12	UniProt Keywords		Calcium	0.013	GNS|TTYH3|SYT1|DSG2|CLSTN3|ESYT1|DAGLB|SCG2|RCN2|PITPNM1|ATP2B4|NRP2	243560	243587|243574|243626|243597|243610|243639|243619|243614|243601|243577|243629|243622	1.3E-4		KW-0106	0.1986965876412708	0
75	4	UniProt Keywords		Intermediate filament	0.0219	NEFM|NES|VIM|NEFL	243560	243618|243582|243602|243603	2.4E-4		KW-0403	0.17483466988362847	0
38	3	UniProt Keywords		Aminoacyl-tRNA synthetase	0.0431	WARS|EPRS|IARS	243560	243599|243640|243579	5.1E-4		KW-0030	0.14385819593357013	0
6976	41	UniProt Keywords		Membrane	0.0467	M6PR|TMEM30A|SLC1A4|TTYH3|SYT1|DSG2|GNAO1|CNTNAP1|SCARB2|ABCB6|CLSTN3|ESYT1|RPS3|APP|DAGLB|ABCA3|ECEL1|EEA1|WBSCR17|LAMP1|SHMT2|SNCA|NISCH|CTSB|LINGO1|PITPNM1|ATP2B4|TFRC|NRP2|ARHGEF2|EPRS|SV2A|SLC3A2|GBA2|SLC7A1|CLCN7|PLD3|HK1|PMEL|SLC38A1|STON2	243560	243591|243608|243590|243574|243626|243597|243630|243624|243589|243575|243610|243639|243627|243594|243619|243607|243581|243606|243613|243584|243643|243586|243620|243596|243598|243577|243629|243623|243622|243631|243640|243600|243636|243593|243633|243642|243635|243573|243616|243572|243570	6.1E-4		KW-0472	0.14018783337538965	0
