# Supplementary material for: Transcriptome and Proteome Analysis in LUHMES Cells Overexpressing Alpha-Synuclein
Source: Front Neurol. 2022 Apr 11;13:787059. doi: 10.3389/fneur.2022.787059 (PMC9037753; doi:10.3389/fneur.2022.787059)
Supplement: Supplementary file 6 [file Table_6.XLSX]

## Sheet: downregulated proteome
# background genes	# genes	category	chart color	description	FDR value	genes	network.SUID	nodes.SUID	p-value	PMID	term name	transferred FDR value	year
614	12	GO Biological Process		cellular component morphogenesis	3.3E-4	IQGAP1|CNTN2|FYN|SPTBN1|ANK2|LHX9|PLXNA3|STXBP1|LYPLA2|DLG4|SSBP1|SPTBN2	237720	237764|237734|237746|237765|237743|237755|237751|237747|237774|237745|237770|237736	1.89E-8		GO:0032989	1.0	0
525	11	GO Biological Process		cell part morphogenesis	3.6E-4	IQGAP1|CNTN2|FYN|SPTBN1|LHX9|PLXNA3|STXBP1|LYPLA2|DLG4|SSBP1|SPTBN2	237720	237764|237734|237746|237765|237755|237751|237747|237774|237745|237770|237736	4.1E-8		GO:0032990	0.9891458531682088	0
5447	31	GO Biological Process		cellular component organization	3.7E-4	STX1B|GRWD1|EPB41L5|ADD1|IQGAP1|UBTF|BRD3|MRE11A|CNTN2|PALM|FYN|SPTBN1|ANK2|XRCC6|LHX9|CADM3|PLXNA3|PREX1|STXBP1|LYPLA2|FAM171A1|DLG4|NDRG1|SSBP1|KCNB2|SPTBN2|CELF1|C2CD5|CIRBP|MARCKS|IQSEC1	237720	237769|237744|237730|237756|237764|237767|237742|237766|237734|237750|237746|237765|237743|237754|237755|237757|237751|237753|237747|237774|237740|237745|237762|237770|237732|237736|237763|237749|237776|237768|237731	6.36E-8		GO:0016043	0.9857279956515567	0
726	12	GO Biological Process		cell morphogenesis	4.8E-4	EPB41L5|ADD1|IQGAP1|CNTN2|FYN|SPTBN1|LHX9|PLXNA3|STXBP1|LYPLA2|DLG4|SPTBN2	237720	237730|237756|237764|237734|237746|237765|237755|237751|237747|237774|237745|237736	1.15E-7		GO:0000902	0.9532592419766885	0
237	8	GO Biological Process		protein localization to cell periphery	4.8E-4	STX1B|PALM|SPTBN1|ANK2|STXBP1|DLG4|KCNB2|C2CD5	237720	237769|237750|237765|237743|237747|237745|237732|237749	1.09E-7		GO:1990778	0.9532592419766885	0
495	10	GO Biological Process		neuron projection morphogenesis	6.5E-4	IQGAP1|CNTN2|FYN|SPTBN1|LHX9|PLXNA3|STXBP1|LYPLA2|DLG4|SPTBN2	237720	237764|237734|237746|237765|237755|237751|237747|237774|237745|237736	2.58E-7		GO:0048812	0.91543857660753	0
5458	30	TISSUES		Brain	8.0E-4	CBX5|STX1B|GRWD1|PHC2|EPB41L5|ADD1|CNTN2|PALM|FIBP|SPTBN1|ANK2|TRIM33|XRCC6|CADM3|PLXNA3|PREX1|STXBP1|FAM171A1|NCALD|DLG4|POLDIP3|MDGA1|NDRG1|SPTBN2|CELF1|ALDH6A1|GTF2I|CIRBP|MARCKS|IQSEC1	237720	237758|237769|237744|237748|237730|237756|237734|237750|237738|237765|237743|237775|237754|237757|237751|237753|237747|237740|237752|237745|237759|237741|237762|237736|237763|237735|237771|237776|237768|237731	3.21E-7		BTO:0000142	0.8895368125930203	0
8057	36	UniProt Keywords		Phosphoprotein	8.2E-4	CBX5|STX1B|GRWD1|PHC2|EPB41L5|ADD1|IQGAP1|UBTF|BRD3|MRE11A|PALM|FYN|SPTBN1|ANK2|TRIM33|XRCC6|CADM3|PLXNA3|ZNF451|PREX1|STXBP1|LYPLA2|FAM171A1|DLG4|POLDIP3|NDRG1|SSBP1|KCNB2|SPTBN2|CELF1|ALDH6A1|GTF2I|CIRBP|TAF15|MARCKS|IQSEC1	237720	237758|237769|237744|237748|237730|237756|237764|237767|237742|237766|237750|237746|237765|237743|237775|237754|237757|237751|237760|237753|237747|237774|237740|237745|237759|237762|237770|237732|237736|237763|237735|237771|237776|237737|237768|237731	8.82E-7		KW-0597	0.8864565574357164	0
680	11	GO Biological Process		neuron projection development	9.2E-4	IQGAP1|CNTN2|FYN|SPTBN1|LHX9|PLXNA3|STXBP1|LYPLA2|DLG4|SPTBN2|IQSEC1	237720	237764|237734|237746|237765|237755|237751|237747|237774|237745|237736|237731	5.25E-7		GO:0031175	0.8721023494627895	0
566	10	GO Biological Process		cell morphogenesis involved in differentiation	0.0014	EPB41L5|CNTN2|FYN|SPTBN1|LHX9|PLXNA3|STXBP1|LYPLA2|DLG4|SPTBN2	237720	237730|237734|237746|237765|237755|237751|237747|237774|237745|237736	8.59E-7		GO:0000904	0.8197281031829444	0
445	9	GO Biological Process		cell morphogenesis involved in neuron differentiation	0.0016	CNTN2|FYN|SPTBN1|LHX9|PLXNA3|STXBP1|LYPLA2|DLG4|SPTBN2	237720	237734|237746|237765|237755|237751|237747|237774|237745|237736	1.1E-6		GO:0048667	0.8030708637236393	0
2075	18	GO Cellular Component		cell junction	0.0016	TSPAN9|STX1B|EPB41L5|ADD1|IQGAP1|CNTN2|PALM|FYN|SPTBN1|ANK2|CADM3|STXBP1|DLG4|MDGA1|NDRG1|SPTBN2|MARCKS|IQSEC1	237720	237772|237769|237730|237756|237764|237734|237750|237746|237765|237743|237757|237747|237745|237741|237762|237736|237768|237731	6.51E-7		GO:0030054	0.8030708637236393	0
1351	14	GO Cellular Component		synapse	0.0028	STX1B|ADD1|CNTN2|PALM|FYN|SPTBN1|ANK2|CADM3|STXBP1|DLG4|MDGA1|NDRG1|SPTBN2|IQSEC1	237720	237769|237756|237734|237750|237746|237765|237743|237757|237747|237745|237741|237762|237736|237731	2.26E-6		GO:0045202	0.7332621543135635	0
643	10	GO Cellular Component		postsynapse	0.0028	ADD1|CNTN2|PALM|FYN|SPTBN1|ANK2|STXBP1|DLG4|SPTBN2|IQSEC1	237720	237756|237734|237750|237746|237765|237743|237747|237745|237736|237731	2.66E-6		GO:0098794	0.7332621543135635	0
4733	26	GO Cellular Component		nuclear lumen	0.003	CBX5|STX1B|GRWD1|PHC2|EPB41L5|ADD1|GSTT2B|CSTB|UBTF|MRE11A|PALM|FIBP|SPTBN1|TRIM33|XRCC6|LHX9|EBF3|ZNF451|STXBP1|POLDIP3|CELF1|ALDH6A1|GTF2I|CIRBP|TAF15|IQSEC1	237720	237758|237769|237744|237748|237730|237756|237761|237739|237767|237766|237750|237738|237765|237775|237754|237755|237733|237760|237747|237759|237763|237735|237771|237776|237737|237731	4.8E-6		GO:0031981	0.7246557078536308	0
4880	26	GO Cellular Component		intracellular non-membrane-bounded organelle	0.0043	CBX5|STX1B|GRWD1|PHC2|EPB41L5|ADD1|IQGAP1|CSTB|UBTF|MRE11A|FYN|SPTBN1|ANK2|XRCC6|LHX9|EBF3|STXBP1|DLG4|POLDIP3|NDRG1|SSBP1|SPTBN2|C2CD5|CIRBP|MARCKS|IQSEC1	237720	237758|237769|237744|237748|237730|237756|237764|237739|237767|237766|237746|237765|237743|237754|237755|237733|237747|237745|237759|237762|237770|237736|237749|237776|237768|237731	8.73E-6		GO:0043232	0.6797475283693676	0
2371	18	GO Biological Process		nervous system development	0.0047	STX1B|IQGAP1|CNTN2|PALM|FYN|SPTBN1|ANK2|XRCC6|LHX9|PLXNA3|PREX1|STXBP1|LYPLA2|DLG4|MDGA1|NDRG1|SPTBN2|IQSEC1	237720	237769|237764|237734|237750|237746|237765|237743|237754|237755|237751|237753|237747|237774|237745|237741|237762|237736|237731	4.49E-6		GO:0007399	0.6686518635615711	0
384	8	GO Biological Process		axonogenesis	0.0047	CNTN2|FYN|SPTBN1|LHX9|PLXNA3|STXBP1|LYPLA2|SPTBN2	237720	237734|237746|237765|237755|237751|237747|237774|237736	3.77E-6		GO:0007409	0.6686518635615711	0
275	7	GO Biological Process		axon guidance	0.0047	CNTN2|FYN|SPTBN1|LHX9|PLXNA3|LYPLA2|SPTBN2	237720	237734|237746|237765|237755|237751|237774|237736	4.53E-6		GO:0007411	0.6686518635615711	0
1657	15	GO Biological Process		neurogenesis	0.0047	STX1B|IQGAP1|CNTN2|FYN|SPTBN1|LHX9|PLXNA3|PREX1|STXBP1|LYPLA2|DLG4|MDGA1|NDRG1|SPTBN2|IQSEC1	237720	237769|237764|237734|237746|237765|237755|237751|237753|237747|237774|237745|237741|237762|237736|237731	4.67E-6		GO:0022008	0.6686518635615711	0
1019	12	GO Biological Process		neuron differentiation	0.0047	IQGAP1|CNTN2|FYN|SPTBN1|LHX9|PLXNA3|STXBP1|LYPLA2|DLG4|MDGA1|SPTBN2|IQSEC1	237720	237764|237734|237746|237765|237755|237751|237747|237774|237745|237741|237736|237731	3.95E-6		GO:0030182	0.6686518635615711	0
1629	15	GO Biological Process		cell development	0.0047	EPB41L5|IQGAP1|CNTN2|FYN|SPTBN1|ANK2|LHX9|PLXNA3|STXBP1|LYPLA2|DLG4|NDRG1|SPTBN2|CELF1|IQSEC1	237720	237730|237764|237734|237746|237765|237743|237755|237751|237747|237774|237745|237762|237736|237763|237731	3.79E-6		GO:0048468	0.6686518635615711	0
2402	18	GO Biological Process		regulation of cellular component organization	0.0047	STX1B|EPB41L5|ADD1|IQGAP1|MRE11A|CNTN2|PALM|FYN|SPTBN1|PLXNA3|ZNF451|PREX1|STXBP1|DLG4|MDGA1|SSBP1|SPTBN2|C2CD5	237720	237769|237730|237756|237764|237766|237734|237750|237746|237765|237751|237760|237753|237747|237745|237741|237770|237736|237749	5.4E-6		GO:0051128	0.6686518635615711	0
193	6	GO Biological Process		protein localization to plasma membrane	0.0058	PALM|SPTBN1|ANK2|STXBP1|KCNB2|C2CD5	237720	237750|237765|237743|237747|237732|237749	7.68E-6		GO:0072659	0.6424187739986571	0
1551	14	GO Biological Process		generation of neurons	0.0081	STX1B|IQGAP1|CNTN2|FYN|SPTBN1|LHX9|PLXNA3|PREX1|STXBP1|LYPLA2|DLG4|MDGA1|SPTBN2|IQSEC1	237720	237769|237764|237734|237746|237765|237755|237751|237753|237747|237774|237745|237741|237736|237731	1.11E-5		GO:0048699	0.6007535130121966	0
7390	32	GO Cellular Component		nucleus	0.0083	CBX5|STX1B|GRWD1|PHC2|EPB41L5|ADD1|IQGAP1|GSTT2B|CSTB|UBTF|BRD3|MRE11A|PALM|FIBP|FYN|SPTBN1|TRIM33|XRCC6|LHX9|EBF3|ZNF451|STXBP1|POLDIP3|NDRG1|SSBP1|CELF1|ALDH6A1|GTF2I|CIRBP|TAF15|MARCKS|IQSEC1	237720	237758|237769|237744|237748|237730|237756|237764|237761|237739|237767|237742|237766|237750|237738|237746|237765|237775|237754|237755|237733|237760|237747|237759|237762|237770|237763|237735|237771|237776|237737|237768|237731	2.51E-5		GO:0005634	0.5977108256900325	0
1219	12	GO Cellular Component		plasma membrane region	0.0083	STX1B|EPB41L5|ADD1|CNTN2|PALM|SPTBN1|ANK2|CADM3|STXBP1|DLG4|SPTBN2|C2CD5	237720	237769|237730|237756|237734|237750|237765|237743|237757|237747|237745|237736|237749	2.37E-5		GO:0098590	0.5977108256900325	0
119	6	Reactome Pathways		L1CAM interactions	0.0089	CNTN2|SPTBN1|ANK2|LYPLA2|DLG4|SPTBN2	237720	237734|237765|237743|237774|237745|237736	5.15E-7		HSA-373760	0.5890042234674817	0
387	7	GO Cellular Component		synaptic membrane	0.0108	STX1B|CNTN2|PALM|ANK2|CADM3|STXBP1|DLG4	237720	237769|237734|237750|237743|237757|237747|237745	3.94E-5		GO:0097060	0.5648669018206762	0
3450	21	GO Biological Process		organelle organization	0.0116	STX1B|GRWD1|EPB41L5|ADD1|BRD3|MRE11A|CNTN2|PALM|SPTBN1|ANK2|XRCC6|PREX1|STXBP1|FAM171A1|DLG4|SSBP1|SPTBN2|C2CD5|CIRBP|MARCKS|IQSEC1	237720	237769|237744|237730|237756|237742|237766|237734|237750|237765|237743|237754|237753|237747|237740|237745|237770|237736|237749|237776|237768|237731	1.65E-5		GO:0006996	0.5559528251292762	0
493	8	GO Biological Process		cell junction organization	0.0151	CNTN2|PALM|FYN|ANK2|CADM3|DLG4|NDRG1|SPTBN2	237720	237734|237750|237746|237743|237757|237745|237762|237736	2.24E-5		GO:0034330	0.5230591251147961	0
495	8	GO Biological Process		protein localization to membrane	0.0151	STX1B|PALM|SPTBN1|ANK2|STXBP1|DLG4|KCNB2|C2CD5	237720	237769|237750|237765|237743|237747|237745|237732|237749	2.31E-5		GO:0072657	0.5230591251147961	0
3341	20	UniProt Keywords		Acetylation	0.0177	CBX5|ADD1|IQGAP1|CSTB|UBTF|BRD3|MRE11A|PALM|FIBP|SPTBN1|TRIM33|XRCC6|POLDIP3|NDRG1|SSBP1|SPTBN2|CELF1|ALDH6A1|GTF2I|TAF15	237720	237758|237756|237764|237739|237767|237742|237766|237750|237738|237765|237775|237754|237759|237762|237770|237736|237763|237735|237771|237737	3.83E-5		KW-0007	0.5032410595309813	0
4874	25	GO Biological Process		negative regulation of cellular process	0.0195	CBX5|STX1B|PHC2|EPB41L5|ADD1|IQGAP1|CSTB|MRE11A|CNTN2|PALM|FYN|SPTBN1|SUSD2|TRIM33|XRCC6|LHX9|PLXNA3|ZNF451|STXBP1|DLG4|NDRG1|SPTBN2|CELF1|CIRBP|TAF15	237720	237758|237769|237748|237730|237756|237764|237739|237766|237734|237750|237746|237765|237773|237775|237754|237755|237751|237760|237747|237745|237762|237736|237763|237776|237737	3.11E-5		GO:0048523	0.4911596252599975	0
5857	27	GO Cellular Component		intracellular organelle lumen	0.0203	CBX5|STX1B|GRWD1|PHC2|EPB41L5|ADD1|GSTT2B|CSTB|UBTF|MRE11A|PALM|FIBP|SPTBN1|TRIM33|XRCC6|LHX9|EBF3|ZNF451|STXBP1|POLDIP3|SSBP1|CELF1|ALDH6A1|GTF2I|CIRBP|TAF15|IQSEC1	237720	237758|237769|237744|237748|237730|237756|237761|237739|237767|237766|237750|237738|237765|237775|237754|237755|237733|237760|237747|237759|237770|237763|237735|237771|237776|237737|237731	8.28E-5		GO:0070013	0.48614411571920035	0
3973	21	GO Cellular Component		nucleoplasm	0.027	CBX5|STX1B|GRWD1|PHC2|EPB41L5|ADD1|GSTT2B|UBTF|MRE11A|PALM|FIBP|TRIM33|XRCC6|ZNF451|STXBP1|POLDIP3|CELF1|ALDH6A1|GTF2I|CIRBP|TAF15	237720	237758|237769|237744|237748|237730|237756|237761|237767|237766|237750|237738|237775|237754|237760|237747|237759|237763|237735|237771|237776|237737	1.4E-4		GO:0005654	0.4505651347591474	0
646	8	GO Cellular Component		axon	0.027	STX1B|IQGAP1|CNTN2|PALM|SPTBN1|PREX1|STXBP1|DLG4	237720	237769|237764|237734|237750|237765|237753|237747|237745	1.5E-4		GO:0030424	0.4505651347591474	0
545	8	GO Biological Process		chemotaxis	0.0273	CNTN2|FYN|SPTBN1|LHX9|PLXNA3|PREX1|LYPLA2|SPTBN2	237720	237734|237746|237765|237755|237751|237753|237774|237736	4.53E-5		GO:0006935	0.44918673404206955	0
713	9	GO Biological Process		negative regulation of cellular component organization	0.0273	STX1B|ADD1|FYN|SPTBN1|PLXNA3|ZNF451|STXBP1|DLG4|SPTBN2	237720	237769|237756|237746|237765|237751|237760|237747|237745|237736	4.59E-5		GO:0051129	0.44918673404206955	0
344	6	GO Cellular Component		postsynaptic density	0.0294	ADD1|PALM|FYN|SPTBN1|DLG4|IQSEC1	237720	237756|237750|237746|237765|237745|237731	1.8E-4		GO:0014069	0.439942209486865	0
4042	22	GO Biological Process		regulation of biological quality	0.0302	CBX5|STX1B|ADD1|MRE11A|CNTN2|PALM|FIBP|FYN|SPTBN1|ANK2|XRCC6|PLXNA3|PREX1|STXBP1|FAM171A1|NCALD|DLG4|MDGA1|SPTBN2|GTF2I|CIRBP|TAF15	237720	237758|237769|237756|237766|237734|237750|237738|237746|237765|237743|237754|237751|237753|237747|237740|237752|237745|237741|237736|237771|237776|237737	5.52E-5		GO:0065008	0.4365931762454151	0
1126	11	GO Biological Process		cytoskeleton organization	0.0304	EPB41L5|ADD1|CNTN2|PALM|SPTBN1|ANK2|PREX1|FAM171A1|SPTBN2|MARCKS|IQSEC1	237720	237730|237756|237734|237750|237765|237743|237753|237740|237736|237768|237731	5.98E-5		GO:0007010	0.4357697805453897	0
5389	26	GO Biological Process		negative regulation of biological process	0.0304	CBX5|STX1B|PHC2|EPB41L5|ADD1|IQGAP1|CSTB|MRE11A|CNTN2|PALM|FYN|SPTBN1|SUSD2|TRIM33|XRCC6|LHX9|PLXNA3|ZNF451|STXBP1|DLG4|NDRG1|SPTBN2|CELF1|GTF2I|CIRBP|TAF15	237720	237758|237769|237748|237730|237756|237764|237739|237766|237734|237750|237746|237765|237773|237775|237754|237755|237751|237760|237747|237745|237762|237736|237763|237771|237776|237737	5.72E-5		GO:0048519	0.4357697805453897	0
3757	21	GO Biological Process		cellular developmental process	0.0304	STX1B|EPB41L5|ADD1|IQGAP1|CNTN2|FYN|SPTBN1|ANK2|LHX9|PLXNA3|PREX1|STXBP1|LYPLA2|DLG4|MDGA1|NDRG1|SSBP1|SPTBN2|CELF1|ALDH6A1|IQSEC1	237720	237769|237730|237756|237764|237734|237746|237765|237743|237755|237751|237753|237747|237774|237745|237741|237762|237770|237736|237763|237735|237731	6.18E-5		GO:0048869	0.4357697805453897	0
283	6	GO Biological Process		synapse organization	0.0304	CNTN2|PALM|FYN|DLG4|NDRG1|SPTBN2	237720	237734|237750|237746|237745|237762|237736	6.28E-5		GO:0050808	0.4357697805453897	0
88	4	GO Biological Process		postsynapse organization	0.0319	FYN|DLG4|NDRG1|SPTBN2	237720	237746|237745|237762|237736	6.93E-5		GO:0099173	0.42976168541382576	0
361	6	GO Cellular Component		glutamatergic synapse	0.0335	FYN|SPTBN1|STXBP1|DLG4|NDRG1|SPTBN2	237720	237746|237765|237747|237745|237762|237736	2.3E-4		GO:0098978	0.4236567854910271	0
9	2	GO Cellular Component		spectrin	0.0361	SPTBN1|SPTBN2	237720	237765|237736	3.0E-4		GO:0008091	0.41433249284466384	0
9	2	GO Cellular Component		spectrin-associated cytoskeleton	0.0361	SPTBN1|SPTBN2	237720	237765|237736	3.0E-4		GO:0014731	0.41433249284466384	0
1366	11	GO Cellular Component		neuron projection	0.0361	STX1B|IQGAP1|CNTN2|PALM|FYN|SPTBN1|ANK2|PREX1|STXBP1|DLG4|KCNB2	237720	237769|237764|237734|237750|237746|237765|237743|237753|237747|237745|237732	3.3E-4		GO:0043005	0.41433249284466384	0
51	3	GO Cellular Component		excitatory synapse	0.0361	CADM3|DLG4|SPTBN2	237720	237757|237745|237736	2.9E-4		GO:0060076	0.41433249284466384	0
10	2	GO Cellular Component		juxtaparanode region of axon	0.0374	CNTN2|DLG4	237720	237734|237745	3.7E-4		GO:0044224	0.4099193198405233	0
971	10	GO Biological Process		regulation of cellular component biogenesis	0.0377	STX1B|EPB41L5|ADD1|IQGAP1|PALM|SPTBN1|PREX1|STXBP1|MDGA1|SPTBN2	237720	237769|237730|237756|237764|237750|237765|237753|237747|237741|237736	8.94E-5		GO:0044087	0.4089226914050239	0
11475	40	GO Biological Process		regulation of biological process	0.0377	CBX5|STX1B|PHC2|EPB41L5|ADD1|IQGAP1|CSTB|UBTF|BRD3|MRE11A|CNTN2|PALM|FIBP|FYN|SPTBN1|ANK2|SUSD2|TRIM33|XRCC6|LHX9|EBF3|PLXNA3|ZNF451|PREX1|STXBP1|FAM171A1|NCALD|DLG4|POLDIP3|MDGA1|NDRG1|SSBP1|KCNB2|SPTBN2|CELF1|C2CD5|GTF2I|CIRBP|TAF15|IQSEC1	237720	237758|237769|237748|237730|237756|237764|237739|237767|237742|237766|237734|237750|237738|237746|237765|237743|237773|237775|237754|237755|237733|237751|237760|237753|237747|237740|237752|237745|237759|237741|237762|237770|237732|237736|237763|237749|237771|237776|237737|237731	9.24E-5		GO:0050789	0.4089226914050239	0
10932	39	GO Biological Process		regulation of cellular process	0.0377	CBX5|STX1B|PHC2|EPB41L5|ADD1|IQGAP1|CSTB|UBTF|BRD3|MRE11A|CNTN2|PALM|FIBP|FYN|SPTBN1|ANK2|SUSD2|TRIM33|XRCC6|LHX9|EBF3|PLXNA3|ZNF451|PREX1|STXBP1|NCALD|DLG4|POLDIP3|MDGA1|NDRG1|SSBP1|KCNB2|SPTBN2|CELF1|C2CD5|GTF2I|CIRBP|TAF15|IQSEC1	237720	237758|237769|237748|237730|237756|237764|237739|237767|237742|237766|237734|237750|237738|237746|237765|237743|237773|237775|237754|237755|237733|237751|237760|237753|237747|237752|237745|237759|237741|237762|237770|237732|237736|237763|237749|237771|237776|237737|237731	8.4E-5		GO:0050794	0.4089226914050239	0
33	3	GO Biological Process		actin filament capping	0.0377	ADD1|SPTBN1|SPTBN2	237720	237756|237765|237736	8.71E-5		GO:0051693	0.4089226914050239	0

## Sheet: GO biological process
# background genes	# genes	category	chart color	description	FDR value	genes	network.SUID	nodes.SUID	p-value	PMID	term name	transferred FDR value	year
614	12	GO Biological Process		cellular component morphogenesis	3.3E-4	IQGAP1|CNTN2|FYN|SPTBN1|ANK2|LHX9|PLXNA3|STXBP1|LYPLA2|DLG4|SSBP1|SPTBN2	237720	237764|237734|237746|237765|237743|237755|237751|237747|237774|237745|237770|237736	1.89E-8		GO:0032989	1.0	0
525	11	GO Biological Process		cell part morphogenesis	3.6E-4	IQGAP1|CNTN2|FYN|SPTBN1|LHX9|PLXNA3|STXBP1|LYPLA2|DLG4|SSBP1|SPTBN2	237720	237764|237734|237746|237765|237755|237751|237747|237774|237745|237770|237736	4.1E-8		GO:0032990	0.9891458531682088	0
5447	31	GO Biological Process		cellular component organization	3.7E-4	STX1B|GRWD1|EPB41L5|ADD1|IQGAP1|UBTF|BRD3|MRE11A|CNTN2|PALM|FYN|SPTBN1|ANK2|XRCC6|LHX9|CADM3|PLXNA3|PREX1|STXBP1|LYPLA2|FAM171A1|DLG4|NDRG1|SSBP1|KCNB2|SPTBN2|CELF1|C2CD5|CIRBP|MARCKS|IQSEC1	237720	237769|237744|237730|237756|237764|237767|237742|237766|237734|237750|237746|237765|237743|237754|237755|237757|237751|237753|237747|237774|237740|237745|237762|237770|237732|237736|237763|237749|237776|237768|237731	6.36E-8		GO:0016043	0.9857279956515567	0
726	12	GO Biological Process		cell morphogenesis	4.8E-4	EPB41L5|ADD1|IQGAP1|CNTN2|FYN|SPTBN1|LHX9|PLXNA3|STXBP1|LYPLA2|DLG4|SPTBN2	237720	237730|237756|237764|237734|237746|237765|237755|237751|237747|237774|237745|237736	1.15E-7		GO:0000902	0.9532592419766885	0
237	8	GO Biological Process		protein localization to cell periphery	4.8E-4	STX1B|PALM|SPTBN1|ANK2|STXBP1|DLG4|KCNB2|C2CD5	237720	237769|237750|237765|237743|237747|237745|237732|237749	1.09E-7		GO:1990778	0.9532592419766885	0
495	10	GO Biological Process		neuron projection morphogenesis	6.5E-4	IQGAP1|CNTN2|FYN|SPTBN1|LHX9|PLXNA3|STXBP1|LYPLA2|DLG4|SPTBN2	237720	237764|237734|237746|237765|237755|237751|237747|237774|237745|237736	2.58E-7		GO:0048812	0.91543857660753	0
680	11	GO Biological Process		neuron projection development	9.2E-4	IQGAP1|CNTN2|FYN|SPTBN1|LHX9|PLXNA3|STXBP1|LYPLA2|DLG4|SPTBN2|IQSEC1	237720	237764|237734|237746|237765|237755|237751|237747|237774|237745|237736|237731	5.25E-7		GO:0031175	0.8721023494627895	0
566	10	GO Biological Process		cell morphogenesis involved in differentiation	0.0014	EPB41L5|CNTN2|FYN|SPTBN1|LHX9|PLXNA3|STXBP1|LYPLA2|DLG4|SPTBN2	237720	237730|237734|237746|237765|237755|237751|237747|237774|237745|237736	8.59E-7		GO:0000904	0.8197281031829444	0
445	9	GO Biological Process		cell morphogenesis involved in neuron differentiation	0.0016	CNTN2|FYN|SPTBN1|LHX9|PLXNA3|STXBP1|LYPLA2|DLG4|SPTBN2	237720	237734|237746|237765|237755|237751|237747|237774|237745|237736	1.1E-6		GO:0048667	0.8030708637236393	0
2371	18	GO Biological Process		nervous system development	0.0047	STX1B|IQGAP1|CNTN2|PALM|FYN|SPTBN1|ANK2|XRCC6|LHX9|PLXNA3|PREX1|STXBP1|LYPLA2|DLG4|MDGA1|NDRG1|SPTBN2|IQSEC1	237720	237769|237764|237734|237750|237746|237765|237743|237754|237755|237751|237753|237747|237774|237745|237741|237762|237736|237731	4.49E-6		GO:0007399	0.6686518635615711	0
384	8	GO Biological Process		axonogenesis	0.0047	CNTN2|FYN|SPTBN1|LHX9|PLXNA3|STXBP1|LYPLA2|SPTBN2	237720	237734|237746|237765|237755|237751|237747|237774|237736	3.77E-6		GO:0007409	0.6686518635615711	0
275	7	GO Biological Process		axon guidance	0.0047	CNTN2|FYN|SPTBN1|LHX9|PLXNA3|LYPLA2|SPTBN2	237720	237734|237746|237765|237755|237751|237774|237736	4.53E-6		GO:0007411	0.6686518635615711	0
1657	15	GO Biological Process		neurogenesis	0.0047	STX1B|IQGAP1|CNTN2|FYN|SPTBN1|LHX9|PLXNA3|PREX1|STXBP1|LYPLA2|DLG4|MDGA1|NDRG1|SPTBN2|IQSEC1	237720	237769|237764|237734|237746|237765|237755|237751|237753|237747|237774|237745|237741|237762|237736|237731	4.67E-6		GO:0022008	0.6686518635615711	0
1019	12	GO Biological Process		neuron differentiation	0.0047	IQGAP1|CNTN2|FYN|SPTBN1|LHX9|PLXNA3|STXBP1|LYPLA2|DLG4|MDGA1|SPTBN2|IQSEC1	237720	237764|237734|237746|237765|237755|237751|237747|237774|237745|237741|237736|237731	3.95E-6		GO:0030182	0.6686518635615711	0
1629	15	GO Biological Process		cell development	0.0047	EPB41L5|IQGAP1|CNTN2|FYN|SPTBN1|ANK2|LHX9|PLXNA3|STXBP1|LYPLA2|DLG4|NDRG1|SPTBN2|CELF1|IQSEC1	237720	237730|237764|237734|237746|237765|237743|237755|237751|237747|237774|237745|237762|237736|237763|237731	3.79E-6		GO:0048468	0.6686518635615711	0
2402	18	GO Biological Process		regulation of cellular component organization	0.0047	STX1B|EPB41L5|ADD1|IQGAP1|MRE11A|CNTN2|PALM|FYN|SPTBN1|PLXNA3|ZNF451|PREX1|STXBP1|DLG4|MDGA1|SSBP1|SPTBN2|C2CD5	237720	237769|237730|237756|237764|237766|237734|237750|237746|237765|237751|237760|237753|237747|237745|237741|237770|237736|237749	5.4E-6		GO:0051128	0.6686518635615711	0
193	6	GO Biological Process		protein localization to plasma membrane	0.0058	PALM|SPTBN1|ANK2|STXBP1|KCNB2|C2CD5	237720	237750|237765|237743|237747|237732|237749	7.68E-6		GO:0072659	0.6424187739986571	0
1551	14	GO Biological Process		generation of neurons	0.0081	STX1B|IQGAP1|CNTN2|FYN|SPTBN1|LHX9|PLXNA3|PREX1|STXBP1|LYPLA2|DLG4|MDGA1|SPTBN2|IQSEC1	237720	237769|237764|237734|237746|237765|237755|237751|237753|237747|237774|237745|237741|237736|237731	1.11E-5		GO:0048699	0.6007535130121966	0
3450	21	GO Biological Process		organelle organization	0.0116	STX1B|GRWD1|EPB41L5|ADD1|BRD3|MRE11A|CNTN2|PALM|SPTBN1|ANK2|XRCC6|PREX1|STXBP1|FAM171A1|DLG4|SSBP1|SPTBN2|C2CD5|CIRBP|MARCKS|IQSEC1	237720	237769|237744|237730|237756|237742|237766|237734|237750|237765|237743|237754|237753|237747|237740|237745|237770|237736|237749|237776|237768|237731	1.65E-5		GO:0006996	0.5559528251292762	0
493	8	GO Biological Process		cell junction organization	0.0151	CNTN2|PALM|FYN|ANK2|CADM3|DLG4|NDRG1|SPTBN2	237720	237734|237750|237746|237743|237757|237745|237762|237736	2.24E-5		GO:0034330	0.5230591251147961	0
495	8	GO Biological Process		protein localization to membrane	0.0151	STX1B|PALM|SPTBN1|ANK2|STXBP1|DLG4|KCNB2|C2CD5	237720	237769|237750|237765|237743|237747|237745|237732|237749	2.31E-5		GO:0072657	0.5230591251147961	0
4874	25	GO Biological Process		negative regulation of cellular process	0.0195	CBX5|STX1B|PHC2|EPB41L5|ADD1|IQGAP1|CSTB|MRE11A|CNTN2|PALM|FYN|SPTBN1|SUSD2|TRIM33|XRCC6|LHX9|PLXNA3|ZNF451|STXBP1|DLG4|NDRG1|SPTBN2|CELF1|CIRBP|TAF15	237720	237758|237769|237748|237730|237756|237764|237739|237766|237734|237750|237746|237765|237773|237775|237754|237755|237751|237760|237747|237745|237762|237736|237763|237776|237737	3.11E-5		GO:0048523	0.4911596252599975	0
545	8	GO Biological Process		chemotaxis	0.0273	CNTN2|FYN|SPTBN1|LHX9|PLXNA3|PREX1|LYPLA2|SPTBN2	237720	237734|237746|237765|237755|237751|237753|237774|237736	4.53E-5		GO:0006935	0.44918673404206955	0
713	9	GO Biological Process		negative regulation of cellular component organization	0.0273	STX1B|ADD1|FYN|SPTBN1|PLXNA3|ZNF451|STXBP1|DLG4|SPTBN2	237720	237769|237756|237746|237765|237751|237760|237747|237745|237736	4.59E-5		GO:0051129	0.44918673404206955	0
4042	22	GO Biological Process		regulation of biological quality	0.0302	CBX5|STX1B|ADD1|MRE11A|CNTN2|PALM|FIBP|FYN|SPTBN1|ANK2|XRCC6|PLXNA3|PREX1|STXBP1|FAM171A1|NCALD|DLG4|MDGA1|SPTBN2|GTF2I|CIRBP|TAF15	237720	237758|237769|237756|237766|237734|237750|237738|237746|237765|237743|237754|237751|237753|237747|237740|237752|237745|237741|237736|237771|237776|237737	5.52E-5		GO:0065008	0.4365931762454151	0
1126	11	GO Biological Process		cytoskeleton organization	0.0304	EPB41L5|ADD1|CNTN2|PALM|SPTBN1|ANK2|PREX1|FAM171A1|SPTBN2|MARCKS|IQSEC1	237720	237730|237756|237734|237750|237765|237743|237753|237740|237736|237768|237731	5.98E-5		GO:0007010	0.4357697805453897	0
5389	26	GO Biological Process		negative regulation of biological process	0.0304	CBX5|STX1B|PHC2|EPB41L5|ADD1|IQGAP1|CSTB|MRE11A|CNTN2|PALM|FYN|SPTBN1|SUSD2|TRIM33|XRCC6|LHX9|PLXNA3|ZNF451|STXBP1|DLG4|NDRG1|SPTBN2|CELF1|GTF2I|CIRBP|TAF15	237720	237758|237769|237748|237730|237756|237764|237739|237766|237734|237750|237746|237765|237773|237775|237754|237755|237751|237760|237747|237745|237762|237736|237763|237771|237776|237737	5.72E-5		GO:0048519	0.4357697805453897	0
3757	21	GO Biological Process		cellular developmental process	0.0304	STX1B|EPB41L5|ADD1|IQGAP1|CNTN2|FYN|SPTBN1|ANK2|LHX9|PLXNA3|PREX1|STXBP1|LYPLA2|DLG4|MDGA1|NDRG1|SSBP1|SPTBN2|CELF1|ALDH6A1|IQSEC1	237720	237769|237730|237756|237764|237734|237746|237765|237743|237755|237751|237753|237747|237774|237745|237741|237762|237770|237736|237763|237735|237731	6.18E-5		GO:0048869	0.4357697805453897	0
283	6	GO Biological Process		synapse organization	0.0304	CNTN2|PALM|FYN|DLG4|NDRG1|SPTBN2	237720	237734|237750|237746|237745|237762|237736	6.28E-5		GO:0050808	0.4357697805453897	0
88	4	GO Biological Process		postsynapse organization	0.0319	FYN|DLG4|NDRG1|SPTBN2	237720	237746|237745|237762|237736	6.93E-5		GO:0099173	0.42976168541382576	0
971	10	GO Biological Process		regulation of cellular component biogenesis	0.0377	STX1B|EPB41L5|ADD1|IQGAP1|PALM|SPTBN1|PREX1|STXBP1|MDGA1|SPTBN2	237720	237769|237730|237756|237764|237750|237765|237753|237747|237741|237736	8.94E-5		GO:0044087	0.4089226914050239	0
11475	40	GO Biological Process		regulation of biological process	0.0377	CBX5|STX1B|PHC2|EPB41L5|ADD1|IQGAP1|CSTB|UBTF|BRD3|MRE11A|CNTN2|PALM|FIBP|FYN|SPTBN1|ANK2|SUSD2|TRIM33|XRCC6|LHX9|EBF3|PLXNA3|ZNF451|PREX1|STXBP1|FAM171A1|NCALD|DLG4|POLDIP3|MDGA1|NDRG1|SSBP1|KCNB2|SPTBN2|CELF1|C2CD5|GTF2I|CIRBP|TAF15|IQSEC1	237720	237758|237769|237748|237730|237756|237764|237739|237767|237742|237766|237734|237750|237738|237746|237765|237743|237773|237775|237754|237755|237733|237751|237760|237753|237747|237740|237752|237745|237759|237741|237762|237770|237732|237736|237763|237749|237771|237776|237737|237731	9.24E-5		GO:0050789	0.4089226914050239	0
10932	39	GO Biological Process		regulation of cellular process	0.0377	CBX5|STX1B|PHC2|EPB41L5|ADD1|IQGAP1|CSTB|UBTF|BRD3|MRE11A|CNTN2|PALM|FIBP|FYN|SPTBN1|ANK2|SUSD2|TRIM33|XRCC6|LHX9|EBF3|PLXNA3|ZNF451|PREX1|STXBP1|NCALD|DLG4|POLDIP3|MDGA1|NDRG1|SSBP1|KCNB2|SPTBN2|CELF1|C2CD5|GTF2I|CIRBP|TAF15|IQSEC1	237720	237758|237769|237748|237730|237756|237764|237739|237767|237742|237766|237734|237750|237738|237746|237765|237743|237773|237775|237754|237755|237733|237751|237760|237753|237747|237752|237745|237759|237741|237762|237770|237732|237736|237763|237749|237771|237776|237737|237731	8.4E-5		GO:0050794	0.4089226914050239	0
33	3	GO Biological Process		actin filament capping	0.0377	ADD1|SPTBN1|SPTBN2	237720	237756|237765|237736	8.71E-5		GO:0051693	0.4089226914050239	0

## Sheet: GO cellular component
# background genes	# genes	category	chart color	description	FDR value	genes	network.SUID	nodes.SUID	p-value	PMID	term name	transferred FDR value	year
2075	18	GO Cellular Component		cell junction	0.0016	TSPAN9|STX1B|EPB41L5|ADD1|IQGAP1|CNTN2|PALM|FYN|SPTBN1|ANK2|CADM3|STXBP1|DLG4|MDGA1|NDRG1|SPTBN2|MARCKS|IQSEC1	237720	237772|237769|237730|237756|237764|237734|237750|237746|237765|237743|237757|237747|237745|237741|237762|237736|237768|237731	6.51E-7		GO:0030054	0.8030708637236393	0
1351	14	GO Cellular Component		synapse	0.0028	STX1B|ADD1|CNTN2|PALM|FYN|SPTBN1|ANK2|CADM3|STXBP1|DLG4|MDGA1|NDRG1|SPTBN2|IQSEC1	237720	237769|237756|237734|237750|237746|237765|237743|237757|237747|237745|237741|237762|237736|237731	2.26E-6		GO:0045202	0.7332621543135635	0
643	10	GO Cellular Component		postsynapse	0.0028	ADD1|CNTN2|PALM|FYN|SPTBN1|ANK2|STXBP1|DLG4|SPTBN2|IQSEC1	237720	237756|237734|237750|237746|237765|237743|237747|237745|237736|237731	2.66E-6		GO:0098794	0.7332621543135635	0
4733	26	GO Cellular Component		nuclear lumen	0.003	CBX5|STX1B|GRWD1|PHC2|EPB41L5|ADD1|GSTT2B|CSTB|UBTF|MRE11A|PALM|FIBP|SPTBN1|TRIM33|XRCC6|LHX9|EBF3|ZNF451|STXBP1|POLDIP3|CELF1|ALDH6A1|GTF2I|CIRBP|TAF15|IQSEC1	237720	237758|237769|237744|237748|237730|237756|237761|237739|237767|237766|237750|237738|237765|237775|237754|237755|237733|237760|237747|237759|237763|237735|237771|237776|237737|237731	4.8E-6		GO:0031981	0.7246557078536308	0
4880	26	GO Cellular Component		intracellular non-membrane-bounded organelle	0.0043	CBX5|STX1B|GRWD1|PHC2|EPB41L5|ADD1|IQGAP1|CSTB|UBTF|MRE11A|FYN|SPTBN1|ANK2|XRCC6|LHX9|EBF3|STXBP1|DLG4|POLDIP3|NDRG1|SSBP1|SPTBN2|C2CD5|CIRBP|MARCKS|IQSEC1	237720	237758|237769|237744|237748|237730|237756|237764|237739|237767|237766|237746|237765|237743|237754|237755|237733|237747|237745|237759|237762|237770|237736|237749|237776|237768|237731	8.73E-6		GO:0043232	0.6797475283693676	0
7390	32	GO Cellular Component		nucleus	0.0083	CBX5|STX1B|GRWD1|PHC2|EPB41L5|ADD1|IQGAP1|GSTT2B|CSTB|UBTF|BRD3|MRE11A|PALM|FIBP|FYN|SPTBN1|TRIM33|XRCC6|LHX9|EBF3|ZNF451|STXBP1|POLDIP3|NDRG1|SSBP1|CELF1|ALDH6A1|GTF2I|CIRBP|TAF15|MARCKS|IQSEC1	237720	237758|237769|237744|237748|237730|237756|237764|237761|237739|237767|237742|237766|237750|237738|237746|237765|237775|237754|237755|237733|237760|237747|237759|237762|237770|237763|237735|237771|237776|237737|237768|237731	2.51E-5		GO:0005634	0.5977108256900325	0
1219	12	GO Cellular Component		plasma membrane region	0.0083	STX1B|EPB41L5|ADD1|CNTN2|PALM|SPTBN1|ANK2|CADM3|STXBP1|DLG4|SPTBN2|C2CD5	237720	237769|237730|237756|237734|237750|237765|237743|237757|237747|237745|237736|237749	2.37E-5		GO:0098590	0.5977108256900325	0
387	7	GO Cellular Component		synaptic membrane	0.0108	STX1B|CNTN2|PALM|ANK2|CADM3|STXBP1|DLG4	237720	237769|237734|237750|237743|237757|237747|237745	3.94E-5		GO:0097060	0.5648669018206762	0
5857	27	GO Cellular Component		intracellular organelle lumen	0.0203	CBX5|STX1B|GRWD1|PHC2|EPB41L5|ADD1|GSTT2B|CSTB|UBTF|MRE11A|PALM|FIBP|SPTBN1|TRIM33|XRCC6|LHX9|EBF3|ZNF451|STXBP1|POLDIP3|SSBP1|CELF1|ALDH6A1|GTF2I|CIRBP|TAF15|IQSEC1	237720	237758|237769|237744|237748|237730|237756|237761|237739|237767|237766|237750|237738|237765|237775|237754|237755|237733|237760|237747|237759|237770|237763|237735|237771|237776|237737|237731	8.28E-5		GO:0070013	0.48614411571920035	0
3973	21	GO Cellular Component		nucleoplasm	0.027	CBX5|STX1B|GRWD1|PHC2|EPB41L5|ADD1|GSTT2B|UBTF|MRE11A|PALM|FIBP|TRIM33|XRCC6|ZNF451|STXBP1|POLDIP3|CELF1|ALDH6A1|GTF2I|CIRBP|TAF15	237720	237758|237769|237744|237748|237730|237756|237761|237767|237766|237750|237738|237775|237754|237760|237747|237759|237763|237735|237771|237776|237737	1.4E-4		GO:0005654	0.4505651347591474	0
646	8	GO Cellular Component		axon	0.027	STX1B|IQGAP1|CNTN2|PALM|SPTBN1|PREX1|STXBP1|DLG4	237720	237769|237764|237734|237750|237765|237753|237747|237745	1.5E-4		GO:0030424	0.4505651347591474	0
344	6	GO Cellular Component		postsynaptic density	0.0294	ADD1|PALM|FYN|SPTBN1|DLG4|IQSEC1	237720	237756|237750|237746|237765|237745|237731	1.8E-4		GO:0014069	0.439942209486865	0
361	6	GO Cellular Component		glutamatergic synapse	0.0335	FYN|SPTBN1|STXBP1|DLG4|NDRG1|SPTBN2	237720	237746|237765|237747|237745|237762|237736	2.3E-4		GO:0098978	0.4236567854910271	0
9	2	GO Cellular Component		spectrin	0.0361	SPTBN1|SPTBN2	237720	237765|237736	3.0E-4		GO:0008091	0.41433249284466384	0
9	2	GO Cellular Component		spectrin-associated cytoskeleton	0.0361	SPTBN1|SPTBN2	237720	237765|237736	3.0E-4		GO:0014731	0.41433249284466384	0
1366	11	GO Cellular Component		neuron projection	0.0361	STX1B|IQGAP1|CNTN2|PALM|FYN|SPTBN1|ANK2|PREX1|STXBP1|DLG4|KCNB2	237720	237769|237764|237734|237750|237746|237765|237743|237753|237747|237745|237732	3.3E-4		GO:0043005	0.41433249284466384	0
51	3	GO Cellular Component		excitatory synapse	0.0361	CADM3|DLG4|SPTBN2	237720	237757|237745|237736	2.9E-4		GO:0060076	0.41433249284466384	0
10	2	GO Cellular Component		juxtaparanode region of axon	0.0374	CNTN2|DLG4	237720	237734|237745	3.7E-4		GO:0044224	0.4099193198405233	0

## Sheet: Reactome Pathways
# background genes	# genes	category	chart color	description	FDR value	genes	network.SUID	nodes.SUID	p-value	PMID	term name	transferred FDR value	year
119	6	Reactome Pathways		L1CAM interactions	0.0089	CNTN2|SPTBN1|ANK2|LYPLA2|DLG4|SPTBN2	237720	237734|237765|237743|237774|237745|237736	5.15E-7		HSA-373760	0.5890042234674817	0

## Sheet: TISSUES
# background genes	# genes	category	chart color	description	FDR value	genes	network.SUID	nodes.SUID	p-value	PMID	term name	transferred FDR value	year
5458	30	TISSUES		Brain	8.0E-4	CBX5|STX1B|GRWD1|PHC2|EPB41L5|ADD1|CNTN2|PALM|FIBP|SPTBN1|ANK2|TRIM33|XRCC6|CADM3|PLXNA3|PREX1|STXBP1|FAM171A1|NCALD|DLG4|POLDIP3|MDGA1|NDRG1|SPTBN2|CELF1|ALDH6A1|GTF2I|CIRBP|MARCKS|IQSEC1	237720	237758|237769|237744|237748|237730|237756|237734|237750|237738|237765|237743|237775|237754|237757|237751|237753|237747|237740|237752|237745|237759|237741|237762|237736|237763|237735|237771|237776|237768|237731	3.21E-7		BTO:0000142	0.8895368125930203	0

## Sheet: UniProt Keywords
# background genes	# genes	category	chart color	description	FDR value	genes	network.SUID	nodes.SUID	p-value	PMID	term name	transferred FDR value	year
8057	36	UniProt Keywords		Phosphoprotein	8.2E-4	CBX5|STX1B|GRWD1|PHC2|EPB41L5|ADD1|IQGAP1|UBTF|BRD3|MRE11A|PALM|FYN|SPTBN1|ANK2|TRIM33|XRCC6|CADM3|PLXNA3|ZNF451|PREX1|STXBP1|LYPLA2|FAM171A1|DLG4|POLDIP3|NDRG1|SSBP1|KCNB2|SPTBN2|CELF1|ALDH6A1|GTF2I|CIRBP|TAF15|MARCKS|IQSEC1	237720	237758|237769|237744|237748|237730|237756|237764|237767|237742|237766|237750|237746|237765|237743|237775|237754|237757|237751|237760|237753|237747|237774|237740|237745|237759|237762|237770|237732|237736|237763|237735|237771|237776|237737|237768|237731	8.82E-7		KW-0597	0.8864565574357164	0
3341	20	UniProt Keywords		Acetylation	0.0177	CBX5|ADD1|IQGAP1|CSTB|UBTF|BRD3|MRE11A|PALM|FIBP|SPTBN1|TRIM33|XRCC6|POLDIP3|NDRG1|SSBP1|SPTBN2|CELF1|ALDH6A1|GTF2I|TAF15	237720	237758|237756|237764|237739|237767|237742|237766|237750|237738|237765|237775|237754|237759|237762|237770|237736|237763|237735|237771|237737	3.83E-5		KW-0007	0.5032410595309813	0
